# Supplementary material for: MVSE: An R‐package that estimates a climate‐driven mosquito‐borne viral suitability index
Source: Methods Ecol Evol. 2019 Jun 19;10(8):1357–70. doi: 10.1111/2041-210X.13205 (PMC7202302; doi:10.1111/2041-210X.13205)
Supplement: Supplementary file 1 [file MEE3-10-1357-s001.zip]

Archive with 8 entries (8 files):
- mee313205-sup-0001-SpatioTemporalFramesS1.pdf
- mee313205-sup-0002-SpatioTemporalFramesS2.pdf
- mee313205-sup-0003-TextS1.pdf
- mee313205-sup-0004-TextS2.pdf
- mee313205-sup-0005-TableS1.Rdata
- mee313205-sup-0006-TableS2.Rdata
- mee313205-sup-0007-TableS3.csv
- mee313205-sup-0008-TableS4.csv
