# Supplementary material for: MVSE: An R‐package that estimates a climate‐driven mosquito‐borne viral suitability index
Source: Methods Ecol Evol. 2019 Jun 19;10(8):1357–70. doi: 10.1111/2041-210X.13205 (PMC7202302; doi:10.1111/2041-210X.13205)
Supplement: Supplementary file 1 [file MEE3-10-1357-s001.zip › mee313205-sup-0007-TableS3.csv]

date	eip	eipu	eipl	lifespan	lifespanu	lifespanl	bitingrate	bitingrateu	bitingratel
2005-01-01	4.86984928351817	8.04434410413821	2.51922253959619	11.7205891045781	15.9730058399859	8.17538080317143	0.234226548936542	0.249156993263608	0.202615095729584
2005-01-02	4.85467560334994	7.85677438852272	2.57045732663912	11.6859845008308	15.6196147323914	8.1684205006654	0.236102401203769	0.249441982652139	0.206895379888589
2005-01-03	4.76702665451505	7.81308241557342	2.39737410201859	11.5930307023741	15.6185414451818	8.02565234745609	0.237185661861145	0.249380461276829	0.208422351501054
2005-01-04	4.89255575333581	7.8296439511996	2.57451942134772	11.7265963172629	15.8275575451716	8.22935276815491	0.239079637778075	0.249534028943343	0.212403806570869
2005-01-05	4.88089981432088	7.9686622666659	2.6151353246042	11.6506754223808	15.7208297389009	7.99407827752115	0.241874345539644	0.249653073000664	0.225063168162359
2005-01-06	4.93715678486614	8.16487271969206	2.57703467342352	11.8572188450177	16.3151611830849	8.23223777660649	0.244944476878383	0.24978731378103	0.23387652916486
2005-01-07	4.96294157645481	8.05990669340396	2.51202202342288	11.9000693414024	16.1855466068165	8.4542330184946	0.249107445748046	0.249963452480565	0.247000409230045
2005-01-08	4.94843032578035	8.26245761415407	2.50610800333064	11.81468365303	16.0114011544224	8.32353568493396	0.250041007828277	0.250135502317355	0.250001930407511
2005-01-09	5.05687350040587	8.19030077460158	2.65866157602108	11.8833165044344	16.4410084375696	8.27052007252308	0.254954981240843	0.264423471873273	0.250315749788248
2005-01-10	5.0863948317285	8.54594779718964	2.67223404030482	11.8052031614281	15.9831250029154	8.28107453653488	0.258664965649858	0.28073156326838	0.250349368021911
2005-01-11	5.25867320654279	8.53094785695712	2.74025479291358	11.8734913675519	16.1716308411038	8.18945837110143	0.262222837877918	0.292682235070304	0.250561983126753
2005-01-12	5.30586947347072	8.79292003366791	2.56876879511302	11.7363915649656	15.8960066498998	8.11400999465584	0.267851259136114	0.31190633837353	0.25086743461007
2005-01-13	5.63586157043142	9.1152453318991	2.93874867376831	11.8643330186295	16.2573909681446	8.20878896001369	0.268492114248671	0.311809085050469	0.250761635359714
2005-01-14	5.5766676008017	9.3551933120596	2.89328620163006	11.9176330542304	16.4978801471901	8.1939936333576	0.272580071878692	0.334722890140095	0.250794769724056
2005-01-15	5.65076430949548	9.14215723649593	2.85477332374269	11.9437752229568	16.8389600660291	8.2347531431622	0.274407236363805	0.33567412359578	0.250923674245923
2005-01-16	5.72232928574528	9.24001787044502	3.10249069310792	11.8762544045425	16.6903633554244	8.25119031473444	0.275190622365328	0.339650854435942	0.250424750944752
2005-01-17	5.75299543873812	9.16948197718616	2.91968658303535	11.8522853979738	16.509376838641	8.32396301567803	0.276552257257513	0.349648008364336	0.250811543816922
2005-01-18	5.80717444068493	9.30740044751828	3.10623990179959	11.9194879291342	16.3842212311454	8.30397199477158	0.278618653966459	0.354523437042774	0.25080502056101
2005-01-19	5.84750199517007	9.74023717467814	3.23559328847865	11.860270410471	16.5198394714602	8.18351738979982	0.276645880276012	0.341143325021781	0.251129785404411
2005-01-20	5.76014305406316	9.6113384858773	2.97462999611609	11.8283995589932	16.1152400362619	8.11400109406864	0.277665605866243	0.349881775492328	0.251345498661796
2005-01-21	5.80510375949458	9.5247184089158	3.19295971026736	11.9006646672871	16.6468482337559	8.08179626444659	0.277883050357327	0.352364413353606	0.251044497843917
2005-01-22	5.96170777350257	9.79524483449558	3.17962700887679	11.8379923947107	16.7078624950778	8.07270862672087	0.278356351158117	0.353814459025086	0.251293473949983
2005-01-23	5.95645535076997	9.8914466144625	3.15540347499093	11.6916418174533	16.3320856821847	8.00859403255222	0.276315336864887	0.35378581554936	0.250788451061527
2005-01-24	6.21029069851579	10.2962444529077	3.31544681553977	11.709678913789	16.1608649259737	8.03734718271722	0.277388922618666	0.355478757714583	0.251109871065802
2005-01-25	6.34499117646751	10.4089494284654	3.38320804569644	11.7967710517722	16.2087698900386	8.23861681482298	0.275585854671861	0.345473012616689	0.250824962700763
2005-01-26	6.22356967457339	10.4792860057815	2.96879258256944	11.6782945113196	15.9615558331258	8.28177030028095	0.271720865857569	0.32144520545161	0.250924201140254
2005-01-27	6.33446797597344	10.1947096506538	3.37842944377427	11.5076831388036	16.0056574791797	8.03515070887488	0.268610057460083	0.319944116134912	0.250717592181102
2005-01-28	6.34737808422006	10.7176984801417	3.20023086098172	11.5985281475304	16.1232224882901	7.84075179599595	0.271382424318606	0.325230214219076	0.250879354130269
2005-01-29	6.45065871463161	10.5361678522898	3.35400912816716	11.7497438462505	16.0420881358079	8.13446914144992	0.272350813782875	0.331974323627792	0.250968309643039
2005-01-30	6.44594059541154	10.5068940461813	3.40907350290863	11.6396629251503	16.1921555583756	7.95560084844352	0.275052261142589	0.338001467551906	0.250962631630141
2005-01-31	6.45473768341715	10.6757300418593	3.4591717877711	11.5404974399506	15.6826996146486	8.23734432841924	0.271605922455344	0.333666239244337	0.250833630752426
2005-02-01	6.43908210763664	10.8166668794916	3.34502944295289	11.4265320196828	15.545448570209	8.15737310984226	0.269251956157158	0.322523390110882	0.250809618891746
2005-02-02	6.4472470876523	10.7190784732713	3.49454240512159	11.4763730342035	15.6329470568217	8.00340028174108	0.268612660434523	0.316863296967705	0.250839931211664
2005-02-03	6.42550617281454	10.6885792644001	3.47403101054581	11.5066890375794	15.6385915640079	8.14923733567781	0.266075895622584	0.307253395387031	0.250579491171366
2005-02-04	6.26814669203203	10.4629936789602	3.33357147160654	11.4006477429667	15.5411935348288	8.09703638663745	0.264768961788576	0.302230870411829	0.25055787459748
2005-02-05	6.42497177263776	10.3933823278363	3.39019383895777	11.320269105295	15.472603721274	7.79728374947189	0.261697249824109	0.292385690764472	0.250487743746416
2005-02-06	6.32717171328597	10.3463569875919	3.29989627845862	11.2739388748109	15.4630413163599	7.88206861330032	0.259472532112428	0.283489431836771	0.250445435540918
2005-02-07	6.33462467841073	10.2821494426052	3.20449514253306	11.1827055615435	15.2680144250065	7.82655250298211	0.25584225387483	0.270215260347003	0.250231400370016
2005-02-08	6.29104974693481	10.2804402275303	3.24461112806061	11.1085857120096	14.9401053079122	7.9743661542731	0.254442042585213	0.26552004530926	0.250243738962775
2005-02-09	6.3082428852346	10.6378690036289	3.18173329967185	11.0511857350757	14.8497007772841	7.62032457354853	0.253582945931405	0.263034174039136	0.250162541473978
2005-02-10	6.12863672517641	9.686782063078	3.30250416832885	11.1185263690239	14.9522858000738	7.8003067703895	0.25256203983562	0.258446020441	0.250098129797501
2005-02-11	6.09086110187793	9.77404038735003	3.12586718386621	11.1318273998113	15.2417020602729	7.72887197269424	0.250688680603662	0.2521807577631	0.250038305848497
2005-02-12	6.05702417590377	9.67753589391386	3.24281237885974	11.1589957910671	15.3091627822393	7.71070822105391	0.250858712633521	0.253076972870791	0.250027470647307
2005-02-13	5.92899480149655	9.87262777722917	2.92672700615368	11.0691869174668	15.0226068574845	7.83571578370399	0.24781942547109	0.249913704982806	0.242692790075093
2005-02-14	5.88766192078233	9.3284943351075	3.11141309423744	11.0180228405741	14.8935250362619	7.76368748385561	0.24737511246744	0.24989527842581	0.241067650154605
2005-02-15	5.93171791158116	9.61615114093566	3.17615346937472	10.994855685497	14.7490966797763	7.90750724608842	0.247885985921875	0.249907213250343	0.242964041406487
2005-02-16	5.92448697398161	9.56615829210207	2.96711915008714	11.0358093502002	14.7846779990768	7.63909319569487	0.247982270099767	0.249874243932199	0.243559955196485
2005-02-17	5.9456331720145	9.73279362887135	3.24384991316686	11.03257317305	15.3097844211813	7.58253544110667	0.24673016563837	0.249894827837981	0.239266440391355
2005-02-18	5.95127849710691	9.74608607580191	3.087796414508	10.899897397448	14.9334073910574	7.5397627907287	0.245790215258254	0.24981589450126	0.237147700659123
2005-02-19	5.9887661083753	9.87036179207633	2.98116660353887	11.0044121987882	15.1130504819194	7.99826714538202	0.244398282191316	0.249816484922491	0.230868521795558
2005-02-20	5.89312647877311	9.63666514803706	3.1460080262629	10.9180074148483	14.6139878772926	7.6271646006371	0.243285230404346	0.249731223518451	0.226335834368649
2005-02-21	5.83822228692158	9.66054187433781	3.07588565974363	10.983710815099	14.9967436030705	7.68480347199487	0.243231542711369	0.249668302590914	0.228080649522385
2005-02-22	5.76692780094496	9.27936487448335	3.02793973559923	10.9801597269669	15.1699449226396	7.5087287440006	0.240123013374587	0.249660780447005	0.220100980318821
2005-02-23	5.70836587512768	9.39571332999912	2.9845038266523	11.0317451653564	14.8819583916889	7.64155938508303	0.239679463115642	0.249556104638455	0.216603637955089
2005-02-24	5.46660291970514	8.94660589938767	2.84461417657887	11.1948071258808	15.35095949343	7.70062548670337	0.241132362571728	0.249599674506822	0.221742276571859
2005-02-25	5.49434645440795	8.85718038047498	2.69340118666407	11.1475204325619	15.3155795955271	7.73632202219051	0.242016913794053	0.249706918454072	0.224583767617802
2005-02-26	5.54065818452257	8.8433064945294	2.83994033333883	11.228105302366	15.3828817136551	7.74978553260464	0.24130035345987	0.249595815141031	0.221017126742794
2005-02-27	5.42143423314789	9.18399060876219	2.89802364834895	11.1774256676355	15.5570498316646	7.87251713282767	0.242212277639566	0.249662422728583	0.22428097993044
2005-02-28	5.46691333927264	8.87609522613341	2.81135744414884	11.2187389364429	15.6233757052841	7.74310299401587	0.244090917221844	0.249791858180077	0.229517799712601
2005-03-01	5.35254935199214	8.78289502433098	2.82456233578042	11.1788478058165	15.228338126977	7.85023661475015	0.245041688806347	0.249757470082738	0.233914342505429
2005-03-02	5.38870562568266	8.57872540506038	2.88913263497119	11.3137653021873	15.2100814724072	7.91692867939975	0.246425573586073	0.249862728957762	0.237912539347311
2005-03-03	5.37343103394282	9.03127460432363	2.84320861566259	11.3191681598879	15.4552664516256	7.86299727739111	0.246345043450471	0.249813713543849	0.237708769189585
2005-03-04	5.34759893824385	8.81225378232292	2.72314228300222	11.3595965581566	15.7123271163558	7.75664605433169	0.246514167014768	0.249861709902777	0.238559917439053
2005-03-05	5.39897045886607	8.65529134215216	2.78100599168828	11.2993562411143	14.9868029011691	8.07338986447058	0.2471536486719	0.249896425974654	0.241363808803101
2005-03-06	5.42587312685167	9.14000014935882	2.70047244414522	11.4672488609644	15.1543759283489	8.16509963878438	0.248102979640705	0.249906353777504	0.24339158915055
2005-03-07	5.35730838882921	8.71868330443429	2.64745303547435	11.3862342398675	15.2365971969698	8.14767605990471	0.249480861786641	0.24997123025223	0.248230729118915
2005-03-08	5.38093847288215	9.07957716603628	2.84567728194462	11.431307365733	15.7303945659061	8.03666615024831	0.250336753333704	0.251182962776847	0.250011791989379
2005-03-09	5.40301721209131	8.74847196573852	2.8652004978185	11.5595286292067	15.8843471140303	7.93017457499036	0.255362235863053	0.269146574229307	0.250184148033775
2005-03-10	5.48695460056375	8.69561509776207	2.87663436870101	11.6694880672371	15.7365679559705	8.40616884190477	0.257163794600108	0.273780499575685	0.250276404474074
2005-03-11	5.63321434488265	9.17369947201907	2.85647353790368	11.4242651740132	15.7747283656507	7.8277858703809	0.258095167922781	0.277239029043779	0.250309563100309
2005-03-12	5.62868381317297	9.36671628848911	2.91286193258747	11.4737251022062	15.4880448614397	7.97564927476058	0.257269780404448	0.273591351795209	0.250234835315463
2005-03-13	5.75950730522741	9.4454895581528	3.07757213265891	11.3953027948128	15.715353852033	7.99284669781366	0.257585634244674	0.276116618565522	0.250251663019106
2005-03-14	5.67495521752328	9.26525415275234	3.05356918941061	11.3290785194655	15.4761746131543	7.9010022221596	0.255324499169055	0.268346164430769	0.25015700837021
2005-03-15	5.71331333453236	9.54325508551774	3.03710197373161	11.411831806132	15.5241796478596	7.902978349018	0.257400010431012	0.276506366678469	0.250283653187195
2005-03-16	5.76172571307385	9.22509445203454	3.10643277262183	11.3550917723468	15.2555930954035	7.91460179293993	0.256868295438968	0.274376209947905	0.25032138051572
2005-03-17	5.62725299791128	9.10127692457026	2.98694730679223	11.4429321326475	15.8599124953918	7.90557555113398	0.256355817230031	0.272253608702107	0.250151987942486
2005-03-18	5.59839934877706	9.30553703128563	2.94674955826256	11.3296255325429	15.2965763222988	8.08231625432862	0.25294577977571	0.260599123217376	0.250108505402393
2005-03-19	5.2560447479604	8.41621268964278	2.82105377988464	11.4702920980389	15.6683408991131	8.11023183492368	0.251739087065415	0.255988782987182	0.25006671345334
2005-03-20	5.37842626141566	8.84974225837599	2.76995016048851	11.5509628549235	16.127994282455	8.22320016558928	0.253705149406273	0.262201707600139	0.250145020493743
2005-03-21	5.36384564713374	8.62445553795271	2.78910972618986	11.7179433841861	15.9945576362602	8.25862148772696	0.255041831064015	0.267203164677846	0.250241941212149
2005-03-22	5.26336504681041	8.60661809277763	2.67120711437745	11.6573179001812	15.9672608961186	8.24887195696548	0.255427567636602	0.268990993005458	0.25016737480864
2005-03-23	5.29417657213048	8.48789418238563	2.68748582493632	11.5296132685302	15.6121837239628	8.04168527394471	0.255033926666762	0.267713559247855	0.250207646487682
2005-03-24	5.3943953559075	8.66465383329904	2.91590059302818	11.7007861581263	16.0131274965947	8.22856038925151	0.259209160884936	0.281905203880997	0.25038438096447
2005-03-25	5.43191487859174	8.70990245553627	2.83677984545919	11.7524026368043	16.2286845495665	8.30836147225331	0.261080334879914	0.290411796446321	0.250429817400912
2005-03-26	5.35232745075622	8.64104936854661	2.86509985168207	11.8618869051621	16.72189322231	8.33151628524832	0.26222674313975	0.296603137202338	0.250535289333564
2005-03-27	5.37524223040814	9.07018290434448	2.71772190718483	11.6621305561149	16.0581787959089	8.18935586316569	0.261418149907444	0.291180678827733	0.250323590788604
2005-03-28	5.36944125287457	8.58380182542829	2.90286562611423	11.7003173834503	15.6756091340214	8.33821800403411	0.260073334175345	0.284780111030027	0.250392119298671
2005-03-29	5.40301130460003	8.61414429617671	2.93136232061136	11.6375807135503	16.2878378400913	8.14383870570642	0.259428392711408	0.284775763946	0.250429636645506
2005-03-30	5.37440226745441	8.7867891798701	2.83858226964017	11.6138685864342	15.7374970268498	7.99057729847406	0.256320501091714	0.27017232165508	0.250311370972764
2005-03-31	5.32587748807636	8.60382019599381	2.68508368574965	11.5344126758922	15.6279067818056	8.13476982346433	0.252949577430051	0.259544087946356	0.250085932421136
2005-04-01	5.235496105386	8.56702689644032	2.79172822601972	11.5375065250529	15.506862889711	8.0387299311051	0.251843209817312	0.256226812009146	0.250061700891234
2005-04-02	5.28612721751179	8.79660290978068	2.69761608769236	11.7415345603832	16.2548134604766	8.27973194303412	0.253653218292723	0.262765886799372	0.250129557914995
2005-04-03	5.24953069486115	8.54164971626892	2.70157758148147	11.6278214622919	15.8431932042479	8.16658993239674	0.253494109538704	0.261609330829792	0.25014403744744
2005-04-04	5.32872641323364	8.81719879162262	2.69606047035552	11.5585585528303	16.0911165394769	8.04268402912451	0.251171967828661	0.253970122976741	0.250053170772811
2005-04-05	5.30367801589714	8.66479332756329	2.66702731129249	11.5212428930327	15.7476630203531	8.01420288954817	0.24889885190466	0.249956294400508	0.246110148095664
2005-04-06	5.22100182995238	8.57870971048331	2.69658242341812	11.3479161419777	15.3489207838819	7.8411627413897	0.24796939682446	0.249892324386274	0.243438195875393
2005-04-07	5.34761214623592	8.85425060459304	2.78754378700083	11.4454861284836	15.3356020679523	8.00127734223275	0.247697792554775	0.249886102248222	0.242602565106874
2005-04-08	5.41204629367862	8.6599362217045	2.8368902873878	11.4342036410284	15.553730710731	7.89169152748743	0.245839129170327	0.249872089584799	0.23548579954419
2005-04-09	5.3225615922296	8.84303996069601	2.84854862104703	11.3419413094535	15.5701840597635	7.95928572096363	0.245522913165425	0.249845557558808	0.233910540484672
2005-04-10	5.3614425293131	8.7229798551365	2.91192306784451	11.2886147491177	14.9837872893476	7.90676529575724	0.245621129082775	0.249802357748501	0.235091248552348
2005-04-11	5.39613443892261	8.52025562987507	2.93916505405626	11.3034856370266	15.4254917212047	8.02504169625633	0.246550183645456	0.249879134291879	0.237758948419208
2005-04-12	5.4975043330264	8.77880080204114	2.88473290688766	11.3020874432509	15.2691919386906	7.91350613740603	0.245535700658107	0.249819431690688	0.236017360536098
2005-04-13	5.59757244334347	9.11962429514631	2.94830327252829	11.2245338846186	15.0985797756262	7.70586960958012	0.248501480207227	0.249934603416641	0.24492765727611
2005-04-14	5.74005776364502	9.61306524670939	2.85376461389079	11.1918664867539	15.3357694513261	7.77788812943866	0.24897984668625	0.249959846827413	0.246510079723265
2005-04-15	5.79150960178039	9.09680755872147	3.09745725124109	11.2522546384602	15.0216509749187	7.83109530848228	0.250721430185168	0.252396411315069	0.25002414420205
2005-04-16	6.1102969288179	10.0437999603959	3.16154271525976	11.1975856764428	15.4733375312523	8.00092381920157	0.251660340898324	0.255612919624365	0.250058938161659
2005-04-17	6.21662807351775	10.198151088743	3.13083849814385	11.0113442195189	14.7134861557176	7.62281773862181	0.2543373829498	0.264495256538263	0.250170298663221
2005-04-18	6.45185668281061	10.8348942753851	3.24033932978565	11.2338995696148	15.3205605265029	7.95127381332779	0.255553633243618	0.270087877310407	0.250226029279008
2005-04-19	6.45547216102545	10.681361082674	3.31602928519982	11.0900313078828	15.1378789578842	7.88105621050779	0.253638713613216	0.261831325325932	0.250110607064032
2005-04-20	6.51625748686934	10.908943245675	3.01972117789895	11.0811536471622	15.1485908423711	7.78218459222358	0.25231341273739	0.257896687057792	0.250114400065767
2005-04-21	6.63029075982999	10.7044857902436	3.53950815851904	11.0205576301089	15.0651332703412	7.56129848833492	0.250525028557056	0.251717339697533	0.250024259628792
2005-04-22	6.71957128887774	10.8546357429107	3.61421420259403	11.0998995969586	15.2002541754237	7.63238160343306	0.249596205770553	0.249985195180377	0.248645362978432
2005-04-23	6.88107567771284	11.2759200837367	3.66246385995315	11.0154735738379	15.0726751099035	7.6269305273501	0.248876824013623	0.249961335742688	0.246116082284953
2005-04-24	6.95167414765022	11.2781381400988	3.66313233487886	10.9963431066588	14.8591757688786	7.53620115840495	0.249258286873387	0.249967413395014	0.24749439494498
2005-04-25	7.01567611472556	11.8618286540532	3.74142589460071	11.064749155291	15.145191865039	7.844940667406	0.249751166113218	0.249989956206686	0.249150109742976
2005-04-26	7.12478722563736	12.0009936598098	3.62894938908129	10.9391242530646	14.6905286725529	7.47110291114908	0.249343150667464	0.249977336803312	0.247775550409462
2005-04-27	7.2090884493797	11.6818131202061	3.81276841602824	11.006831811253	14.9382178553691	7.50045589024632	0.250070263541643	0.250239837588273	0.250003367495084
2005-04-28	7.16185910039222	11.9637474805352	3.69322718817696	11.0928944273337	15.2582038294941	7.75322731267576	0.248575833512516	0.249938142951321	0.245360829139775
2005-04-29	7.11361982518276	11.4282730172476	3.7922773406402	10.9788601285525	14.7316255665179	7.70601801023574	0.247377991041903	0.249876913619558	0.24169824003882
2005-04-30	7.28284993349199	11.7418882222305	3.99523529336147	11.0484261996861	14.9150434841816	7.25359407087262	0.248076917108081	0.249933741675523	0.243392724775609
2005-05-01	7.25102767175917	11.7050515620529	3.90552193248024	11.0340301401716	14.9871117535186	7.70994080581752	0.245076187025309	0.249815619380725	0.234226931651114
2005-05-02	7.19322774329158	11.8065011550885	3.84405812732634	10.8752401895525	14.573125811216	7.39682623827763	0.242133555263803	0.249680914929976	0.223534058114892
2005-05-03	7.22026320948306	12.2000360325632	3.84355363132646	10.7843331290188	14.6511726594291	7.5026025530246	0.2402054798461	0.249577581661202	0.216938317860678
2005-05-04	7.22900939768869	11.6865790538661	3.64531707263701	10.9013777614616	14.7373562842724	7.6054586570557	0.241540822418203	0.249648699877232	0.222157781925498
2005-05-05	7.33816845490714	12.1477149010479	4.01949605305695	10.8256569260392	14.5941390722761	7.43625949292635	0.240169550861802	0.24947908687794	0.216142697541296
2005-05-06	7.25497888863555	11.9249714958394	3.87654592662336	10.8936058240238	14.9239068547809	7.6393620190849	0.240092069274953	0.249637068482735	0.21650771434097
2005-05-07	7.35606246896363	11.7589603798972	3.7449023711856	10.8123021684433	14.7718118209922	7.46014281238667	0.24244766196746	0.249757910887181	0.225256648662582
2005-05-08	7.47575850832044	12.0632645688429	3.84980700950255	10.9073151805791	14.7715507457425	7.64856150171478	0.242335359019819	0.249619621507865	0.226527148873029
2005-05-09	7.21431187582877	11.5803780939022	3.72676347379559	10.8764236586177	14.8199323972121	7.60731309828603	0.244155188209284	0.249753282162723	0.231615656113055
2005-05-10	7.47420453001528	12.6168516288102	4.02887343221323	11.0073020238339	15.0636608740565	7.70160321993956	0.244942445872935	0.249800217121303	0.233426535767787
2005-05-11	7.64181526274037	11.8798150784442	3.96671014370891	10.9239481351766	15.0564610040606	7.31843400091135	0.243700951133158	0.249729015995634	0.22756606456254
2005-05-12	7.53844217035119	12.1438899898584	3.99450283250377	10.9020418702592	14.8149453532323	7.8896582700068	0.243942945776083	0.249761623081014	0.229745510879479
2005-05-13	7.43406064660689	12.3663906336027	3.8839633177219	10.9033818592585	14.9573036654268	7.42233628009367	0.242431186383315	0.249697634179638	0.225269125237212
2005-05-14	7.3933699080853	12.2960129439073	3.76937317109054	10.8398695905849	14.935782178089	7.5036897528329	0.241090283954575	0.249504542579264	0.220867693848334
2005-05-15	7.46941031212938	12.3231175364449	3.84170241585908	10.8885253681471	14.8557311922707	7.41289296721284	0.241052653975221	0.249717796995175	0.219086422942082
2005-05-16	7.33344756415448	12.2690347855291	4.01611812884657	10.908548460134	15.1963876373524	7.58369488415218	0.240687763277239	0.249615595656947	0.220405389392425
2005-05-17	7.3358818727524	11.8154953390572	3.92247462157118	10.9001171586954	14.8650737827856	7.55817599169647	0.240796358443839	0.249618541827491	0.219385588967601
2005-05-18	7.18587789049617	11.7001283122674	3.83184415842443	10.7847150043997	14.9042103223439	7.48573625528938	0.239798589002285	0.249506920637537	0.219020738580679
2005-05-19	7.05413475155582	11.9127926692258	3.60667397414296	10.72863176006	14.7718486337504	7.56670750852342	0.240926603677048	0.249681354809113	0.218862367227815
2005-05-20	7.02275263258337	11.6823834221085	3.61256661899787	10.8376868504239	14.5476843604364	7.64147078068623	0.241160815432306	0.249574550044252	0.219911972529785
2005-05-21	7.11388752781267	11.4737557626598	3.70829458751315	10.8421927288748	14.2872938137392	7.55391811092131	0.242522854021895	0.249647235984477	0.225236735523456
2005-05-22	7.07621909744779	11.7676448662687	3.51085479551514	10.994272839657	15.1504749161208	7.6702589110343	0.245468125810991	0.249824803419053	0.234702848855439
2005-05-23	7.03020999612174	11.4900641338812	3.53156397664295	10.8663714721246	14.7284002902716	7.63732807420325	0.245257041413382	0.249771397564716	0.234675856386867
2005-05-24	7.09748121936158	12.0363299855117	3.76532983869979	10.9616664825514	14.773865910366	7.67458690312872	0.244431198715706	0.249761062989182	0.231077882498038
2005-05-25	7.3325118625133	11.8662664800298	3.74448339075248	10.9032709216	14.9375883719407	7.64965608027689	0.243422962959304	0.249686229803163	0.227168890356356
2005-05-26	7.29503002298941	11.9025523784111	3.79759640158689	10.9824112776991	14.9092330449786	7.64782941873929	0.245543149915434	0.249804762596783	0.235885186154093
2005-05-27	7.28704339848597	11.977992534215	3.76119366253377	11.0663681746277	14.9644842379502	7.6158182034752	0.245822705109804	0.249781800429584	0.23603870197237
2005-05-28	7.2909411362931	12.080137805298	3.82587100052924	10.9522595883157	14.5681487359835	7.73740432038496	0.246071661996468	0.24979575912575	0.237863226576362
2005-05-29	7.40566022885699	11.8841501560602	3.96119193593581	10.9947357402636	14.9210830884547	7.59346262621691	0.246299578945686	0.249854993700249	0.238113930059575
2005-05-30	7.35331292249172	12.2309739401976	3.8321482103881	10.9644204715897	15.0330021846702	7.49517128967828	0.24574920504959	0.24987442012056	0.235623168455877
2005-05-31	7.43532773322972	12.4148712173898	3.90308113109749	11.1000444126313	15.3696961103339	7.82726356019314	0.247646696751971	0.249847464455671	0.242179684988297
2005-06-01	7.66763495743109	12.7814533732575	3.99573145648884	11.1119632435921	15.3496996816384	7.71924019974595	0.248386916851237	0.249928117726716	0.244750291586319
2005-06-02	7.56799284378877	12.4633527644767	3.97090715270462	11.0902286722465	15.0998922583194	7.72376860901394	0.248251303738904	0.249934854390119	0.244066441580256
2005-06-03	7.69255841502272	13.047878587294	4.1189293148367	11.1012047541734	14.9409389306201	7.70470729608562	0.24696558084595	0.249863864438111	0.240501073026233
2005-06-04	7.70798673821703	12.4402425504607	4.00848169992543	11.2174494998893	15.5547791701353	7.76038666636197	0.249233844404049	0.249968719610419	0.247269913103147
2005-06-05	7.85559594219673	13.1021786627929	4.01225400632664	11.1878688833651	15.1159051389779	7.62391320342482	0.25120292853563	0.254415284538927	0.250040317435373
2005-06-06	7.82803549400865	13.173579610773	4.09320646066684	11.1399402488007	14.7836040439458	7.80635957667114	0.250937843914465	0.253047241249645	0.250039288422488
2005-06-07	7.99296612076921	12.6984511712291	3.9541717839887	11.3020236751441	15.7466824672949	7.7368062578958	0.250550166371158	0.25204444317425	0.250012247953601
2005-06-08	7.94682709662214	13.3294009415786	4.11898766514447	11.1475445707868	14.9456027162617	7.66900440438873	0.249042090593804	0.249959895963887	0.246690708041513
2005-06-09	8.0635679057753	13.3944553612142	4.28244422457391	11.2014396134407	15.0708266948504	7.68403197718608	0.247731492917441	0.249913947424233	0.242592319761207
2005-06-10	8.06886448964113	12.7966807370658	4.26984734873479	11.1715537973879	15.0565647346575	7.94577546454437	0.248515445632483	0.249916807795902	0.244853783616505
2005-06-11	8.06371324549922	13.5707708294853	4.21245190706938	11.2663621395573	15.1711366777653	7.88426810847121	0.247359070814699	0.249914594144067	0.240299884727095
2005-06-12	8.03205224065801	13.216008051567	4.01853206294782	11.1227026557944	15.2198735372585	7.68241031968561	0.245458762744045	0.249817526482148	0.234833852434448
2005-06-13	8.06167617597862	13.0352643965622	4.13420531001263	11.0941985700954	15.2773501073238	7.81839176825533	0.246427809339529	0.249833498723907	0.238276640210372
2005-06-14	8.00078250619338	13.5790682338467	3.821507534215	11.1844714242487	15.047108562736	7.6815315953557	0.246523745491784	0.249873278320728	0.237556300732542
2005-06-15	8.12918886505854	13.2688791484813	4.15600245731211	11.1346049722201	14.9929963945796	7.85931955825284	0.246118141456676	0.249774681084782	0.236577721447049
2005-06-16	8.01222800366085	13.2197517204366	4.22955163480883	11.0454936330845	14.9204931628256	7.87992437786718	0.245546315885841	0.249797542339511	0.235662421454466
2005-06-17	8.06607944401234	13.0997954725663	4.1472186701804	11.0311518340089	15.1720217499916	7.45403387435195	0.243328616631251	0.249664085402177	0.228161995482516
2005-06-18	8.14876708786495	13.6785299816766	4.38322541522295	11.0523641979727	15.1975590193315	7.79120143370709	0.240723421599451	0.249630852607587	0.218083526523438
2005-06-19	7.96413201173006	13.2138499523159	4.06476348205137	10.8776836150925	14.9701056946093	7.37718191636979	0.237219561002679	0.249509889509438	0.206725619592784
2005-06-20	8.09037904864638	12.8298160849693	4.26385228950704	10.9245849385087	14.4754213637606	7.64737578213105	0.237825223588678	0.249487872373432	0.213037273848863
2005-06-21	8.1081016686669	13.2551621447796	4.13591035634549	10.9000219858479	14.8924346461108	7.57372960756912	0.23823652469936	0.249619070443427	0.210691014919478
2005-06-22	8.28369115648086	13.7451772368563	4.39212865785042	10.8626017249707	14.6392834944288	7.50852040978062	0.238973577139058	0.249536511450122	0.213200733566801
2005-06-23	8.44872754224819	13.867242224924	4.47047863630463	11.0720879122398	14.6060544363729	7.92999467795196	0.240013383373961	0.249407203751437	0.218101034989939
2005-06-24	8.69946559257629	14.5998791195392	4.30894707485589	11.0432372632722	15.2624041640005	7.65315154229936	0.240531166408572	0.249577080352302	0.219212984670729
2005-06-25	8.83921825291257	14.0896050136233	4.72353528990134	11.079361876073	14.8579792140538	7.54912467324507	0.239973160420941	0.249593116058535	0.215981830776041
2005-06-26	8.9109832871152	14.1588943321396	4.66309971328507	11.183759119696	14.9662694068779	7.88108300479057	0.241490069913635	0.249573327397966	0.22247045607564
2005-06-27	8.90897902687934	14.3831083356804	4.64911002126928	11.2018052885966	15.4107695726896	7.61111594022305	0.242090518051367	0.249623133203133	0.223282528981181
2005-06-28	9.18969695800538	15.5469610975686	4.41283528833235	11.1743712325935	15.1229488328416	7.97055514044189	0.242637570058201	0.249717857238369	0.227109815059276
2005-06-29	9.23795736654233	14.8765053812857	4.81560324407837	11.276972871881	15.4640415414902	7.72810469199071	0.244520542620717	0.249814497890194	0.231843625032263
2005-06-30	9.24459765770169	14.9435913749454	4.89674043860845	11.2606831727974	15.7550105029577	7.7021085414606	0.243540937447559	0.249816278269058	0.228660285586023
2005-07-01	9.23217662506989	15.4762276042677	4.61695737519619	11.1792980756869	15.3633358209504	7.81532100379365	0.241398852523923	0.24974353950656	0.223262954307289
2005-07-02	9.3615822372251	15.3555615615516	4.88554524908273	11.2600343740834	15.1881736906789	7.87407945551387	0.243356168725817	0.249714414017191	0.227695459478863
2005-07-03	9.45307244199199	15.7564451894523	4.81175527447519	11.3682331279095	15.0305511992916	7.89972251444285	0.244558410378158	0.249765305252305	0.231128468550357
2005-07-04	9.67941321263473	16.1362593287895	5.00757027449658	11.1603688733947	15.0651928563325	7.96773769584506	0.245214486806192	0.249838762607049	0.23455738163416
2005-07-05	9.58166360230207	15.3186772358516	4.97202194181838	11.282783572692	15.5585247065799	7.95898866650152	0.243758307328721	0.249711802739133	0.229961434590973
2005-07-06	9.31841752909348	14.6902286805009	4.56918947974388	11.2079144163098	15.2111921852376	7.73227375888305	0.243201725756421	0.249641977990491	0.227412512968822
2005-07-07	9.46908321600915	15.1715998907416	4.87423773613025	11.1555794947095	15.5253973030858	7.79314025751135	0.241932446281466	0.249680344498256	0.223795365731847
2005-07-08	9.29673957859417	15.0762416269912	4.84433682690958	11.1950313424009	15.6048051368979	7.8017534364878	0.242137448915902	0.249620968967777	0.223367452170769
2005-07-09	9.15158315141868	14.8159646438595	4.67356853236052	11.1086533169997	15.3648822862921	7.66163287812532	0.2430239633861	0.249699561168353	0.227458953415118
2005-07-10	9.21601915674255	15.4050323610714	4.69515476467378	11.3270232917912	15.4439038479149	7.80167532228754	0.242964075128564	0.249624952200172	0.228126154775103
2005-07-11	9.42773868697638	15.4481946661331	5.09998317629329	11.1407871236334	15.6720500696168	7.70369193749536	0.24273797886935	0.249693640094762	0.226442575607175
2005-07-12	9.56429927829766	15.258237495613	5.0442958235713	11.4632185194123	15.8733261840648	7.84225911790403	0.245559513345119	0.24980100505588	0.235296337252075
2005-07-13	9.57672984638886	15.529760465741	5.11786859350591	11.2603380821766	15.1128832011812	7.91328595216254	0.244283404878555	0.249815924328583	0.230565631661845
2005-07-14	9.60204906261145	15.7454644954968	4.79965541865663	11.2552517781799	15.1851825564944	7.85379149945868	0.242365604751728	0.249684140155358	0.225064517433505
2005-07-15	9.62041178233787	15.4400757018998	4.8437690945071	11.0626377222196	14.8684639986837	7.70107497695717	0.240532763506393	0.249637800321104	0.218892452089077
2005-07-16	9.47621442692474	15.494564014911	5.11273682342652	11.0682710865458	15.1348763767789	7.63988186441117	0.237029778778426	0.249454921984073	0.206655695880555
2005-07-17	9.54568605497491	15.7723478174436	5.14239181891782	11.0958869666143	14.8927430822006	7.62645699396745	0.237116752019198	0.249300973467956	0.208888746284944
2005-07-18	9.53031242205763	15.7468243229008	4.93600595918117	11.1487701584567	15.2474707859376	7.68978656321416	0.236452899223415	0.249484139585182	0.205181911397726
2005-07-19	9.59686874346292	16.2060072677455	4.96543608889704	11.0994703005307	15.0089423467636	7.73357008419142	0.236578529720625	0.249429529028548	0.207643593030216
2005-07-20	9.46481582125046	15.5525864663598	5.05314461722357	10.9688318549323	15.0500835791484	7.76061360493668	0.232020973924763	0.249257366154633	0.192959236759674
2005-07-21	9.34981291087238	15.6148479532693	4.48842789576646	10.8329972446675	14.9736133758486	7.36783550637838	0.227849784978395	0.249045355416987	0.178199226843353
2005-07-22	9.08753330799549	14.871992501364	4.57280652742402	10.7309654900655	14.6886221351727	7.30673539620086	0.224252332948743	0.249003940239854	0.169495855527437
2005-07-23	8.94521282193143	14.9361806253243	4.77571009811714	10.7341396969118	14.564790284056	7.44528611470138	0.223126813458481	0.248722317754812	0.166062984878907
2005-07-24	8.86538739870998	14.0118177403118	4.60972036275041	10.7965790431873	14.7833489717235	7.51216484704461	0.225396526217939	0.249008611984008	0.174261311777959
2005-07-25	8.67236440329847	14.100843413228	4.67235029287578	10.6949160777877	14.8211083615893	7.2994792321099	0.224043792267802	0.248904425115644	0.16885031041219
2005-07-26	8.93972100011342	15.0739163390744	4.59482675071201	10.6745905358173	14.5524256144876	7.44351259010031	0.223511621667842	0.24866294661796	0.173180133204051
2005-07-27	8.85331977814324	14.1609794039561	4.76434071396737	10.8121427777396	14.6013550197482	7.36198661758448	0.224276563736223	0.249005444162212	0.165967883039021
2005-07-28	8.77633974914906	14.3183565165422	4.54912588910173	10.8140431283403	14.8842693375956	7.46476543802886	0.224326072454951	0.248657230439973	0.170297700035745
2005-07-29	8.90325691628062	14.6887490558486	4.49710426347229	10.7627749437385	14.9772953189118	7.1015111956969	0.224490419248009	0.249030549852374	0.173507030961554
2005-07-30	8.83862198241464	14.3105781772174	4.53924893954836	10.7212010856998	14.593880945874	7.33726771883462	0.224268360951919	0.249122872486874	0.169106554373878
2005-07-31	8.65654685548253	14.1760834957172	4.58515334245772	10.8836978660639	15.4018930961249	7.41429628181756	0.228538491386699	0.249066873008201	0.182770005873457
2005-08-01	8.78486972063261	14.2292730400952	4.5608547868874	10.9695808308965	15.4841109008281	7.57821399442744	0.228769943677722	0.249348526567038	0.183552645310764
2005-08-02	8.47537120070524	13.6708458103962	4.41722143464386	10.7100850990952	14.4183003363326	7.48724971491391	0.227454550970659	0.248965918610843	0.176800355876329
2005-08-03	8.5358324603128	13.6590334947854	4.61132128583603	10.7323384517732	14.6683933511759	7.1774428843005	0.227188464133145	0.248927702917514	0.174785269602311
2005-08-04	8.3262272474066	13.7724421457142	4.3823235842686	10.7834020249443	14.6883282583223	7.55329433986712	0.226354147781699	0.248991504528563	0.174161459160417
2005-08-05	8.30678160331288	13.8499522163379	4.31354280796663	10.7175513737797	15.1934248561909	7.33994637841443	0.225118524729446	0.249170449930288	0.170629446627007
2005-08-06	8.22394509169243	13.4380412965039	4.26280718929889	10.5903411742438	14.4737899594291	7.20484360195139	0.227169582273534	0.248951723782965	0.17767084498633
2005-08-07	8.30391054889666	13.45578685094	4.30956575353394	10.6084055813966	14.6084406031482	7.21068031967779	0.223318587606949	0.248859223967019	0.170772910182962
2005-08-08	8.30685373929708	13.2879714927155	4.14390911590272	10.5074745831522	14.5664810271506	7.05738476213888	0.221004027593704	0.248709876982857	0.165587139177597
2005-08-09	7.98149748918493	13.0311871627163	4.29386634950446	10.3763986541109	14.5215286736714	7.03126878525499	0.218822644923373	0.248414454354546	0.16125668057127
2005-08-10	8.05899958530508	13.5165119270867	4.19313709929547	10.5256369110762	14.8360120381235	7.18023865102682	0.219712069501211	0.248211358889085	0.156531846718483
2005-08-11	7.88755899902565	13.267034637559	4.03892664649686	10.4435929975009	14.4721244136104	6.93558211465583	0.217202747911598	0.24845187871024	0.154562525823098
2005-08-12	7.94491192034155	13.3230251008235	4.20907462937741	10.458801086227	14.2576151395922	7.22969075995755	0.219592137453022	0.248544792660964	0.157933634385994
2005-08-13	7.80718462936381	12.5195847758073	4.16781162072367	10.3941691004647	14.6561142108229	7.0689746893155	0.21768613315379	0.248503388217137	0.152664140567007
2005-08-14	7.83119211812982	12.8045449472239	4.01725650523102	10.3509915549387	14.3141899147337	7.15232562830748	0.216496509181738	0.248689003845274	0.146791196866192
2005-08-15	7.64261007389521	12.2760882547344	4.01800630902486	10.2742244943033	13.9970951859086	7.0646303828534	0.215942920398765	0.247890822261677	0.141298080065694
2005-08-16	7.65941219333718	12.6828625620197	3.72272628125693	10.2598205444615	14.1354558451783	6.88652980583392	0.218427741721729	0.248115936102304	0.151772012318074
2005-08-17	7.6015950667563	12.4929732751375	3.76145249284869	10.3546396414931	14.2541293685209	7.09216530800393	0.219689931898577	0.248674629042836	0.159908598966612
2005-08-18	7.41016092948027	12.5062105296394	3.73798282284412	10.3844228382034	14.2495204024236	7.07074411143709	0.224270132573485	0.248530059672468	0.173432831468413
2005-08-19	7.49822958281093	12.3256359524172	3.8652562310776	10.5431311433646	14.415010195702	7.23426192527006	0.228076754317877	0.249031454469504	0.17993170982282
2005-08-20	7.52076935882742	12.6022980720918	3.9890718192296	10.6130536759418	14.5584248611818	7.45322514901902	0.229829115740118	0.24874659433249	0.185334418325433
2005-08-21	7.51142061982186	12.511347779941	3.73889848646408	10.5770809357274	14.4309628888452	7.42482524700878	0.232662608696351	0.249343764468054	0.194759899710842
2005-08-22	7.6783908015276	12.2221480510729	3.98948761114277	10.8025615739621	14.5798973516825	7.43047449478437	0.23386214493181	0.249237751628244	0.198853903357664
2005-08-23	7.59414203595481	12.6318580956661	4.01893192827892	10.6874132510206	14.3826463509135	7.39969857348348	0.234380378742925	0.249202742088318	0.20070283455569
2005-08-24	7.68280004003019	12.4508451098905	3.97468486957516	10.7685410253919	14.7305842835721	7.3706775070502	0.23490598846734	0.249391753206257	0.201816744513283
2005-08-25	7.53260870364108	12.4021498395698	3.89784084287625	10.6319601562335	14.432809146105	7.4600698965937	0.23526306585035	0.249321204153682	0.201236667886293
2005-08-26	7.36286635865377	11.8441808011204	3.87379760045766	10.6644646928386	14.4086249990359	7.46491456014156	0.233380211718753	0.249014029467933	0.197385039288085
2005-08-27	7.22598201287464	11.6699205527543	3.74165652012479	10.6425349150939	14.6034625542587	7.21778161482489	0.231412215186154	0.249347646134047	0.19168630750258
2005-08-28	7.2612947919352	12.0267920832362	3.62804034165129	10.7397463022846	14.5861103662267	7.27709358749825	0.234462317040406	0.249158841080534	0.20286178971006
2005-08-29	7.43632308862699	12.3089042840273	3.85590004461998	10.8186121812082	14.7864671751709	7.47045422416318	0.23660879219735	0.249343983003024	0.207320385503903
2005-08-30	7.4146350968248	12.3476400048924	3.88769230924316	10.8657401089542	14.9363580493123	7.59413090365189	0.238630179106716	0.249555538195192	0.212038076829282
2005-08-31	7.39355291798238	12.0163542481565	3.82875949201689	10.7309814873491	14.8518059791313	7.54386586212815	0.238316449632837	0.24965964852118	0.214558312958421
2005-09-01	7.50558817661854	12.325701464497	3.88464573983295	10.9889038137905	15.1530652912269	7.46915470971297	0.242402211038272	0.249614128377263	0.225068042736408
2005-09-02	7.58929261088779	12.6540769849919	3.83084507941364	10.9159488355329	14.6660804234768	7.46131820190032	0.243778365497641	0.249739950107008	0.230581683905518
2005-09-03	7.62315486997861	12.8633288450912	3.80389034835718	11.1123028053577	15.0478866143396	7.75838955227171	0.245575158067473	0.249813542625304	0.234636366907205
2005-09-04	7.5981403886205	12.2210073933098	4.04931669516243	10.9266004475281	14.7025965769717	7.5645805150946	0.245592371932784	0.249820538997997	0.235476794129615
2005-09-05	7.5535108205088	12.3178782542392	3.99081810683509	10.9517670447759	15.1257241513359	7.71910004656528	0.244029942606434	0.249711209315953	0.230982726087244
2005-09-06	7.79335495678249	12.8594133257314	3.99107839408999	11.1115937470861	15.0771270201278	7.90402474856172	0.246792614838417	0.249882032687695	0.238788492988214
2005-09-07	7.82144184998979	13.2203450729306	3.86172117685014	11.1230524937779	15.2435743661805	7.63874609165027	0.251065046062315	0.253715449538105	0.250038288199033
2005-09-08	7.86611235795711	13.0091776077798	4.13038617939001	11.1869779369868	15.5058915970044	7.74942937173305	0.252669982845488	0.258659509191952	0.250101188737729
2005-09-09	7.73745459933482	12.8828881954548	4.16584419075106	11.2680031646313	15.4778237047752	7.97903092680393	0.252546720932768	0.258806529588452	0.250095995767236
2005-09-10	7.68536474331111	12.9110599569477	3.85746012995739	11.2298527506078	15.0295760079306	7.73716098454384	0.253390943828309	0.261299410104092	0.250099080819891
2005-09-11	7.68179156618532	12.4601234501859	4.08382068127811	11.4364071778264	15.6666720829866	7.90730411049242	0.25534852000978	0.268792948965585	0.250214257341533
2005-09-12	8.04779617440359	13.0999621702632	4.03401950227137	11.5232810418106	15.9640490258693	8.14228750512792	0.260016791608765	0.284342840691666	0.250393176884336
2005-09-13	8.16668370975817	13.1836829088763	4.17473899248951	11.666612506176	15.5743435865249	7.90516213817363	0.266033203449148	0.307740202420888	0.250819194141465
2005-09-14	8.4252837112313	13.8090842493599	4.33351285640494	11.9121528923229	16.2051523812414	8.38026257729713	0.269958694025621	0.322674579046257	0.250546118328967
2005-09-15	8.4460363833008	13.6541485788828	4.39895571525041	11.8003425481769	16.1635711414659	8.22412560028734	0.268527756090066	0.316279923248816	0.250634650413656
2005-09-16	8.49846791198512	14.0234559227422	4.52268205069963	11.855540692579	15.9016170032248	8.15817291625418	0.268585988564046	0.316676079655409	0.250692495405974
2005-09-17	8.55303968036425	13.9197151873818	4.46936034472941	11.899150935031	16.3487171526182	8.58081463052372	0.271346919338127	0.325839495303534	0.250794638486205
2005-09-18	8.46341044905227	14.0173369225608	4.54443027934215	11.9203938120024	16.1647937410706	8.35123954730888	0.269461574576998	0.32551830909447	0.251043556861492
2005-09-19	8.38255282065015	13.5270562801958	4.45757072616903	11.9063200455196	16.2846787665536	8.15158173401718	0.269088306713202	0.321773394930439	0.250719206564349
2005-09-20	8.40331698313685	13.8198372107879	4.41385970010326	11.8879799779599	16.309035322208	8.21966945145732	0.270536987364201	0.328533691857516	0.250603706516882
2005-09-21	8.47061897168667	13.5150538245633	4.43596951572573	11.8968233352839	16.6034643211008	8.36936435675057	0.270557065881508	0.322461606909446	0.250847224471367
2005-09-22	8.222302971679	13.7434336237926	4.28075621616251	11.9887882288755	16.5950908673186	8.52085773824586	0.271873618124473	0.326549443036892	0.250846763055244
2005-09-23	8.11406249004673	13.0305948055499	4.26367248915078	11.7498766125615	15.8187340921006	8.08619671941795	0.269039622274393	0.314912921242249	0.250635560855614
2005-09-24	7.9909305581894	13.5620364309256	4.12131539303698	11.6902855527808	15.942516713687	8.03823644762888	0.268873362991553	0.31594703926335	0.250733657497262
2005-09-25	8.02611876937565	13.4733422670109	4.15585844330764	11.8618336703665	16.2929399679496	8.3355791354212	0.273788550873857	0.332260475134437	0.25082524557453
2005-09-26	8.12798858042266	13.3714986027727	4.29709188830837	12.0293400935556	16.1838012140601	8.33169931212081	0.27851072035149	0.355137470004794	0.251313137351556
2005-09-27	7.94209606447312	12.7966759875954	3.94598210351306	11.8494547438343	16.7114966473432	7.86207366041053	0.272888430718124	0.336616953548613	0.250842918385019
2005-09-28	7.51273521343432	12.8082287932377	4.08529160742619	11.5649837331842	15.4997573599032	8.16473220938057	0.266681574351073	0.310790087278733	0.250688496737006
2005-09-29	7.28423190092907	11.9353414318946	3.88257295952135	11.4697280704289	15.7976902212748	8.15514422541792	0.26391404578604	0.298854061801396	0.250553026834205
2005-09-30	7.38510515198357	12.0015012856497	3.93612847990809	11.4695847141967	15.7118946302166	8.14817486102186	0.264244105114709	0.303320102591384	0.250557226046646
2005-10-01	7.33983315448811	11.8517792520581	3.72911298605017	11.4111627506369	15.7660104519665	8.02402966775077	0.265626897065326	0.30659289981629	0.250682883828796
2005-10-02	7.31038033101226	12.0356521256519	3.76579068112238	11.435335213336	15.7941160132143	7.91743559595214	0.262026751367917	0.295224915570742	0.250421149117762
2005-10-03	7.03569687528023	11.7212725795316	3.861294504595	11.4036315258384	15.6162218479228	7.8164102050151	0.263153286370551	0.29510688904999	0.25051860110514
2005-10-04	7.23723708649388	11.9624414018752	3.69107783857079	11.4610322309876	15.6711236937502	7.93072112474537	0.263713523760274	0.298848496619277	0.250540122669987
2005-10-05	7.23956162040443	11.7054268192142	3.7546140234923	11.5223160874345	15.6051360944792	7.73524977862975	0.267067709087255	0.310958252296142	0.250692898215353
2005-10-06	7.12878705046677	11.5128833829685	3.68584881119791	11.5144289081844	15.4888955734646	7.96433070145393	0.2638689558616	0.300537424638652	0.250484406904799
2005-10-07	6.94318017855843	11.3801872322806	3.5937254784715	11.4030537608605	15.8895843618027	7.92792495191878	0.263756322072392	0.301972025431052	0.250349691511747
2005-10-08	6.9551790634829	11.0824776220794	3.66657065604778	11.4723367485142	15.6205023346213	7.8115097434359	0.265286537332423	0.303918963475878	0.250575057982958
2005-10-09	7.03803822190553	11.5148102970185	3.80872584825077	11.4312059121724	15.7776050683041	7.87514667590776	0.264828147506817	0.305169610422955	0.250637992380799
2005-10-10	6.83815529810984	11.1455465072464	3.58188603666523	11.3333307443698	15.5039794101234	7.93915262031877	0.262852072632543	0.298966034561109	0.250479652129521
2005-10-11	6.70502338493077	10.9795140452459	3.56785597183523	11.360016618573	15.4155325631994	7.82211626469934	0.261501943918584	0.292078720318874	0.250434019352337
2005-10-12	6.61036073084054	11.0997357437335	3.4706879714094	11.3410581558556	15.5053228201794	7.78055178374999	0.261044252348333	0.290763929314136	0.25047772726144
2005-10-13	6.42015884676901	10.4002762270862	3.30605157894448	11.2439801728893	15.6086215845092	7.82639456971208	0.262153687974488	0.293862362649719	0.250424736591907
2005-10-14	6.27658685376119	10.3805639125525	3.20567640775602	11.4232825119616	15.586530393525	7.96008970398477	0.264378526520996	0.299378262394039	0.250535880742863
2005-10-15	6.41610747512565	10.3511724489852	3.38910788050408	11.5597805498058	16.2227733512502	8.1998243864059	0.267296056648403	0.313804055649395	0.250707859388438
2005-10-16	6.56455677761245	10.6883739274459	3.22122685012686	11.5130299753696	15.9094029538959	7.97831653251123	0.26884354636681	0.315033833432724	0.250614853021693
2005-10-17	6.52159734949161	10.9209933658799	3.33093729337368	11.4812941045912	15.8467583297778	8.00821122037735	0.267931514111591	0.314280632089786	0.250960396123323
2005-10-18	6.56972497366193	10.5891373020676	3.54154806728186	11.5676343654407	15.622836886403	8.16088966869646	0.269362218602329	0.318148955745155	0.250718866721333
2005-10-19	6.59348470886651	10.9206211943177	3.33650350418166	11.6248054657226	15.9705740505202	8.19456915677773	0.270008190333224	0.319883909758966	0.250904580356608
2005-10-20	6.6785190311251	10.765372279026	3.38857262756064	11.5272057709327	16.2852316240141	8.03862924908712	0.271468356991526	0.330015906964824	0.250753480686248
2005-10-21	6.67052765263943	11.2815388337075	3.41901830580271	11.5767344583403	16.068450730591	8.0738600438907	0.268213491998522	0.313756884602613	0.250897916390601
2005-10-22	6.65306760019622	11.0911519826028	3.46359841050967	11.5027514179415	16.0160454849494	7.95328065360493	0.267587249834449	0.316035097013847	0.250726536543914
2005-10-23	6.63435351059487	10.7204772897929	3.59887865032601	11.5568652963384	15.8533154894177	7.88849053303502	0.270030872216114	0.314958886957466	0.250787684501129
2005-10-24	6.83155603957373	11.2072436579072	3.45374387538936	11.5827475414798	15.9106829980443	8.11762361812444	0.271018138859477	0.323352161338493	0.250706274842357
2005-10-25	6.84711211263212	11.2020235717667	3.4604635378226	11.4261505443248	15.8624862935365	7.91835644464127	0.271069738406989	0.321783689738516	0.251027322782775
2005-10-26	6.88624888132401	11.3280865899389	3.57677520187838	11.4934581969975	16.0302649762418	7.96293810153816	0.268729354873139	0.317940136705827	0.250668183316077
2005-10-27	7.05178960874952	11.6251331429018	3.60164405075781	11.5185877306924	15.6534357375736	8.15494177386252	0.270584729910639	0.326059820129104	0.25051763130788
2005-10-28	7.17073028814957	12.1676531961531	3.76292849283055	11.628316074233	15.7434990462222	7.99734155523077	0.274413426694302	0.342933940732574	0.251044280963665
2005-10-29	7.39244707689173	12.1454379250821	3.80219325903566	11.7350311034706	16.0955859517343	8.10194732383754	0.274285682389697	0.331694025838881	0.251109205108785
2005-10-30	7.16046310427565	12.0127602614928	3.91663965298835	11.7195914317981	16.4096511472543	7.94569430599873	0.274423589368329	0.343660114314986	0.250634445440908
2005-10-31	7.15037400413725	11.8189025385776	3.80320377951444	11.5364069205915	15.7184079451752	7.93160723597067	0.270077196375379	0.318402973366744	0.250736876996954
2005-11-01	7.10670436115854	11.5475487686284	3.7047758369249	11.6409748848098	15.866050774397	8.10417163765153	0.269616443431969	0.312526531930781	0.250779505642173
2005-11-02	6.97589274359944	11.6846617525621	3.64128839894776	11.4921055246019	15.8942095437432	7.97169841941126	0.267377970700645	0.3178357020368	0.250653091865523
2005-11-03	6.98114012393524	11.4760713607157	3.75260077418161	11.4185247308368	15.686446038625	7.75937195093691	0.267174562942345	0.312998815006515	0.25061871504065
2005-11-04	6.808367452257	11.3211007851347	3.47794341799596	11.381927216499	15.1121785422408	7.87502998843855	0.265302546511925	0.303924917273056	0.250653505624249
2005-11-05	6.85677709350199	11.4086336212634	3.5689877298646	11.5083159120612	15.7122087631339	7.92426849825289	0.265839896877056	0.300990890572106	0.25052606236266
2005-11-06	6.99744777462587	11.3044778564747	3.80334279987754	11.3685956772165	15.3102678427355	8.03168562025939	0.265305184597645	0.300248877424589	0.250608204074722
2005-11-07	6.86594614449462	11.2781710398092	3.49509304377773	11.3486568111294	15.4888549903623	8.05940672940014	0.264611977098731	0.300479579065223	0.250417532613148
2005-11-08	6.94151309400412	11.1073501098541	3.60685818700972	11.2491728620546	15.6288138068645	7.75256358594532	0.261748600407242	0.29271949431801	0.250474793574547
2005-11-09	6.81356228561276	10.8270479218408	3.80981329049029	11.4438482810285	15.212961539668	7.97788109319647	0.262289481049292	0.295138785494938	0.250539743581726
2005-11-10	6.8697632087664	11.0695022139367	3.70960409676114	11.4112063556667	15.899436938655	7.85599219012472	0.263977354237041	0.30206999845427	0.250476734914968
2005-11-11	7.0572281707758	11.9864666861833	3.72990144167262	11.3384572806713	15.6312667836863	7.83566653376258	0.264589151008215	0.302078903779167	0.250699190855497
2005-11-12	7.05926363210886	11.690679689785	3.66596197776223	11.3015875142331	15.4901681581514	7.80804479969176	0.261287760343976	0.289838885279105	0.25049857524965
2005-11-13	7.09630359622178	11.2386486558009	3.66898797460826	11.252909468731	15.4637584907341	7.91680167304234	0.258385157389152	0.280032872059957	0.250346056836137
2005-11-14	6.95170611346202	11.2603942850698	3.51837948423472	11.2635712363799	15.0374758049463	8.00846039814178	0.256252316902758	0.271337837556015	0.250269446132095
2005-11-15	6.81190714358877	11.0079746030881	3.59046293860539	11.2904880793125	15.311111438428	7.64084623724265	0.255587607736326	0.269725011659303	0.250218543014387
2005-11-16	6.60023166022212	10.7790072726532	3.59204434705536	11.1194092634881	15.2329079992976	7.76944741650162	0.255401552507037	0.268934258660596	0.250184122843882
2005-11-17	6.63952171446885	11.0102665077638	3.52216997465811	11.0760768748383	14.9298672939408	7.81914247890156	0.25575673540569	0.268334443997699	0.250253514313328
2005-11-18	6.65742137650289	10.7507630675759	3.31803583053687	11.1682968880763	15.1735995765387	7.69998939422736	0.255753288827085	0.270451137661839	0.250168286650995
2005-11-19	6.66061857905434	11.0676022084983	3.38897217768728	11.1630062326738	15.1699091650434	7.87605653594416	0.254711802591427	0.265428227643973	0.250194511197323
2005-11-20	6.63169045324849	11.1797702383691	3.38089439656327	11.0634883548076	15.1283426140606	7.71081380470438	0.253326730992734	0.260922453329353	0.250155220951126
2005-11-21	6.65920688839118	10.8254416573898	3.37920306016413	11.1537200559901	15.2456864706848	7.81205674059412	0.25419355108348	0.264553780915288	0.250147486833559
2005-11-22	6.7055225167458	10.9024490386881	3.55988877244228	11.1246221729737	15.1492487822237	7.89071417686162	0.252890244072017	0.260396741040475	0.250116324036515
2005-11-23	6.74008052691457	11.2673979802784	3.45862126152555	11.1509532321152	15.124997292027	7.73921776522909	0.250341958693312	0.251176065518021	0.250013371372354
2005-11-24	6.59219009808195	10.6137389474279	3.58569765099088	10.9435957423219	14.9026320356427	7.77776402136365	0.249380736539036	0.249974471861267	0.2479908078484
2005-11-25	6.50729969314778	11.0112195062309	3.41242565317318	10.9617945453387	14.9704676267731	7.84072906003931	0.250450360260782	0.251471719089242	0.250019048785504
2005-11-26	6.42365501319981	10.2399879578295	3.46441104989952	11.0819067633105	14.9391151745691	7.76422931452143	0.252089342604126	0.257148495693824	0.250084062513852
2005-11-27	6.42781833932371	10.574777466134	3.12392322908025	11.1651481846693	15.2949633280135	7.60417294931098	0.25392183424114	0.263500212809446	0.250178308717198
2005-11-28	6.50973353866181	10.9588155356259	3.48913441776361	11.153476841145	15.1107936757472	7.82533629090612	0.254710065223936	0.266703871289497	0.250188950302164
2005-11-29	6.58627232894244	10.5442416486944	3.49782689770948	11.1312259184585	15.1569798590964	7.66832702746092	0.256016096875239	0.270934178369845	0.250260812419827
2005-11-30	6.55293101417732	10.6998092338479	3.56626594551211	11.1685060393863	15.1027402668598	7.66960384566672	0.258045667339982	0.276151115481968	0.250231197153937
2005-12-01	6.67056011355391	10.6688697033996	3.46604557603561	11.2028660145004	15.3133585991414	7.78590586252505	0.2592456382143	0.279740197270895	0.250487760357943
2005-12-02	6.72084351754063	10.6254897711503	3.50573423367755	11.2799937944593	15.4655328288371	7.56683415007425	0.258523543880799	0.280731542345236	0.250457105465063
2005-12-03	6.78145242789293	11.0612143652278	3.29180026652153	11.1843449964363	15.1766543506263	7.66113019691339	0.259552541326134	0.283297091497565	0.250310516847079
2005-12-04	6.71989949265289	11.0536812476417	3.3801065432345	11.3218377198197	15.3660223200945	7.91603200562278	0.25973663562246	0.284125662959272	0.250452737967686
2005-12-05	6.78527829290218	11.1449220357088	3.52028999471333	11.2628522300478	15.4483520125274	7.77531158428833	0.259019379855848	0.28240562369089	0.2503497360499
2005-12-06	6.60735497370653	10.645525148466	3.40350807637105	11.191395847872	15.5188755001196	7.72530046499811	0.260792834372679	0.289774273275154	0.250444817166229
2005-12-07	6.61367538827551	10.8940632251259	3.56953851807322	11.3101388150571	15.4739558751208	7.75003946247446	0.261781701840104	0.292108594892621	0.250364042691912
2005-12-08	6.47975422141254	10.5574346966424	3.46569321412166	11.2602887620602	15.1490178984764	8.01912428365324	0.260495043933732	0.286932089633715	0.250606689110622
2005-12-09	6.63818048540413	10.7810436773658	3.46319265688743	11.32504151854	15.2865424664273	7.70062503232825	0.26057692562637	0.290748438939568	0.250353628347985
2005-12-10	6.54680049048022	10.96659417376	3.39043758931539	11.1315280393035	15.1399767589396	7.72718328220994	0.257953117223684	0.277497226708857	0.25032762328024
2005-12-11	6.52867028314966	10.7750433533011	3.31393130986818	11.1247019032132	15.2929850953408	7.74860811121503	0.256727795308256	0.272255640649477	0.250240210098566
2005-12-12	6.51932734298024	10.5063154385571	3.46477027559085	11.3007469535633	15.3063912971824	8.03373483623366	0.258917143946271	0.280560998035174	0.250434525499453
2005-12-13	6.45329266447535	10.6831989259325	3.25396005961456	11.2080994161775	15.3490210726517	7.95331930100016	0.257965630338103	0.279628744583441	0.250375422742198
2005-12-14	6.55578783304258	10.7945075821714	3.45553683042044	11.1341691661577	15.2545294819516	7.96159390474484	0.257378587699288	0.276749136701885	0.250332585964628
2005-12-15	6.60882139986871	10.7676341097328	3.30950284434753	11.1794328676574	14.7639440726978	7.99410820171395	0.256279136608622	0.272695250274142	0.250247456281358
2005-12-16	6.54189133888172	10.65451636037	3.35735170146122	11.1753555737417	14.9723497858663	7.98770664736535	0.254004145670275	0.264146983539321	0.250166000177412
2005-12-17	6.44014286109594	10.6469852186087	3.31855104448337	11.1466827750389	15.2305245398824	7.69459847913214	0.25342264159465	0.261785670222264	0.250149731736006
2005-12-18	6.28774846004962	9.9161387602406	3.37112227465313	11.0850918210664	15.2638738901973	7.83460776870718	0.255613756887235	0.268822518689047	0.250216064588575
2005-12-19	6.26416804978755	10.2312495406087	3.27744637694016	11.2508622422874	15.0485007109799	7.88251920746839	0.257281800856748	0.274727302362672	0.250220031067501
2005-12-20	6.35028962604358	10.3694458420338	3.27759652020218	11.3835254138032	15.9359367865518	7.87651958246108	0.260271487729869	0.285738970170504	0.250529919735802
2005-12-21	6.40755583009345	10.586546059845	3.34369590579226	11.3283680308008	15.7140948833266	7.88185892658705	0.260580352328772	0.288229294692066	0.250451408539506
2005-12-22	6.30223397137845	10.1845039975747	3.39494324563821	11.2568250824212	15.3710383529577	7.94480897856109	0.261493774427243	0.294595280285767	0.250420543488266
2005-12-23	6.16752060293307	10.0829413421342	3.14494138413497	11.3834981344883	15.537056513069	7.81852138035111	0.263464730292852	0.296325215164878	0.250487953763381
2005-12-24	6.27285260106184	10.3220174250051	3.30121294515614	11.3229208181578	15.5650947259861	7.79609916724155	0.262791872475051	0.29382742879255	0.250574506212387
2005-12-25	6.12302178064423	9.74123154545468	3.40015308206237	11.4366395275881	15.4975501918741	7.97466307948501	0.260909243561528	0.284958932819678	0.250356893316392
2005-12-26	6.06611286162921	9.93260885812019	3.19522412197331	11.1590785569535	14.8226535637048	7.87477353959722	0.258021804185777	0.276156323316493	0.250306205672974
2005-12-27	5.92795726996732	9.76937346700757	2.92385996624761	11.305643363519	15.4024753281824	7.85893754179478	0.255423875948996	0.268710119085318	0.250270711639533
2005-12-28	5.86283945092117	9.69231226931515	3.10963925617801	11.3720859532858	15.6234285031534	8.06339164515424	0.253632597381998	0.262811517038614	0.250115001842033
2005-12-29	5.64884025191129	9.40651130610452	2.98406321204744	11.2075214712176	15.243177992274	7.78136580981911	0.249908719496096	0.249996046284055	0.249685653042089
2005-12-30	5.67735116608294	9.5112290760018	3.01744384605792	11.2401329368903	15.2440588495147	7.64972630736088	0.248070457033491	0.249940343523161	0.243833774590749
2005-12-31	5.574046293666	9.2567832959115	2.92359466880357	11.1291573275737	15.1405589194325	7.7889714119497	0.247641289952038	0.24988287735054	0.242179684988297
2006-01-01	5.55840835409296	9.25702953783387	2.8630778248814	11.1996495885273	15.5551390615816	7.78413589596463	0.244415190052465	0.249757900686068	0.231383816067786
2006-01-02	5.4215581488939	8.96034466615076	2.87514021084595	11.0911959351765	14.9590369309581	7.61513202006976	0.24097149190112	0.249481942591215	0.220522689626242
2006-01-03	5.4145543305672	8.92881694961993	2.86803360005115	11.1939725554118	15.1645239011099	7.91629997373518	0.242054208330967	0.249641091221613	0.222489940368133
2006-01-04	5.5199007428501	8.84601759017574	2.87724397563938	11.240369322889	15.6442785853394	7.76673998934315	0.242528743530889	0.249693834362322	0.225786807347778
2006-01-05	5.39286207015388	8.58754006166737	2.87172707472775	11.3002976298094	15.3379888923997	7.88599797624002	0.239914926359677	0.249429375252209	0.220514013425359
2006-01-06	5.32958285569055	8.95208037297555	2.78348822961366	11.12850921962	15.38994018235	7.81719744167966	0.238084972836403	0.249379210449186	0.214083247659577
2006-01-07	5.2998381115059	8.62733097825354	2.86451703561481	11.1501396837128	15.2607667848956	7.73302303650147	0.236380091171341	0.249122003031112	0.206320061094531
2006-01-08	5.2531209395366	8.84194020585628	2.71952641174752	11.129069562993	15.2530195697214	7.79020415214333	0.237255971011634	0.249386196426036	0.20882312551115
2006-01-09	5.2610692596294	8.96421178701477	2.74179966996591	11.1997838577705	15.2237894536814	7.63969322607599	0.235313733813517	0.24945414661036	0.206736358761936
2006-01-10	5.21227967118195	8.45833097595503	2.76081310788486	11.2763761232768	15.3203774428016	7.67291468853627	0.235344691048965	0.249429547127942	0.204226429017771
2006-01-11	5.11489818620219	8.61852258847893	2.63652650212936	11.2992328802769	15.5611101878335	7.93519070064378	0.235219455760596	0.249381051377911	0.202326771721925
2006-01-12	5.08248212181792	8.66432096872574	2.66591879862594	11.4483645099942	15.5514582305118	7.89102233673658	0.237867978801779	0.249554806136393	0.210975739188209
2006-01-13	5.01299202046935	8.22331440420716	2.65451221882477	11.4615874566684	15.5981952959597	8.02150929460326	0.239103769743322	0.249451820335483	0.213441659299652
2006-01-14	5.01186269143152	8.40286514481957	2.53560319055462	11.5501549220624	15.5933413924436	7.99961733809454	0.241246682537843	0.249644650437736	0.22047052978097
2006-01-15	5.08795909574161	8.22437731714544	2.59208269303856	11.694499721673	15.8646126763698	8.16522214661933	0.243929688634949	0.249747363807532	0.229405611867113
2006-01-16	5.04325948423269	8.40402831838586	2.65242713706901	11.4844752656296	15.7875365296128	7.81604687214318	0.243241691866488	0.249712832800259	0.226603210480695
2006-01-17	5.03777650163137	8.03013551661704	2.6882628008715	11.6261410784289	15.6975453704204	8.2724808124572	0.240745168500441	0.249559833933103	0.220899180943929
2006-01-18	4.98897182663248	7.95269067869322	2.66776549571275	11.5609372991975	15.8166101751038	7.93159593227598	0.239963500693264	0.249508253216262	0.219222627890936
2006-01-19	5.00487045006384	8.01017454337079	2.69566752041179	11.4385260523888	15.3144869140512	7.97768939612538	0.238112372109525	0.24960664853274	0.209629855922546
2006-01-20	4.9848587370961	8.31520839657607	2.50268266816085	11.5011100861502	15.8355276660041	8.07119460946866	0.235317631112813	0.249305804229103	0.201321386238204
2006-01-21	4.92452835916021	7.96403206051874	2.58244408648904	11.5691337537344	15.7940114955545	7.88667173947589	0.232771513389182	0.249076454603424	0.196364658029724
2006-01-22	4.80239814729634	8.22946772189378	2.51835345000174	11.6054619854518	15.6995873369803	8.06960534475192	0.230736482278489	0.24891377301588	0.191627930677205
2006-01-23	4.82149449030157	8.12796558701716	2.44704701152891	11.493622415884	15.7146489681571	7.79639429541133	0.232245649531546	0.249263385492381	0.192549981982248
2006-01-24	4.84546715288778	8.14655405227245	2.46462088547774	11.5331827045435	15.8999107744136	7.94113593165133	0.233083947978168	0.249498368721871	0.195414544412631
2006-01-25	4.78846597708779	8.14034926226685	2.49045854368574	11.6508665604765	15.6943448164007	7.95242324694764	0.235226046491352	0.249408515876661	0.203787593474306
2006-01-26	4.90912310611675	8.04584579621112	2.54513927253898	11.7033649680876	15.7531164240135	8.02843157263994	0.237965454326285	0.249600591338732	0.211082966285843
2006-01-27	4.86133973570832	7.80862941458273	2.6128884436014	11.7552471074619	15.7971730648463	7.95542786717441	0.241598487895376	0.249688976624098	0.223627417560068
2006-01-28	4.95061378437338	8.45526422023419	2.36435526131258	11.585908295591	15.7149429153892	8.10153627633235	0.245267882522821	0.249807120658631	0.234528191944084
2006-01-29	4.95811217707294	8.18778644053816	2.60742803962457	11.7663145334294	15.881874711547	8.13709976797793	0.248260566488943	0.249936243431981	0.244611637203055
2006-01-30	5.09124253136075	8.52333730135218	2.68843753762334	11.7708340293805	16.2390021994467	8.07186772836256	0.250432137368216	0.251491706684356	0.250015433699265
2006-01-31	5.10515493542132	8.27272065777468	2.74561663915309	11.7688934433619	15.6602251315032	8.13295217628238	0.254853294455816	0.266890999562228	0.250200028678723
2006-02-01	5.09146636374624	8.30221932552023	2.69433045149971	11.9721139814742	16.454093380311	8.2733170289986	0.257366905463309	0.276472384006984	0.250207094243258
2006-02-02	5.09498247962556	8.10626700862681	2.52019250327729	11.9465095661505	16.1957076228048	8.35548750741874	0.256760726501331	0.273753513985712	0.25026187635846
2006-02-03	5.21117809113916	8.68736047962673	2.72830295035622	11.7342648272506	16.0213256521088	8.45764047306679	0.25790785827274	0.2782579575493	0.250310232543648
2006-02-04	5.26553379095688	8.6432666383259	2.80612477266349	12.028958453025	16.3382029144428	8.15386498875878	0.261604025302898	0.291326086744546	0.250343912186844
2006-02-05	5.24618013360798	8.60744451751234	2.73490135254049	12.077440967283	16.3445639012362	8.55887082182183	0.265047014285876	0.303746941956631	0.250563510490225
2006-02-06	5.33196993569315	8.80441115225569	2.75558880726615	12.068440947674	16.6776556020175	8.40190474403848	0.268754110270087	0.315170519081868	0.250562954795783
2006-02-07	5.26869865834879	8.85689284932111	2.73000950891279	12.019159380443	16.5571284436907	8.42854045287612	0.267532780662955	0.306898741281522	0.25060221688926
2006-02-08	5.30040458461429	8.90949470334692	2.76679943715244	12.0438710944397	16.8065629063939	8.39095458334027	0.269463451254628	0.319516290317619	0.250768848171774
2006-02-09	5.29673710289499	8.81403902419059	2.84482225816755	12.1635495152664	16.9679363393021	8.35381147240792	0.272642862767909	0.332557552329569	0.250754987211226
2006-02-10	5.45042361753316	8.78323314641244	2.87719112569737	11.9922201667118	16.8238085638996	8.33978405403999	0.274318774883402	0.338803420312934	0.251149242173965
2006-02-11	5.28532401285933	8.76456211802993	2.8603199307764	12.0911620194105	16.4030808456026	8.48085221722481	0.269950552206512	0.328085798232693	0.250518179863262
2006-02-12	5.34119361899235	8.7635229487763	2.86160430514744	12.0357940262479	16.4205444551933	8.3920040141734	0.269893602951819	0.315743321088264	0.250803009492403
2006-02-13	5.23672597160603	8.71822660576496	2.77200250109538	12.0570290431272	16.8350358425146	8.28557066524623	0.268886201972138	0.318901817911909	0.250558651892458
2006-02-14	5.24588920979217	8.40674851757168	2.89679376404662	12.1546715866304	16.7077760378516	8.25134305787967	0.268542491553073	0.315080153548006	0.250902412372375
2006-02-15	5.20545577718982	8.42176786821681	2.71110183348498	12.1491121057626	16.6174034082278	8.24548532361252	0.269082630236675	0.319657134587807	0.250809227860228
2006-02-16	5.10443272407731	8.20715378184254	2.55618893053936	12.2175699200118	16.9985963178	8.32229809213027	0.272200960670938	0.333501576316628	0.251030258960336
2006-02-17	5.07794422285701	8.49595807795784	2.58218310566095	12.162957272256	16.8355205410165	8.28435194498508	0.270177391535036	0.318677258893989	0.250828610719601
2006-02-18	5.15604620577876	8.25227978228109	2.72421690442636	12.3467706940657	17.4034569559155	8.45207215094782	0.273170394598099	0.331341010617876	0.250684527493892
2006-02-19	5.07268436031022	8.33984918172908	2.59656936758934	12.3038865624093	17.39693295539	8.36500939149803	0.27641403767026	0.354245569165584	0.250980736951089
2006-02-20	5.15338533372793	8.5326301494454	2.65213462353328	12.4221601098205	16.912483636692	8.54180614028435	0.279014115697545	0.366642556349433	0.250907511143423
2006-02-21	5.27463268502678	8.7742134040094	2.668425465565	12.4652043945401	17.213107577989	8.60658097195106	0.284707867846247	0.380850533598706	0.251068189773812
2006-02-22	5.29871801878861	8.71827910749011	2.82033654025972	12.3660551365873	17.4789429641402	8.38739079574776	0.284050783117472	0.381868944255462	0.251194554500942
2006-02-23	5.41103217747117	8.83515939077917	2.79665687950467	12.6195613752828	17.4511137788232	8.84847574880185	0.287256509312001	0.386062840598497	0.251517043518135
2006-02-24	5.35797006875015	8.80526441272827	2.85187559180948	12.458387329804	17.2010876294739	8.37937007401707	0.28900400154374	0.40745216475083	0.251493138143077
2006-02-25	5.40476391834118	8.72741597027056	2.7244514739208	12.3836081838409	17.3495903121484	8.38056526810602	0.286338017041049	0.394546985857526	0.251510937824624
2006-02-26	5.38240449857715	9.03312050265264	2.73407884679139	12.2861854676232	17.1625683047651	8.63446757427035	0.284690304351442	0.378283582904546	0.251116139971078
2006-02-27	5.3572401080653	8.82091850421157	2.83922107686674	12.474572502912	17.8222863164521	8.53062568989791	0.283487817752743	0.37632477007338	0.25121083978461
2006-02-28	5.37750612922388	8.81386295059167	2.71109497663062	12.2294755320888	17.3909653607333	8.34046986238273	0.284508040721605	0.387599821955665	0.251670920937502
2006-03-01	5.31311970222736	8.54136567232324	2.78427389153576	12.3892431273117	17.1228607505739	8.50221849787301	0.286658059217912	0.391611712066453	0.251887279489203
2006-03-02	5.23304315449916	8.45671571491178	2.7439981959291	12.4519472808511	17.7122460405655	8.43596355208903	0.283322682457976	0.378930286745675	0.251043423972748
2006-03-03	5.32573358349982	8.68294570795399	2.76362192922627	12.5777145741069	17.8523270574716	8.73467178284895	0.285235424308927	0.380880280224088	0.25165744713356
2006-03-04	5.36687666901738	8.77215945978587	2.68184272642931	12.5740495392678	18.1560174119552	8.58094234390605	0.287834705118622	0.40395824379836	0.251127430111927
2006-03-05	5.21244121045143	8.36825636296714	2.6885435511784	12.6170917933269	17.4554415260514	8.62482254735243	0.287015316009541	0.387068150289459	0.25132062073457
2006-03-06	5.25964240450278	8.50708653216801	2.69459251038002	12.5140207486837	18.0246075331865	8.53173137577636	0.285554899764286	0.385136780764498	0.250939530331361
2006-03-07	5.33357325732875	8.8401554914006	2.837221764326	12.2962523050582	17.1090053775643	8.33386461562079	0.286621572283267	0.372103607858123	0.251956242927452
2006-03-08	5.26566113534399	8.53880691547306	2.79031176713191	12.4291155359478	17.2611930786008	8.46173152442302	0.284450047021278	0.377725548843821	0.251182683252405
2006-03-09	5.3043527315597	8.89960271382377	2.77502370315307	12.4325095184886	17.7428908078522	8.53998633020616	0.28746243220247	0.378546846992994	0.251350971699388
2006-03-10	5.24477987582857	8.79355906476564	2.66016715465735	12.4371213274812	16.8994039230082	8.43670293208765	0.286255320656362	0.388477919052397	0.251564670328123
2006-03-11	5.33058665394734	8.46312676228763	2.77695484358964	12.5876194252777	18.0340498175536	8.6298804065656	0.284608924393849	0.371766707066198	0.251163158962415
2006-03-12	5.33698426444642	8.96707376013886	2.69357503421799	12.3455025652429	17.1091343430718	8.25567249889907	0.284042211249336	0.373066524893318	0.251378684365307
2006-03-13	5.49942103971721	9.12012822757753	2.92831981890314	12.3025618969048	17.8294423914965	8.48804475348765	0.286025369151229	0.380460548615502	0.251029957104938
2006-03-14	5.50038777754746	8.99680312326846	2.76429119134126	12.5035567139636	17.5602688892704	8.37566282191112	0.28555680247911	0.399642708009989	0.251576633365747
2006-03-15	5.52710237239896	9.15778902968937	2.90746856729498	12.24072404236	17.0239986820286	8.46177499049987	0.288049829300623	0.383950612904442	0.251140236657457
2006-03-16	5.62201368409927	9.39281186834183	2.86942714560376	12.3598303624039	16.9879906085192	8.69940514382467	0.288813381502776	0.400975575684397	0.251081168811282
2006-03-17	5.55999253314224	9.11408502032334	2.89946745363242	12.0685510548343	17.0011625336163	8.52022649297841	0.288559227900128	0.400530964005154	0.251502260304618
2006-03-18	5.6446722297145	8.96146885673859	3.12753945387723	12.1564311241742	17.5007865041148	8.29980501065094	0.285727660673767	0.386387148323628	0.251431847457589
2006-03-19	5.85291103526604	9.75721134571679	2.98880864853437	12.1362985241516	16.8000863667926	8.58503104949377	0.286705392351892	0.3900646689192	0.251051816697268
2006-03-20	5.8819396884576	9.67225247070765	2.9355004566239	11.9056614575319	16.2061701554903	8.28164933398914	0.28499581255039	0.378854383412394	0.251280940440776
2006-03-21	5.8798654925018	9.65244159810778	3.14619552444788	11.9650848960599	17.046273269708	8.18857084051303	0.280801522488262	0.35654085152838	0.25108662732061
2006-03-22	6.10535955403449	10.1360221041053	3.17468541370996	11.9014407258307	16.7896198312741	8.18920107977656	0.27972102611501	0.356820043718305	0.251091376541469
2006-03-23	5.93513108010514	9.55892164555731	3.19255649350831	11.7994788100703	16.60824660927	8.328012746634	0.279244117459407	0.36242715118363	0.250763365828997
2006-03-24	5.91394212820047	9.32146167410199	3.2308505002563	11.8651323437991	16.6992668134258	8.17370711065502	0.281255763461332	0.361019820388004	0.25098429783695
2006-03-25	6.02544636413338	9.86061009404932	3.09832307077737	11.8990009161992	16.5093154271412	8.11041693487525	0.279197597642335	0.358041488203114	0.251529806950831
2006-03-26	5.9593811087892	9.93706233200109	3.08753361443352	11.8581934744622	16.2994310097662	8.21933928602571	0.2779597413859	0.357637248434038	0.250689995436304
2006-03-27	5.91016190537407	9.87636727123507	3.00076342777628	11.8241287514726	16.8123971623519	8.16792372020878	0.275459497366873	0.339697387816433	0.250834691030348
2006-03-28	5.91585503501537	9.4727953693171	2.98773319140704	11.7781622560548	16.4945374878658	8.2236104141859	0.273245057161411	0.332996240046613	0.250664524760135
2006-03-29	5.90298183030747	9.7644022614543	2.97416324292434	11.5314595074585	15.9770451001689	8.12113177346207	0.271578287382193	0.326922786927189	0.250849940391293
2006-03-30	5.90343600136809	9.55122670314878	2.93214523184666	11.5901912448646	16.0108334345749	7.96187711829768	0.26808149196575	0.317667581102909	0.25070541410822
2006-03-31	6.01605667970435	10.1647699816879	3.16378764953483	11.4892240869881	15.5931138930247	7.69562856021093	0.267373137849664	0.309791159261419	0.250679647862505
2006-04-01	5.9761583294093	9.80996059079243	3.0104038783751	11.6240674337357	16.1552259288159	8.13576467472881	0.268146412954309	0.317687836520831	0.250715158602475
2006-04-02	6.17308659465319	10.3970579439514	3.2754568081756	11.5721634557842	15.8805261813068	8.09551132523973	0.267148615499816	0.307420524468233	0.250690228954481
2006-04-03	6.22734878177503	10.0501257341584	3.32391286917897	11.4782876311404	15.7467630144137	7.96157552793614	0.268122894307095	0.31190517343635	0.250645943779483
2006-04-04	6.368453337107	10.6370627672643	3.26025972687216	11.4581591366099	16.0777014321812	7.91676184764927	0.268257424871672	0.315198762603904	0.250898606485261
2006-04-05	6.53315730012841	10.8473870172704	3.23939941086219	11.3959145398515	15.628239417362	7.89043521889008	0.267736030633995	0.315894922840044	0.25085407144649
2006-04-06	6.57766937824479	10.914325932927	3.43009922545956	11.4145541035488	15.6052877729101	7.9713211083144	0.263135502396601	0.297688826260689	0.250786201055662
2006-04-07	6.67969035963479	10.7261951434219	3.49598975368063	11.3743800959059	15.637902722734	7.94134442648682	0.263564273674526	0.297317862157899	0.2505302252072
2006-04-08	6.60488184137132	10.8979114266707	3.46113218059654	11.3702973487756	15.4692252062532	7.87688171588155	0.260630212815588	0.288423530664834	0.250533301585817
2006-04-09	6.8057800557107	11.0462734306273	3.62500447684363	11.2334981332499	15.3042165524049	7.78672081164571	0.258623467464706	0.280108098936284	0.250321584685354
2006-04-10	6.57389759922465	10.5532891419538	3.51506718955938	11.2204525264409	15.7199398192463	7.89309809308295	0.257719194398142	0.276862229226706	0.250305092105411
2006-04-11	6.7026614565712	11.1066678828325	3.45067207827541	11.1533864646582	15.1314867281113	8.1292855104374	0.257110892583676	0.275777722185569	0.250221821807218
2006-04-12	6.76764188439019	11.441521334288	3.53682547591363	11.1986079165616	15.4293767547629	7.80162809006499	0.256764809703481	0.274930588510082	0.250237078902516
2006-04-13	6.86475619788569	11.2915364805455	3.73035390083582	11.142832774636	15.3723557210309	7.87080117760621	0.254331945279521	0.265043558092932	0.250160466593322
2006-04-14	6.86609093620267	11.2830318923862	3.57076630102862	11.1067153433817	15.2000472174465	7.92126306203594	0.253870400616224	0.263034024559543	0.250143385390295
2006-04-15	6.81042885443252	11.2824795029071	3.54711961963663	11.1227549540223	15.2849719962419	7.96519122019008	0.25232954584368	0.257728942331851	0.250097232126514
2006-04-16	6.88293934124049	11.1595493261279	3.76172523032787	11.0877961254389	14.7928754408577	7.94502187822576	0.250912426311208	0.253007495117228	0.250044344196032
2006-04-17	6.81654915940803	11.0916831331282	3.69356666682287	11.1320706816976	15.0040936175012	7.6911774666637	0.252340624491803	0.257896667925139	0.250116759084828
2006-04-18	6.94132480265506	11.2710587356417	3.47920634492462	11.0468721747196	14.8515563922607	7.6844855449223	0.25078931314133	0.252720597759977	0.250030636164618
2006-04-19	6.91270566784289	11.6251170628958	3.68421947945183	11.003317319855	14.9362200016697	7.77513737344094	0.249811080786859	0.249990638710141	0.249374436881033
2006-04-20	7.0749648458063	11.5824760278829	3.79371024367234	10.9405492445773	15.0702859964714	7.70143635087527	0.249706994449185	0.249986123217897	0.248975207715936
2006-04-21	7.14816083786354	11.7466857694146	3.48590690081749	11.0625529657668	15.3650738991811	7.48910703296188	0.248924978701743	0.249952302428515	0.246310137216808
2006-04-22	7.26573056699506	12.1230920905979	3.84066483584435	11.0475454824543	15.1008576404658	7.63111763825426	0.247511789227543	0.24991200222273	0.242280776284607
2006-04-23	7.51821388877141	12.5640421467727	3.92421725569924	10.9967320741087	14.7422625258068	7.85031413515177	0.247989850208399	0.249888791872482	0.243173575138271
2006-04-24	7.55379557925937	12.2326778099978	3.99060614675109	11.1040102791902	15.3659755417443	7.84971226605934	0.246628513686134	0.249886582243239	0.239310190532454
2006-04-25	7.7878363942903	12.5738671237846	4.11196366820011	11.0616822449336	15.0329171758808	7.83768917760029	0.246763952582322	0.249877050277114	0.239322174577818
2006-04-26	7.85200816360211	13.1020626267856	4.15472088287044	11.1884714361769	15.0344981007703	7.89641448901854	0.247927449987327	0.249900638455943	0.242964041406487
2006-04-27	8.04662123194798	13.6815444083128	4.15629108026097	11.1591562856736	15.1765932215382	7.74820631712714	0.250207184194714	0.250697355586701	0.250006792638978
2006-04-28	8.24194138412648	13.5538724231714	4.38013028898672	11.4692627092958	15.6505346445097	8.05455603981081	0.253102193289515	0.260191016846454	0.250136684993734
2006-04-29	8.36778471206257	13.8797872936728	4.37010995952715	11.4214073963093	15.4280974781821	8.00927867164781	0.25401917357445	0.264507153109251	0.250132588880626
2006-04-30	8.50110320584062	14.1069016251799	4.49420828038457	11.5267246852276	15.536419948898	8.06772153388985	0.254623786501267	0.266578112078547	0.25017281477569
2006-05-01	8.54450015913067	14.3911166728248	4.38699002781599	11.4470678935881	15.6595478557099	8.02757005405874	0.2535142362284	0.261534111089711	0.250156444432048
2006-05-02	8.56804876423669	14.20639972671	4.54767786032038	11.3854849067451	15.5654640144763	7.95631185605078	0.251644335831391	0.255701265956283	0.250062568515308
2006-05-03	8.48800190568942	13.7299367892739	4.35541990682205	11.3651712415422	15.4210017002675	8.11798876736606	0.248826618045397	0.249954449117944	0.245995714637073
2006-05-04	8.69825342020513	14.0737603585929	4.6017415404567	11.2243653626737	15.3069034481043	7.81907378087799	0.245768206899808	0.249822380244558	0.23593031427445
2006-05-05	8.61593386114273	13.8633447982646	4.41114118482049	11.1764902831549	15.0442773906912	7.90240585019132	0.245454365253986	0.249786579039391	0.235945655751381
2006-05-06	8.69648551514036	14.1774604967376	4.3954119206349	11.3293507730004	15.6732788044061	7.74859805272102	0.247872799590837	0.2499354437572	0.242921134251644
2006-05-07	8.6725681730555	14.1182773276341	4.48467484655047	11.348138322486	15.1402072033742	7.96176533609986	0.249581261543733	0.249988453743744	0.248511325018617
2006-05-08	8.73122516555392	14.1302000024827	4.54460443041771	11.4710892473941	15.3419512386668	8.12902310712668	0.254302103432066	0.265006332645013	0.250131578137274
2006-05-09	9.13775984163912	15.4217715475558	4.91853251700769	11.6158021201633	15.89320414628	7.96579210390325	0.2564071542972	0.272527132307447	0.250219385682967
2006-05-10	9.33369519057773	15.3694312056194	4.98354854766964	11.5120107644053	15.8043312181586	8.12778361151669	0.2579248570527	0.277802837100412	0.250253298807366
2006-05-11	9.61085303636584	15.6685768092942	5.07092718980046	11.4970146088409	15.6268441911575	7.99040496315298	0.258824491401335	0.28103116196383	0.250295010020295
2006-05-12	9.46441403972352	15.3505339471863	5.02267315133498	11.5606223127445	15.8577566755572	8.06877920615236	0.258941558355222	0.279977048336545	0.250395277212273
2006-05-13	9.37498418614559	15.3523122196949	4.74520226825686	11.5933526458716	16.0546917489992	7.98802678735037	0.257084473335965	0.27227181642791	0.250212410307133
2006-05-14	9.38826339803789	15.3715726292658	4.93320404781456	11.6628959962756	16.096186750135	8.12858356934147	0.256654063259482	0.274238097288267	0.250189603589113
2006-05-15	9.53765486024283	15.7400645386939	4.83785153928738	11.5225183669467	15.5021044245947	7.96130061694132	0.256190741429901	0.270131371030896	0.2502388598072
2006-05-16	9.76920727415258	16.5583114130118	5.21061554018916	11.4281265265867	15.7398120023942	7.79622773331631	0.255522786355232	0.269351297201236	0.250238542270894
2006-05-17	9.48749519814197	15.0220987682941	4.87683151508902	11.4264608598412	15.766570571548	7.85361466121811	0.254030348458285	0.26385711948551	0.250212846512595
2006-05-18	9.65628713750107	15.7967086834489	5.104623228316	11.5652020107428	15.3995896698936	8.19891341135511	0.25527015361321	0.268441489807792	0.250260768166522
2006-05-19	9.43206780256857	15.7908284377499	5.05415812842806	11.5644787234328	15.8825128421839	8.04931002952842	0.25600316383879	0.269888498646797	0.250220298146805
2006-05-20	9.61391526978848	16.0420600688793	4.9307245754492	11.4527852189239	15.7922464905235	7.97808988607085	0.255380670209429	0.268992091603176	0.250163916950096
2006-05-21	9.50327563471211	15.8841084373665	5.10838903019421	11.4897039616521	15.8159674574305	8.22312233975793	0.255227961588041	0.266560914813942	0.250229480562214
2006-05-22	9.4320102478879	15.2953582669159	4.94685295924747	11.4604571394953	15.7492717037144	7.90647688497354	0.255882735008676	0.269974566816697	0.250208921103613
2006-05-23	9.17870965421032	14.7497840121879	4.81494423429562	11.5274492509941	15.5270213529095	8.04135600634445	0.25475189406807	0.265889861353768	0.250245993128932
2006-05-24	9.23934169483293	15.3231012826184	4.95409402686675	11.5065799306774	15.5763852656691	7.93621589027372	0.254602466422986	0.264935896990344	0.250143011970069
2006-05-25	9.21729594508909	15.2821048082079	4.89740900702409	11.4434908033044	15.6641922331754	8.01721003094389	0.253853994359918	0.262849207992016	0.250155035978109
2006-05-26	9.15959615704088	14.9548331041838	4.53441417932199	11.469254967333	15.88640001249	8.11524009325267	0.25285527230916	0.260029174367443	0.250124257816072
2006-05-27	9.27822347176835	14.96039411111	4.7973978949601	11.5084657158956	15.6728749837341	8.17111913773602	0.251451199272849	0.255097669681399	0.250051689796223
2006-05-28	9.0114102528078	14.9988749755721	4.68798076737256	11.3473670200541	15.4126795787008	7.64444462685718	0.250877510947474	0.252973942784444	0.250044438842494
2006-05-29	8.84485768741327	14.5123715303021	4.25303169054381	11.3893911133872	15.59623094852	8.08549179454729	0.250382056436966	0.251258785171922	0.250014953105565
2006-05-30	8.91185226126329	14.2662315177024	4.76285908087968	11.3882158307414	15.5945899898433	8.08766877410576	0.2490001291244	0.24996041031754	0.246670721880483
2006-05-31	8.92708297969794	15.0507209654382	4.65970429366988	11.242814867543	15.143489506613	7.92510713966073	0.246454026999074	0.249842598500519	0.237996392210694
2006-06-01	9.0222469186242	14.8101678108587	4.84963929976167	11.2786751412113	15.7301842092828	7.88062570345154	0.247502911911035	0.24989301397042	0.241838226715874
2006-06-02	8.92632296128222	15.1330145162625	4.66631763912279	11.3171044884872	15.1475835560742	7.70559762109974	0.249107812608298	0.249963243772738	0.246797041581352
2006-06-03	8.95418818981004	14.8886802425233	4.6658878854699	11.4769375957357	15.6967062563623	7.90053728503767	0.252143919231388	0.25753707864637	0.250064590036543
2006-06-04	8.91557870957506	14.4301988006475	4.69310721372462	11.3540694284289	15.2127846943332	7.79871332772697	0.252003205786971	0.256451014706496	0.250074784811625
2006-06-05	8.95780585000804	15.1814647587078	4.44586193655921	11.3873717520714	15.5893712681134	7.90915777107501	0.249621725132727	0.24998444488243	0.248725271927218
2006-06-06	8.71595710687717	14.5848903810987	4.52016215394076	11.2955097332551	15.5543134685054	7.83234528861208	0.244622904858897	0.249734569551295	0.232677881357286
2006-06-07	8.75176620148623	14.2229182405778	4.611429093944	11.2453531006693	15.4026691254823	7.83775797794189	0.241504295922031	0.249530472595067	0.22091519996938
2006-06-08	8.7067247582839	14.4818868432209	4.66884325884142	11.0927792395491	15.0243902354795	7.80257196687867	0.240090607240334	0.249621929175905	0.218322760108681
2006-06-09	8.52317960972656	13.8033345754077	4.43248803648414	11.0207867653325	14.9404206923004	7.73533201070518	0.23739309243635	0.249513008119852	0.206716111213952
2006-06-10	8.72028680380458	14.636265937133	4.61572370185141	10.9924352726311	15.071018668802	7.5382112171866	0.235890790950075	0.24950059510578	0.206716746522176
2006-06-11	8.49463273427163	13.8325399332005	4.52205695158397	11.0461026172071	15.1967152162266	7.69227534722223	0.23736940267728	0.249514175845999	0.208156590622115
2006-06-12	8.72262368056339	14.1830543024489	4.5086187934095	11.0808347446452	15.4506810169199	7.62651573056203	0.237892617189019	0.249374109580075	0.210377932845429
2006-06-13	8.91516847645746	14.7269012868581	4.76688529952975	11.1004390164506	15.1455815360758	7.71850369606483	0.237260569070105	0.249458069157928	0.207889184227724
2006-06-14	9.2319730914905	14.9129404355329	4.93915509530109	11.1533078284612	15.2316672985716	7.87502428754616	0.238469910942339	0.24943959072388	0.213097815812864
2006-06-15	9.22529926038682	14.9976414506368	4.70784743462508	11.1725710687707	15.3408104076045	7.64466526078314	0.241845437380806	0.249686509632795	0.22302416148547
2006-06-16	9.29302313492621	15.6234734833654	4.95250971430062	11.2073753532619	15.048106703274	7.82107430805819	0.241711845457053	0.249542043964183	0.222622064547971
2006-06-17	9.15058638981736	14.9147757623426	4.7251001448588	11.2448533833285	14.898912746928	7.85261749793853	0.243557696021037	0.249741749408076	0.225705139258249
2006-06-18	9.29538549911241	14.522407368174	5.01310245347248	11.3044211840716	15.5328645314286	7.91936686611537	0.244097410579883	0.249783053797758	0.230560195001374
2006-06-19	9.33789079465272	15.0553560700917	4.71772233590743	11.2919092014402	15.2158535606204	7.98900187206673	0.243310288733484	0.249806318339242	0.227413843399102
2006-06-20	9.42427679352118	15.401208800795	4.94726008611736	11.2060292018987	15.3828030103482	7.81961081246401	0.242785818071161	0.249647506338865	0.226743274756125
2006-06-21	9.35278179344668	14.9286098009525	4.93622380967889	11.2040126959762	15.169175047962	7.88357185026494	0.243179392454259	0.249545417397986	0.228060029788212
2006-06-22	9.43626549590866	15.3322464708746	4.72012109361389	11.1654671271054	14.9529413389692	7.80051179530631	0.242466139825598	0.249580570572791	0.226706449917214
2006-06-23	9.38804402752226	15.3029477722725	4.78513601256716	11.0911122309264	14.8228842134355	7.63230982371035	0.241016862316299	0.249582073564956	0.220735831718662
2006-06-24	9.32260642119539	15.0552508413322	4.7489441766435	11.1620772499729	15.2534709599544	7.7764816536826	0.239525747471497	0.249509502140967	0.218869760987756
2006-06-25	9.3307299838356	15.3460617088538	4.57144577119358	11.148147151784	15.0341422082188	7.78043271542013	0.242870995898281	0.249614159299415	0.226789617811611
2006-06-26	9.2680877002159	14.651304303311	4.81361221893209	11.352419067707	15.4431116881247	7.85231527497372	0.244470914580965	0.249749296898671	0.230796813991823
2006-06-27	9.37820337155	15.4655745673954	4.76427908757516	11.2461440513151	15.0574774866817	7.86820634428599	0.244405760843464	0.249827348010407	0.232694756060503
2006-06-28	9.18188901676104	15.2065046435755	4.58395538993137	11.2488432896265	15.0454829792735	8.07351555402171	0.243293079276349	0.249709859814797	0.228558389604904
2006-06-29	9.15779851835847	14.9764590111091	4.6798181998331	11.1573772011906	15.2739820731561	7.82613428334527	0.242874595789023	0.249630630569097	0.226789029444452
2006-06-30	9.37794051481434	15.4294574911188	5.0170017033468	11.3295380460336	15.0757376011512	8.01547214802071	0.246067877087542	0.249770711119235	0.23721458778656
2006-07-01	9.26664686789384	15.6039481661511	4.56643151119267	11.2413220054694	15.2517021366277	7.80273102125723	0.244956244758094	0.249757918270494	0.23390670923406
2006-07-02	9.28225259998185	14.9824286822132	4.62994844547946	11.2505944388582	15.1357401643039	7.88966523177231	0.244604206011485	0.24975521582867	0.232005299121481
2006-07-03	9.32737969020376	15.0395759043616	4.70068860916689	11.2635678939051	15.0305205123682	7.75723147865618	0.244886838544069	0.249766349292263	0.233035053276921
2006-07-04	9.29803513382769	15.4180042043959	5.01547312705597	11.1488401399645	15.0234238372773	7.65535484379954	0.243352338874273	0.249786405132211	0.227447599689842
2006-07-05	9.15676621622319	15.5885949300198	4.81357478059891	11.222981782842	15.2750337750203	7.92763304009885	0.243311872990492	0.249672053110199	0.229726554686184
2006-07-06	9.357551901385	15.3480693682887	4.98705146165322	11.2251810237544	15.0098324339945	7.69376733240616	0.242550566676097	0.249705075003051	0.225148841923549
2006-07-07	9.20697880499378	15.0424468893865	4.70873155958709	11.1984006551003	15.2744857603547	7.64739542894639	0.239551016997391	0.249513093602872	0.214556246929414
2006-07-08	9.19426918129161	14.4625352018636	4.82280042748721	11.0757106117275	14.957606150965	7.6472581183863	0.236953260662346	0.249361333773121	0.208930111137254
2006-07-09	9.06674733495466	15.0835929294511	4.77403229343284	11.0698904134695	15.072043481861	7.61302284810493	0.2349635429171	0.249408820320782	0.204813256151665
2006-07-10	8.96025921202396	14.5127905397372	4.84237766780686	10.9374203585161	15.2511907644067	7.40442644020287	0.233229613093413	0.249356680185039	0.19757056720844
2006-07-11	8.90581049865066	14.9174430551331	4.63501420235772	10.7388924461018	14.611460210135	7.27102565317539	0.227122092854228	0.248946694373639	0.178123066989447
2006-07-12	8.61351868939509	14.340357049468	4.32268359917678	10.661820084095	15.0596824410603	7.33013864342484	0.225590858262885	0.249176464591144	0.174288633580503
2006-07-13	8.42269861713717	13.7017024881534	4.4794050478137	10.4869399322113	14.4514026897882	7.30350733885353	0.221190835014897	0.248878543260815	0.161028147588853
2006-07-14	8.2925716930929	13.4053771496699	4.21739105176338	10.6421209354397	14.7801285641777	7.19579294446765	0.223046532958631	0.248784871425488	0.165192864733073
2006-07-15	8.27074057210464	13.4035368652328	4.32672516613967	10.6495311939339	14.9445618283137	7.10402576568684	0.224174992647216	0.248914256332644	0.172474409732055
2006-07-16	8.42177876736086	13.6465662610198	4.30825431713889	10.7003644738665	14.7318036115984	7.24480344363645	0.225258368722739	0.248902663552574	0.173387739652824
2006-07-17	8.56750584176391	13.8582016559523	4.17190608479048	10.6925235231143	14.5599840372468	7.42995896093965	0.224470611943269	0.248815466990877	0.171420884265199
2006-07-18	8.59667026022432	14.123818290028	4.37551017152664	10.7749747803825	14.6772931688156	7.46035513654754	0.227166163495153	0.248989025862538	0.177293575575549
2006-07-19	8.56766748895048	14.1146151012838	4.37453554049124	10.8616474184749	14.7523992863184	7.444211098664	0.229676519840475	0.248800521184616	0.186722493265783
2006-07-20	8.47524655130963	13.7608165735909	4.42587168654322	10.8077347104088	14.8242011837532	7.32720348767833	0.229696211401541	0.249144035205977	0.183537752931065
2006-07-21	8.48232803260135	14.3441785595419	4.49435291536965	10.8092480983391	15.0912634230316	7.35641158112945	0.229386966392406	0.249060571110357	0.186062955341192
2006-07-22	8.41592408773088	14.1017393062755	4.17302013270984	10.5808547448647	14.1831476837692	7.30145155750988	0.227293201879329	0.249090197553273	0.181429891866156
2006-07-23	8.31520295308453	13.3088398168977	4.35386978835981	10.7573885857898	14.798272025253	7.41487435476306	0.225604663222524	0.248629564606117	0.171578846363289
2006-07-24	8.20463641434302	13.2997737644813	4.13309625825728	10.6438232505381	14.6112206235046	7.30652661345487	0.224002521043509	0.248551374838006	0.16935468944441
2006-07-25	8.25881828711588	13.5181916308071	4.1461571946974	10.3728290627956	14.7949655197384	6.96151697940824	0.217594531438488	0.248555665387695	0.155142413153185
2006-07-26	7.90862448654913	12.9361327565263	4.23151606561684	10.3321759502951	14.0207414151079	6.94722185873056	0.212610651955957	0.247461573948321	0.135770108006221
2006-07-27	7.9137418358252	13.150755557806	3.89204723844917	10.1999956246857	14.2605576851023	6.70871358129336	0.211672809256887	0.248887847383194	0.13656927864941
2006-07-28	7.84666827376607	13.0922970347203	4.01341533300156	10.1919589960278	13.6242068205077	6.72560604460833	0.210354654788741	0.248825920507105	0.136815063123363
2006-07-29	7.76684243865601	12.2828539835902	3.899717080433	10.2088149927572	14.4636316702822	6.84126941044972	0.207842740120054	0.247607736097815	0.121659160451442
2006-07-30	7.58055113175245	12.4627252360037	3.74445750238338	9.9919687570864	14.0283194821685	6.5353315222058	0.203152751859363	0.247379372673047	0.118533082606815
2006-07-31	7.44959514041885	12.2280752088354	3.86832796049535	9.87760846292785	13.6163254033479	6.36731578986188	0.202175410728308	0.247597396405296	0.120723422326339
2006-08-01	7.37185975049306	12.5013791766559	3.9857666700584	9.9300292533793	13.8293784268839	6.58007939808431	0.201288616447782	0.246750534658629	0.11307886802938
2006-08-02	7.21035437946066	11.5813803559668	3.80919664362687	9.85376360166142	13.7219166065637	6.29253949613737	0.199752456654675	0.246502406086867	0.111151394780293
2006-08-03	7.13989614698484	11.6675836055342	3.8027932556906	9.91949203975366	14.0096703003436	6.40096488600313	0.203380278906759	0.247102686520306	0.117444532436478
2006-08-04	7.1059614316582	11.6288977030395	3.70492860316483	9.98574441231122	14.0147411544341	6.40207768739849	0.20462269405043	0.247878619318973	0.115395622642744
2006-08-05	7.36164831768849	11.9577298951469	3.78141762943327	10.0365716903035	13.9413280899225	6.49759258889785	0.208385340007214	0.248043749840005	0.128953895066488
2006-08-06	7.60181542045933	12.5461928054936	3.84044492147921	10.1544913567616	14.310268408624	6.87209101339571	0.211106744449245	0.248599621077788	0.133781649561285
2006-08-07	7.60220679538942	12.0757112982318	3.90702028263671	10.178794987251	13.9824067908812	6.76647825337881	0.21332198207246	0.2483115226186	0.141619642534347
2006-08-08	7.75989998521857	12.8654534914531	3.95908018911261	10.252023415051	13.9899345120737	6.81259359135937	0.212949578756357	0.248154967905865	0.14086689834215
2006-08-09	7.86895846076826	13.2841907647287	4.02606983229265	10.3696124016264	14.6806211901735	6.80050402584558	0.21719580730625	0.248244814590627	0.147949756553154
2006-08-10	7.84215482796372	12.8389771220498	4.08038902827464	10.2922699513468	14.7601134619045	6.88331970868156	0.218010947263791	0.248653612794659	0.153564858027405
2006-08-11	7.85517483092825	13.1120085734382	3.97776593445362	10.4405183400702	14.4841303117151	7.09298413481475	0.217528227885501	0.248285080719932	0.151508373970774
2006-08-12	8.09364443926698	13.2158088072046	4.18427099609479	10.5116514440307	14.480194679538	7.31836053624177	0.218259495876899	0.248264560558615	0.155996209938079
2006-08-13	7.96865778465129	13.393452916006	4.072542071685	10.4324747426255	14.1061751925012	6.85376233154654	0.219077356427201	0.248626122677602	0.155767500733691
2006-08-14	7.9351458109313	13.1375786662622	4.26524424105808	10.2895091262456	14.140680721685	7.00413998679188	0.216042906138668	0.248494664230715	0.147954761391225
2006-08-15	7.76835885406117	12.6863208550262	4.09893504731243	10.2990656044094	14.3402351683938	6.92175920290587	0.215314916092639	0.248815814025622	0.147655526496279
2006-08-16	7.85410533190743	12.9530797784404	4.13688719839261	10.3352477757454	14.2182304405327	7.12022172627266	0.212288271612488	0.248241320426795	0.14162074548617
2006-08-17	7.6924465372907	12.803426428308	3.95135800513228	10.2216993547934	14.2217458400318	6.86425466414036	0.211271173768059	0.248420866312824	0.138676436875912
2006-08-18	7.69494601990645	12.4840410180682	4.04265236050747	10.151690037944	14.2719267636883	6.79544281849308	0.211773244168264	0.248260420520617	0.138350412210673
2006-08-19	7.72524191632079	12.7531631391663	4.06914609522643	10.095123609596	14.2412991459808	6.57766956915818	0.210535562371538	0.247624424623255	0.133354600891076
2006-08-20	7.88180083736254	12.9206383621443	4.03975804484328	10.1746129035543	14.3359941954076	6.61992541459513	0.21046576570824	0.248175624902853	0.13603469618271
2006-08-21	8.13269568677905	13.7964432154433	4.43976589886373	10.2764881234442	14.1698981416485	6.93856914977044	0.210892585658053	0.248022210807343	0.134713265875287
2006-08-22	8.34274847816711	13.5748937068476	4.36894372702099	10.3609297138059	14.6159488728215	6.91884604196162	0.212890745106618	0.24797637211626	0.141266187848189
2006-08-23	8.56107194217162	14.0428213944415	4.61085366898699	10.5114586313695	14.56375846879	7.22142278175649	0.217011222458304	0.248674509698218	0.148451964236817
2006-08-24	8.70616159478957	14.622400673378	4.43286286450665	10.5438115157854	14.6656929855013	7.21703684686969	0.220623891734087	0.248656260667226	0.158849614708671
2006-08-25	8.84669035097261	14.5117885474857	4.7466517997815	10.5187657882804	14.5056987406373	7.15617282318564	0.219835675947844	0.248625180175987	0.165302374237629
2006-08-26	8.76858621994589	14.4392770208792	4.41948806625745	10.6354041155982	14.7628950240275	7.30642179936354	0.220678935418354	0.248631203558075	0.15707952805547
2006-08-27	8.7431538095901	14.348490255647	4.48444451649433	10.6933830042173	14.7288811126855	7.30860597800268	0.220880710299158	0.248815697818421	0.159833768587394
2006-08-28	8.67156602617643	14.249393656391	4.45667381870776	10.6159414650351	14.5864381897072	7.1514540765627	0.220129993444096	0.2486155571187	0.160828660650593
2006-08-29	8.74461701580856	14.3933573204446	4.66177417044222	10.6509869790855	14.4136449976861	7.14563289547603	0.220537517041888	0.248194171724043	0.159685589897369
2006-08-30	8.54133597609589	14.1905585097263	4.21412954649052	10.5808372687997	14.3834815811303	7.21590615836649	0.219111884560918	0.248905052493398	0.156329631909864
2006-08-31	8.43783343648995	13.8096354260489	4.33445363490006	10.4331866499855	14.5043362589879	6.98389949394556	0.216957210709904	0.248317234605863	0.15000389692257
2006-09-01	8.39172511322213	13.4346159588381	4.310025672813	10.5897108709256	14.6454410476199	7.22970789893365	0.217532607834088	0.248554552451824	0.152031556568592
2006-09-02	8.69191884063938	14.2852001929996	4.53393123412176	10.5118933663233	14.4808927402747	7.00749094311236	0.217219295093418	0.248730732717828	0.150960270399911
2006-09-03	8.47347123407983	13.5178476684105	4.3243502481715	10.5204923139873	14.5556331551386	7.32582175462658	0.217538903205155	0.248541664122851	0.155328569698624
2006-09-04	8.6223988125088	14.065625019622	4.60517322330382	10.4709824148995	14.4620063606879	7.11356334692434	0.219118626262461	0.248106570249249	0.153633117487753
2006-09-05	8.18728347756774	13.1560655496044	4.28406920754637	10.5284717793589	14.7470445069625	7.33357931235962	0.219646796114299	0.249008266028124	0.157810041308375
2006-09-06	8.34502431744859	13.6522711594104	4.59943687771383	10.5036258181628	14.2777314271715	7.19281346457452	0.220478810297426	0.24865104727068	0.158743953442795
2006-09-07	8.16297565874525	13.1651000365277	4.2187305374151	10.6545524979574	14.6790282899938	7.320997279102	0.221378301918769	0.24905016189156	0.162650559770076
2006-09-08	8.13029513310671	13.4294624790387	4.13138902780178	10.568165236594	14.6317027748772	6.97131852868286	0.222450065851726	0.248471682541823	0.169450062448709
2006-09-09	8.23529520138766	13.2918625774744	4.30631893542836	10.654943248334	14.4955635821008	7.51564979730661	0.227271120891093	0.248992928114757	0.180395867073211
2006-09-10	8.41574415072112	13.661888468524	4.24488598432889	10.827717663518	15.0722976635301	7.32206427568227	0.231081001395767	0.249258533712998	0.192393274762771
2006-09-11	8.56360532591588	14.207142250815	4.31156275382326	10.8744178819942	14.7104542306123	7.27215967549643	0.233010294641585	0.249140146136127	0.19483609118817
2006-09-12	8.57860335161998	14.2761827228054	4.60246164473259	10.8542738631659	15.257311653264	7.38578224277293	0.232933046323174	0.249281721416351	0.193069155122947
2006-09-13	8.49015021434855	14.0094920517786	4.38769059670268	10.8714853055586	14.9835989327128	7.34605076299056	0.230372875612097	0.248984784380037	0.189008848989944
2006-09-14	8.30309792818071	13.6129062473991	4.52028815103709	10.7824310744776	14.6658937135694	7.3975402334633	0.232130938733596	0.24924356651964	0.192949101114614
2006-09-15	8.24293234603853	13.3208994726796	4.17882577569441	10.9012898895295	14.6883893295712	7.39900191845538	0.234506302402441	0.249211882441883	0.200044432561903
2006-09-16	8.13680840871568	13.8884123042318	4.23769906031894	10.7404711093404	14.4692327833173	7.41802439240409	0.234863533043081	0.249537623578725	0.197854156049245
2006-09-17	8.17182988219978	13.6850167840385	4.14181212671326	10.9726901690498	14.7637454931628	7.66105678085113	0.236361472726469	0.249408253900565	0.206261885033058
2006-09-18	8.11255639562333	13.124676201532	4.19162697270207	10.7612304125745	14.5143516446079	7.46251258082861	0.236835714374526	0.249537038212169	0.208737626745554
2006-09-19	7.7292680173205	12.6561436079505	4.10537183778514	10.8774785513287	15.0491296164443	7.42250946632363	0.23809226999927	0.249480469646017	0.213646808977737
2006-09-20	7.71788798197803	12.8753600568671	3.81509518634026	10.8639511941494	15.0243653532665	7.58066435415098	0.238679568926877	0.24952913452259	0.209298424267864
2006-09-21	7.32097316429358	11.9947390463172	3.78904999516077	10.7720858945833	14.7379542430272	7.53098849790603	0.239807576374235	0.249585477613131	0.216395651331697
2006-09-22	7.25806816970947	12.0516474062097	3.81904580671696	10.7922392452583	14.4513031149135	7.54298281124094	0.242320856879654	0.249671747047467	0.224504717885882
2006-09-23	7.18279643965186	11.7362785791245	3.78900042337989	10.9680484478995	15.0032517387325	7.58368976177419	0.243382257251289	0.249684284231701	0.230479583903369
2006-09-24	7.2701172363334	11.8265509818851	3.91669154442045	11.058127783681	15.2497256839797	7.78605935807157	0.247201699670322	0.249862769918297	0.240817650412687
2006-09-25	7.21312116616863	11.587902620272	3.85802302956545	11.0035975750089	14.6895048490207	7.67964318440429	0.24933828162947	0.249968785942017	0.247698920459646
2006-09-26	7.28428285440645	12.1142414676184	4.0221949353096	11.0446555503414	14.7452691575386	7.76904063795651	0.250270443023827	0.250963527991343	0.250010759971236
2006-09-27	7.32921071765494	12.1425135203154	3.89249980207464	11.2234451415228	15.6833825544834	7.83508861857636	0.255452218198943	0.269882337625901	0.250203510062229
2006-09-28	7.47628852643233	12.5851222121007	3.84786938433974	11.3665307013765	15.6490983146789	7.7844394063137	0.259873502787621	0.282300005107376	0.250302637126619
2006-09-29	7.47360646500723	12.1738623971917	3.91559456391263	11.5464724838344	15.9722386450903	7.98187316737884	0.26627627556503	0.308418383469503	0.25069311947834
2006-09-30	7.52138402647662	12.4627995924401	3.94525112723152	11.7064685830637	16.2880768468713	8.03421592001737	0.268392086070258	0.312289096881978	0.250667751024289
2006-10-01	7.42613318136245	12.2659435364087	3.99812737343786	11.6125479286347	15.8884743079329	7.97004556205833	0.269911305114322	0.326374091157234	0.250718924652633
2006-10-02	7.51504103303561	12.4927725092017	3.89559868619802	11.5547676103321	16.1738779437945	7.91204158409294	0.269506405663032	0.315583435793451	0.250925345333383
2006-10-03	7.50443357248962	12.6915489013501	3.84918744198533	11.6886132385312	16.2418766918066	8.23905591604652	0.271673421795716	0.323024171184494	0.251075789286319
2006-10-04	7.45612460122871	12.4122627666703	3.93727016683057	11.6934114754756	16.2900271199096	7.97317616661509	0.274501159742667	0.340231166564432	0.251124959523102
2006-10-05	7.70106608095159	12.6351612124565	3.90836501088135	11.7806300509147	16.4465184509425	8.02942130866338	0.273596320804884	0.336754057287676	0.251180911905129
2006-10-06	7.61202037079939	12.8588347230028	3.94477138441413	11.656937622148	16.0723713783893	7.8955120960727	0.27256322921793	0.327167374148606	0.250848735156775
2006-10-07	7.66536076023652	12.6026442689702	4.08495908796916	11.7504087588027	16.0484582087797	8.3519069134619	0.272793245270115	0.336816313435242	0.250899296184724
2006-10-08	7.76310174549795	12.8181520949238	4.08449649162901	11.7366098423509	16.1242969254192	8.22930748788552	0.273228911410827	0.328620340104162	0.251141609240597
2006-10-09	7.69054683144805	12.580747858732	3.89431246974179	11.7056392820661	15.9348658958393	8.09602642893386	0.270659841303599	0.319771389529821	0.250918033701273
2006-10-10	7.43720680126211	12.0612901752283	3.88933251323447	11.5660714628517	16.2457083426242	8.21505091005182	0.266770204014065	0.310511769719912	0.250798327196923
2006-10-11	7.22523352026359	11.6578834016674	3.90526677584296	11.3308097680445	15.5066150425195	7.86078362138749	0.262862816241347	0.295140013482848	0.250468911160904
2006-10-12	7.2028713843026	11.8188023907891	3.67320428744203	11.3714615952428	15.7772622965825	7.8419232588975	0.263340595563886	0.296694447255246	0.250456167489323
2006-10-13	7.32483622546211	11.7540867792691	3.96048926992828	11.4451654274484	15.66280256373	7.86498335385653	0.264135052921734	0.302737854579679	0.250550188452025
2006-10-14	7.14465546107814	11.892861860024	3.54117804087439	11.3298050823205	15.4847907107504	7.7313564641772	0.261645058825673	0.290348037366484	0.250520006430937
2006-10-15	7.06190558848366	11.7109910558934	3.80940381985973	11.3047421558616	15.4158228210016	7.84136337224942	0.257902735949577	0.278954642625462	0.25027794888676
2006-10-16	6.96683008687481	11.2027472979635	3.77577699507583	11.1892599847584	15.2193357673844	7.75702106243481	0.254841514158747	0.266422848543003	0.250183755615313
2006-10-17	7.08915706846788	11.5949191747753	3.6983535523763	11.206450440076	15.3183266449745	7.70624412664135	0.254927566604269	0.266742366977799	0.2502427734257
2006-10-18	6.95002611267822	11.5558945877904	3.75714722994547	11.2150305710232	15.1252049351345	7.90073157754844	0.25706249095351	0.275473497313034	0.250225941890064
2006-10-19	6.92494828791573	11.4810839011409	3.66922877737312	11.1996006396334	15.2566575878891	7.86540789555467	0.25751369479589	0.276265925631447	0.250382531134936
2006-10-20	6.86831631983193	11.2375420301019	3.74395609646134	11.1744714550488	15.04118461698	7.86699416038048	0.257703595737768	0.277448274730078	0.250326583463613
2006-10-21	6.83533380031933	11.3373232514964	3.69935836132878	11.1247627532154	14.8546408091787	7.72753882709351	0.255237160040132	0.269145706446707	0.250149280836572
2006-10-22	6.79626933409515	11.4015210274772	3.47980317708209	11.1494417580032	15.1292479619567	7.92999413602859	0.25395619446559	0.264431784909622	0.250142017849311
2006-10-23	6.92537412071382	11.5139700512724	3.46885973465378	11.1074683006539	14.8787155757545	7.65814823555166	0.255467137346267	0.268994263315243	0.250208467066808
2006-10-24	7.08012124657644	11.7512446844486	3.46329084270489	11.1317147105792	15.2652780180799	7.65531893603069	0.255386269032704	0.26794577969708	0.250267267983974
2006-10-25	7.1100942638155	11.7102053622554	3.61485316562729	11.1899556907779	15.0554535172261	7.88913442777394	0.253184944178771	0.26104764767689	0.250122146386043
2006-10-26	7.17960261990368	11.7993190458971	3.75308638376512	11.2965640557672	15.4930802827214	7.89622293256406	0.255771041173591	0.269509300659267	0.250190592696722
2006-10-27	7.45321455653375	12.3661231322031	3.93999173323913	11.1322898578267	15.2135921118604	7.57453789558057	0.253084122861847	0.260762294292307	0.250142639081794
2006-10-28	7.4817525251398	12.578042633911	3.93151219516887	11.0779750581423	14.8502884479751	7.71430386939217	0.250798950087572	0.252765455873074	0.250029108364342
2006-10-29	7.44243784463838	11.955937875393	3.96931792532147	11.144546683199	15.1402930007836	7.71553992385711	0.249975208835793	0.249998728123242	0.249921102468792
2006-10-30	7.63802115378094	12.4385496734376	3.95273458243861	11.2103203390019	15.2236276838427	7.98924785100805	0.25079299616717	0.252456788862849	0.250023655317729
2006-10-31	7.57197207507077	12.3016612316672	3.76421855131619	11.2095401261567	15.3338900436174	7.8000840122332	0.249177644774448	0.249972863906276	0.247351276729744
2006-11-01	7.55747377983901	12.3535674630282	3.96666613343338	11.0417535040735	14.8899553443263	7.69424833256455	0.244681756381464	0.24984080199072	0.23202973108041
2006-11-02	7.31692730757129	11.7321405710114	3.7136989548435	10.8197894089946	14.8167965867924	7.48687773268202	0.239652117823195	0.249657690526069	0.21783880683102
2006-11-03	7.22568419300155	11.6807935694825	3.85813175197867	10.7154167219643	14.6419655666248	7.39803091335997	0.236810046764566	0.249276462544366	0.210413339607389
2006-11-04	6.96789305203428	11.2153732571609	3.6745953488201	10.7232467003696	14.7977463597566	7.33658359396042	0.237747340374427	0.249514123834823	0.210276567042875
2006-11-05	6.98033322033508	11.5064154362548	3.60293252712831	10.7879791603232	14.9427637546028	7.47359064850074	0.239140093352087	0.249376321762333	0.214107969354494
2006-11-06	6.94751195979469	11.0759664500657	3.69928071697334	10.8976572564236	14.8279657164364	7.62029502670468	0.241024875072192	0.249557664201541	0.219129283213913
2006-11-07	6.84993804690406	11.2082547440954	3.40775220235579	10.7522412700622	14.6547587968127	7.50726001781535	0.239126822533797	0.249604065308921	0.21430452574218
2006-11-08	6.66059747183315	10.8740093733584	3.52044950993038	10.7927516879254	14.4063234758465	7.44976522459618	0.237232430981727	0.249481569224419	0.207397680856808
2006-11-09	6.82819153825781	11.1238342290745	3.52504375158263	10.7387526652423	14.4292140846232	7.46479185728378	0.23762641333647	0.249349143413652	0.210220899233962
2006-11-10	6.74617937779171	10.9673106148723	3.39662413105382	10.7493419959378	14.3061496672414	7.43437263334633	0.240011001120581	0.249598051357176	0.217288926653968
2006-11-11	6.55830941010557	10.9633086393166	3.4170272700879	10.8037830239031	14.7813142551388	7.50810767461941	0.241258063768361	0.24959031574174	0.221181345522414
2006-11-12	6.64847304321408	11.215306669714	3.44099091067331	10.8404160316827	14.7283557345555	7.66662554502865	0.245130139162478	0.249803676928312	0.23333786757393
2006-11-13	6.5600734599892	10.3979072815521	3.435469634776	11.0078241946258	14.9930797951481	7.58852793942732	0.246584264753571	0.249875393050861	0.238007500165292
2006-11-14	6.50096597197713	10.848477380431	3.4423626698534	11.0076097342086	15.1064088931553	7.71196355006273	0.249217778800601	0.249962074481486	0.247567685329281
2006-11-15	6.61175705010439	11.016995460412	3.50297273712879	11.0410137802408	15.015170252922	7.96073707795842	0.252660036126599	0.258850478997101	0.250086388752874
2006-11-16	6.60352750595951	10.6117146838802	3.38444876644663	11.0584465692808	15.1130092986642	7.54618372526142	0.251124089786398	0.253773736682833	0.250037093868647
2006-11-17	6.59815665604666	10.4561266523131	3.35021652000474	10.8807829961726	15.0935158152509	7.62797808398316	0.249521342069903	0.249980204336485	0.248399638233492
2006-11-18	6.6532855543511	10.9895469079735	3.53514045584472	11.0097660427666	14.9610476653894	7.75284259041068	0.247691413354512	0.249907766191574	0.242496888258219
2006-11-19	6.60249894468417	10.9752042346954	3.3932386755678	10.9682834065185	14.9227355866685	7.50590611019819	0.249609482483054	0.249980936665675	0.248737206703527
2006-11-20	6.55495025642716	10.5527275527251	3.32050172332355	11.1063247978085	15.2743220682435	7.7503324906271	0.250673264733358	0.252152373273408	0.250022116463237
2006-11-21	6.5390585197575	10.6029592322569	3.44691978252162	11.1232277670834	15.3632353292152	7.76915859408507	0.25161482831371	0.255495778977632	0.250081226997934
2006-11-22	6.5461209760571	10.7392261321204	3.47931138569959	11.0481655196477	14.9353294129087	7.70033725956446	0.25116773770818	0.254029317792671	0.250047851335907
2006-11-23	6.468412578902	10.7165625888975	3.3899367399834	10.988209173661	14.7239623924955	7.70973338303163	0.25020249764207	0.250700820509489	0.250009487048856
2006-11-24	6.25975784396886	10.2040529152911	2.95017020738769	11.0630443591848	14.9067456549984	7.69254024415161	0.252675279862302	0.25872109679912	0.250104720794879
2006-11-25	6.23573036905567	10.3457231026435	3.25335889006713	11.0625844708016	15.1148989473728	7.56135803373451	0.25361695290839	0.260947673580712	0.250170172413036
2006-11-26	6.08950570766428	10.1764470907119	3.13664585459162	11.2444202847007	15.4516670687513	7.81405826964844	0.255454566823301	0.269640537959665	0.250198151204878
2006-11-27	6.05061587982422	9.82068945527973	3.18994923633699	11.2505761616401	15.3058360891816	7.68517590015853	0.256153306738233	0.270971730128423	0.25019650196674
2006-11-28	6.02045882374004	9.76435839933403	3.15052955519489	11.1977636277712	15.0203526735857	7.71254223204729	0.257627729025826	0.275775261861301	0.250448552768546
2006-11-29	5.94380781112714	9.43964783832592	3.17005673230523	11.2810685859152	15.5641125407837	7.88823629630057	0.257329043361696	0.27609592202375	0.25042271613225
2006-11-30	5.93144316183209	9.71830868914119	3.17156092663593	11.2658986129317	15.5738501328303	7.78424602377848	0.256660318338238	0.271730954936896	0.250254391601947
2006-12-01	5.83692423043265	9.27650326892142	3.07784741125332	11.4330720492415	15.7879486614356	8.12368655662475	0.259693589265018	0.284598770175622	0.250650137855903
2006-12-02	5.81600935933264	9.24357595447022	3.12099263963106	11.5049702549178	15.9842551791769	7.97470895054166	0.260883243714913	0.287565873431898	0.250464969502483
2006-12-03	5.86022901264922	9.77191052323326	3.10211805521409	11.4104153710501	15.8369019467102	7.69152311495824	0.260815067344033	0.286638132813558	0.250361680491016
2006-12-04	5.82268977071662	9.13925737738226	3.02908297490155	11.3529950296498	15.2829941769022	7.96411913470969	0.259409992185926	0.28319467757153	0.250290941052873
2006-12-05	5.81052409019996	9.83526422370891	3.12518260295621	11.445813139844	15.8555826839854	7.82645583063154	0.258960302105735	0.283394188366007	0.250356301509058
2006-12-06	5.68144909347305	9.2841346680824	2.85840758951254	11.4396869393549	15.5480214508351	8.12642230980956	0.257270981955011	0.276026172812155	0.250312269391917
2006-12-07	5.59258062882458	9.18107954421399	2.81939140841261	11.5971376695424	16.1781351405539	8.04548338668137	0.261927520076998	0.293805644895617	0.250556676851226
2006-12-08	5.76028500312943	9.36865390500186	2.98163932965175	11.6932815845859	15.9774180340295	8.11212815984876	0.266371899718	0.307516721169515	0.250773074969636
2006-12-09	5.66735781249792	9.12701350848332	2.99396612824031	11.691752402814	15.9894152151326	8.11582392595368	0.268178653867611	0.308824063543381	0.250866681891098
2006-12-10	5.62097381763636	9.41571814064071	2.92576782925209	11.7762011624735	16.1529623589574	8.49748837966477	0.267999104749037	0.317529164000943	0.250685985947207
2006-12-11	5.63490875218738	9.26868004625088	2.94829504575019	11.6131277045851	15.8222331796598	8.08833676281546	0.265626161944717	0.299554359984042	0.250568317478901
2006-12-12	5.58071401399004	9.08189731304019	2.92106985954203	11.6546832394291	15.8429060286067	8.14632927525136	0.264423571597798	0.301616154900183	0.250442579440287
2006-12-13	5.68722845750963	9.40310245877669	2.99256324105564	11.5863237585838	15.8801039612315	7.99669085297548	0.264790795963118	0.301977669414782	0.250622591950554
2006-12-14	5.58588061970787	9.09358356362697	2.95589370667771	11.6813181267082	16.0461116511809	8.17579719572735	0.264243228251537	0.299887516875023	0.250618067389243
2006-12-15	5.59299307638089	9.41879320773263	2.93280652966979	11.6927273025693	15.9983128070753	8.31200665756109	0.262671453202584	0.296667360206994	0.250499799149609
2006-12-16	5.6159528092572	9.16431584924149	2.86027161586593	11.6509955690944	16.2878110851266	8.00001423042876	0.265416920449896	0.305896901477058	0.250511705969978
2006-12-17	5.57162791185791	8.95105836457439	2.8976794477014	11.7239124435817	16.187119390222	7.95835234935105	0.267814312129044	0.311735954727419	0.250645101607709
2006-12-18	5.54007471662696	9.06021088103894	2.79719045838037	11.7127108686544	16.0226879131391	8.07410049738705	0.268760889107208	0.318467508306176	0.250700319753732
2006-12-19	5.69077160211666	9.42261278795651	2.95362693068646	11.7454066479789	16.284511495682	8.28045282890401	0.268355249980438	0.320541168439079	0.250741070231917
2006-12-20	5.6458474171905	9.27793461154014	2.96833607858265	11.8379859357931	16.719454988733	8.07216756314402	0.270405120214544	0.323658509045362	0.250909739491196
2006-12-21	5.66754145297029	9.02295597991012	2.87567659364921	11.8014783168442	16.2652417120744	8.38219574831577	0.26869002171904	0.31350073100293	0.250727475510786
2006-12-22	5.50808816969999	8.9619531736195	2.95172079987453	11.8291450652545	16.1777704479766	8.23788219523386	0.270266403273549	0.322662291778425	0.250891457620407
2006-12-23	5.52811040350009	8.90951475224043	2.78737946229711	11.9266269323532	16.2990713478591	8.2604214082474	0.27076792247205	0.32887791816216	0.250872108793428
2006-12-24	5.43244572941119	8.96834465799324	2.87021989788482	11.9451200218849	16.3627358363348	8.50913370412825	0.271112610581828	0.32603015405834	0.250940105447718
2006-12-25	5.49978158377359	9.22748578079617	2.80095868659248	11.935707969313	15.9031852219569	8.1398903224612	0.272279226646144	0.327524468653364	0.25087237924336
2006-12-26	5.5012328800803	9.14067190720036	2.74079428697184	11.9929547217558	16.8329572173472	8.38855912726472	0.272681660276905	0.32765503637781	0.251086659591349
2006-12-27	5.29777496448063	8.86022939365606	2.73031165933287	11.8621699991766	16.4586195196501	8.27790004847063	0.267493471241425	0.309289421842412	0.250817124914239
2006-12-28	5.33400440385906	8.68769789187564	2.81331997244173	12.0080742768746	16.5800248307415	8.37030133022519	0.267054009822722	0.310122858615004	0.250622223590271
2006-12-29	5.35248572474214	8.8146873403951	2.70986999937124	11.8839813050114	16.4565919191511	8.10524506693704	0.267207138016154	0.3114434164825	0.250682076900476
2006-12-30	5.47324386455149	9.06728273932117	2.95663756024388	11.8116539438642	16.3188268734378	8.13938785663426	0.265724651858957	0.304729322248314	0.250727130246599
2006-12-31	5.3585033844602	8.74573648984118	2.87982046573967	11.8221630206529	16.0823285845329	8.29129522566022	0.264750893246283	0.305436890036244	0.250452629807716
2007-01-01	5.54400004286952	9.03630135783895	2.88022496523969	11.8187252849207	16.0465402623918	8.19065530244877	0.264837133084144	0.304526268742841	0.250750127554046
2007-01-02	5.44490463648619	8.78322872131272	2.75544246567748	11.791033648099	16.1194482030748	8.03520245820595	0.26687490426578	0.311789122169646	0.250603238687222
2007-01-03	5.50126310648559	9.04760173514595	2.98784065046478	11.9001834120785	16.5103039726108	8.17365428345965	0.267920864115044	0.315421281417079	0.25069049525551
2007-01-04	5.47533471908705	9.20063536049878	2.88124880348944	11.7377959557752	16.3961621879063	8.32730905443553	0.267394448699535	0.313181097373392	0.250667273987758
2007-01-05	5.48243350079088	9.16759843636917	2.91314682345324	11.8839384407033	16.3038918821434	8.10018865216986	0.267871557813144	0.311082480671038	0.250544344640005
2007-01-06	5.54380102014714	8.94229195348954	2.88737202408321	11.8864410882285	16.7250590347295	8.37899721585459	0.269447917618292	0.321078839400383	0.250831417843361
2007-01-07	5.47920708209234	9.3828060154121	2.97822287585305	11.7969253109691	16.3108501494445	8.07542750657867	0.268080757926257	0.315994817231995	0.250525625841579
2007-01-08	5.48943991030659	9.09017424340447	2.68311962393236	11.6486980113355	16.0811730758948	8.10250119462023	0.267318698949691	0.307372196737356	0.250786631012291
2007-01-09	5.83261903018966	9.36779718431583	3.04646342510228	11.670969030504	16.2835286011841	8.17123330968824	0.267853151035628	0.314432415622146	0.250718889426991
2007-01-10	5.67842238267276	9.35652875379594	2.96358138926086	11.7063543824292	15.9061292008676	8.2476470115412	0.268639802131793	0.317910040071166	0.25089306248652
2007-01-11	5.56909413887056	9.12704507258632	2.96350126350037	11.7520611664351	15.8100743750999	8.44434381201331	0.268201124012254	0.313625700018174	0.250404941486311
2007-01-12	5.66179228256028	9.31375034828369	2.89131663649253	11.8384077871361	16.3618231390467	8.1104397236963	0.268309547485357	0.315648657551647	0.25067697478174
2007-01-13	5.59203290875386	8.88414245486809	2.96552905927375	11.6387091680915	15.6348428157687	7.92094805146613	0.268451143469239	0.317036264813264	0.250659286980109
2007-01-14	5.57032116527366	9.37461273473531	2.98344569301908	11.7578574195967	16.6104599258291	8.09832416167668	0.268633482718348	0.312594191280419	0.250958948323541
2007-01-15	5.50179477591877	9.12258807817872	2.87989279034264	11.6640085027983	16.1622240933017	8.13296448094504	0.267980463312686	0.311801681438739	0.250675352872391
2007-01-16	5.59236215470977	9.39623409082634	2.97957504010663	11.7806843325615	16.1645050831523	8.52511395543572	0.267232849413261	0.315621533480833	0.25063580236575
2007-01-17	5.52017541280109	9.33477481563346	2.85795236369651	11.8590385576616	16.3246255035248	8.2270108730739	0.267346599053506	0.314921244738189	0.250468899317637
2007-01-18	5.55952573281603	8.95974380198033	3.02732093598868	11.8287587402104	16.2260274914781	8.1635939634964	0.265759865073054	0.308110697873471	0.250495327547055
2007-01-19	5.42198548327092	8.83962355873994	2.64512860386024	11.7244815263892	16.4056785514335	7.97877433887945	0.26228251173116	0.294684594679804	0.25039322837661
2007-01-20	5.46244926514613	9.19971881908742	2.78688535898137	11.7018348015336	16.2953991145172	8.10818279664123	0.260159480886271	0.283943000495546	0.250421890222198
2007-01-21	5.42084477044158	9.38832221635569	2.79791768706329	11.714685058898	15.7463786377587	8.14518640379319	0.259359431742965	0.284681508829581	0.250324617976489
2007-01-22	5.40760115593764	8.76923168858736	2.73338538686862	11.6380944745886	15.5494174390204	8.2384813642501	0.258433200324188	0.280292948945001	0.250413880543288
2007-01-23	5.3750058892242	8.70105532507124	2.73922442550347	11.594228943202	16.0095018093828	8.11130572403829	0.25761530317132	0.275488213515299	0.250301254611198
2007-01-24	5.33901262382965	8.65933655305565	2.80657988102116	11.7278044162488	16.0354532077728	8.22396941095124	0.259255419715438	0.282993266172478	0.250496615974177
2007-01-25	5.31957676063905	8.72981232120561	2.82916017051663	11.8473127708933	16.2489678482022	8.43445851861039	0.258870307691775	0.280777732817966	0.250285100683642
2007-01-26	5.39943265722985	8.84036576031959	2.83110705043053	11.7205969907354	16.1478646604706	8.28446296707199	0.260200035098997	0.285735423039336	0.250381313645937
2007-01-27	5.28886508848467	8.58802131754049	2.83179578659577	11.8074897091958	16.1224734932852	8.21413252282611	0.262829402235824	0.294316166714439	0.250414647439935
2007-01-28	5.40878621448402	9.14018822042712	2.90499884508797	11.6931140660085	15.837315676616	7.86078249073062	0.261701537882093	0.288503927455119	0.250474921608066
2007-01-29	5.45557778053944	9.19650639799601	2.81732904168424	11.6757209773562	16.1042253030085	8.0428935203387	0.262656473696763	0.292250531051466	0.250621830958061
2007-01-30	5.47795419841393	8.77438994910205	2.88362936808785	11.6321298244843	15.9564910723149	8.17132473321887	0.26393556008862	0.299894722754682	0.250812615291955
2007-01-31	5.39109562362402	8.90471199540149	2.82488972557554	11.8097894631333	16.134150237347	8.31134302804707	0.264806008195491	0.302613868939606	0.250530942446789
2007-02-01	5.44759849418504	9.08397867405308	2.77262459328943	11.6940013294244	15.8944853816389	8.11409413937669	0.263426774757532	0.297761378899371	0.250396404429848
2007-02-02	5.4534439393305	9.11135336402105	2.89432103144388	11.6749820087957	16.3538687231946	8.18012582760089	0.259532055779284	0.281168618461791	0.250448341711991
2007-02-03	5.39294097139182	8.73217452595657	2.86029222009458	11.5740583116165	15.7843675465569	8.03030399013122	0.25901665592271	0.282066773672456	0.250275717798526
2007-02-04	5.46236350096429	8.47595969826953	2.92941181131777	11.6368816317144	15.9456223578412	8.11317092827954	0.259580972462182	0.283125560974479	0.250441763365109
2007-02-05	5.46977936720311	8.89486793518934	2.92821458451267	11.6264733600234	16.1911420095811	7.87192028189712	0.258764411279748	0.2792127777457	0.250397742158067
2007-02-06	5.25621517405326	8.74710510124929	2.74015277146527	11.6296790742569	15.7764358881179	8.04931399413454	0.257130220320019	0.274819861441265	0.250288665172969
2007-02-07	5.13264494070119	8.27568071932387	2.6230560596107	11.8367191488064	16.0219659233346	8.18349492546955	0.254686944300283	0.265726097038298	0.250243934227695
2007-02-08	5.09588507145	8.25457066713193	2.68419451087487	11.7350765829056	16.2843108994009	8.10986798865281	0.252508862001239	0.258290695107495	0.250077768328523
2007-02-09	5.06022627898182	8.52676504774146	2.58712972421485	11.5562017614005	15.7701475100362	7.94131200584924	0.247818939534919	0.249911052889629	0.24308641534703
2007-02-10	5.15440760682405	8.24342629820012	2.75553752669249	11.5938590258517	15.7262547057692	8.08896248665591	0.246655137168671	0.249840706084663	0.23797188848254
2007-02-11	5.07060813226982	8.43065510837755	2.59108872203759	11.6916996976139	16.2207181583704	8.23204962697592	0.24676447704364	0.249835178965468	0.239264874679231
2007-02-12	5.13096170113798	8.32246492682724	2.63010906986733	11.6858358600016	15.6210236869621	8.38880710256502	0.247293292270465	0.249888220651532	0.241398746072792
2007-02-13	5.12861766223171	8.37391098232737	2.65750441583487	11.5321032107065	15.3551282074806	8.01968895022782	0.245853926910922	0.249750929230473	0.235985767548766
2007-02-14	5.03477185407395	8.21563116552596	2.55553072883524	11.4763756535762	15.7201318082736	8.0229277733465	0.241475562809614	0.249588374109634	0.222505696386425
2007-02-15	5.05108717411079	8.32651277872025	2.58673740449737	11.4085238221104	15.4501700917496	8.09813490868145	0.237529279885238	0.249499258941781	0.210211062361757
2007-02-16	4.94551252763302	8.36134067699796	2.55243157568929	11.38678663044	15.3528150085854	7.91282954048355	0.236328824226487	0.249474739206867	0.205267671669295
2007-02-17	4.9146905118402	7.97549540827884	2.64931886588311	11.4789574030273	15.6268888918946	7.92100821761939	0.235356404345529	0.249366157766711	0.203069119517514
2007-02-18	4.9345974279495	8.23537245626429	2.52548215746262	11.2957793130311	15.415190025521	7.8774728164914	0.23480863737674	0.249222579121183	0.201812554012006
2007-02-19	4.93178472330968	8.48061183738009	2.41962371921642	11.4657037951034	15.9744013024362	7.79929653263214	0.232976673653563	0.248917005465121	0.196002669861144
2007-02-20	4.92655010505387	8.15779464685979	2.56453612622001	11.5366013596457	15.78188891044	8.00671490552431	0.234262104545058	0.249272228102657	0.19891433052653
2007-02-21	4.8844768036266	8.34179744376625	2.50875572730653	11.4225159618223	15.7723489820687	7.81679869558419	0.233696904027505	0.249290082571705	0.192396325525358
2007-02-22	4.91148610755765	7.95950745301924	2.49786954856152	11.3518062340536	15.9069744939161	7.73097799977272	0.231048329801699	0.248869530949709	0.192603965128077
2007-02-23	4.92105913387029	7.97650477436046	2.48534479624038	11.4671747101153	15.4705009945411	7.84932844899116	0.228180278919409	0.249057850069846	0.182300772589117
2007-02-24	4.83779492589182	8.07544321305788	2.57703704847281	11.403756271807	15.8626752945656	7.76603976785966	0.2272670461091	0.24938342724742	0.181229239548051
2007-02-25	4.89403089617904	7.96867335144506	2.54333904557894	11.4872298722522	15.8801877055109	7.9616630429969	0.229420124412816	0.248811349530894	0.190483166195842
2007-02-26	4.82509023399382	7.90075979584565	2.47387468137326	11.3623298760749	15.845858090164	7.86430286837405	0.2273606649939	0.248813753426687	0.177522642122271
2007-02-27	4.7610351742322	7.58888096895924	2.37755820277415	11.3857109902058	15.6356973234837	7.82658147691462	0.227668045403071	0.249128825855466	0.179935481896749
2007-02-28	4.7325327490218	7.70915967816631	2.42499432371128	11.6051343911875	15.7631659363148	8.02214894874088	0.225217557077016	0.248954085764396	0.173642306320251
2007-03-01	4.70948115979808	7.79479012234527	2.39027775268664	11.6188919640393	15.9005647328549	7.93226242195153	0.227322484232094	0.248918844925573	0.176378425960083
2007-03-02	4.78244867366206	8.04699501696536	2.54880499507975	11.6709115425487	16.2121124845634	8.0188061597964	0.228469934084782	0.248696823054507	0.182757241522493
2007-03-03	4.74744971751506	7.9547954450245	2.41771288459271	11.6960130668782	16.227629659662	7.85754345972562	0.231738191087156	0.249203443011468	0.19059838733404
2007-03-04	4.82640750010313	8.08439796050648	2.56561206887779	11.6180153923534	15.862022929435	8.08103345895134	0.233716369774741	0.249087678756974	0.198424038566213
2007-03-05	4.91138473191946	7.925727243261	2.60334076925513	11.5289973333332	15.9048360995547	8.04729106688016	0.233620021890796	0.249273291458491	0.194541934973434
2007-03-06	4.8032714495306	7.84560743862259	2.47683375763923	11.5014005935955	15.6888522358402	7.88289393320258	0.230250139463059	0.24898022673485	0.185474265403774
2007-03-07	4.9202865551025	7.84095549535067	2.63546460352564	11.5653008151127	15.745202886884	7.83146444217233	0.230485432864202	0.248928433729626	0.191824657938265
2007-03-08	4.85179313198501	7.98204927648967	2.54127307567998	11.5564405329772	15.8390671135529	7.751747414841	0.231796583212017	0.249149788731661	0.190058709711481
2007-03-09	4.8789011277859	8.02870107816304	2.5671463943519	11.4704960865787	15.8022404325826	7.8822769933009	0.233479697326541	0.249093010132053	0.202079006875364
2007-03-10	4.99038297817467	8.43433189925393	2.48922394256923	11.4102660993988	15.5091728195487	8.11877397080101	0.234742305317373	0.249353144811688	0.200587007336117
2007-03-11	5.04486072333649	8.41419659998881	2.58111383574013	11.3628798845726	15.2403619055456	7.99340247184266	0.237308740265206	0.249576058573079	0.209403144334007
2007-03-12	5.06532998426316	8.36648256974798	2.57727099278385	11.5520749026521	16.0464996635674	7.93727390758284	0.237676060358606	0.249547857527216	0.21125554157737
2007-03-13	5.08653119724803	8.58548706626366	2.63861464309812	11.3897498119918	15.5334630004073	7.89318312017353	0.235473856804613	0.249402140872545	0.201105736206493
2007-03-14	4.94059437797212	8.26332404052193	2.59490980438385	11.3116637281995	15.645380257411	7.95738437367699	0.233423052457716	0.24897366759121	0.198483390793415
2007-03-15	5.01334898205023	8.33357925534164	2.63465693641027	11.4245894009235	15.4695198330361	7.94324137094679	0.233377141775581	0.24943936296642	0.200054922253342
2007-03-16	5.01713804583619	8.37342502219634	2.57368981135257	11.4890404089951	15.7517798596844	7.80594951854339	0.234740351703652	0.249276485914792	0.204693186185326
2007-03-17	5.07058640479595	8.31109070444712	2.64638774691623	11.4030036275617	15.2972472875473	8.05661780785389	0.237457067383381	0.249531909596365	0.210080345222668
2007-03-18	4.99915334926974	7.99758354609115	2.62341092445123	11.4127856792208	15.6274301837761	8.01349799542088	0.237043886275268	0.249478437105313	0.208422351501053
2007-03-19	4.92072466954497	8.22469651395168	2.39843449490962	11.3968847419831	15.5819813638967	8.05377173403048	0.237932295022163	0.249440607560789	0.209969866421892
2007-03-20	4.96195010122679	8.09771592196261	2.62692485165176	11.5205005722195	15.8490522095938	7.72894216989346	0.239911142774632	0.249641794737096	0.214855672033457
2007-03-21	5.09262606390353	8.43522598014231	2.5142313697491	11.6418740145796	15.9291730727598	7.86407581660568	0.242020540545496	0.249575422238915	0.225212555434646
2007-03-22	5.24473052996422	8.45265185921268	2.73431663687464	11.3723342687959	15.5415164716635	7.98054828828945	0.242784729606488	0.249621371012627	0.227492219628035
2007-03-23	5.24891603334866	8.75055468835457	2.85710687531983	11.4770746132939	15.7526114479414	7.92059610480574	0.244863176053963	0.249789555751944	0.232341007836753
2007-03-24	5.28101384606552	8.64627214339777	2.87988882225503	11.4515948376337	15.3185131345696	8.13871124265497	0.248490252667531	0.249917008942032	0.244886261269311
2007-03-25	5.33752616223256	8.63288224342307	2.84611946496281	11.3816554700348	15.5168380125449	7.92377268347414	0.250583210868849	0.251855933404112	0.250027832095674
2007-03-26	5.45571266604824	8.98016843249275	2.85370751943573	11.3936175600667	15.4062929265536	7.97643840264064	0.250895656577272	0.252938799968381	0.250046328619211
2007-03-27	5.42414769471543	8.91061137774016	2.82759341869238	11.4820024523595	15.3945699698659	8.21014914018047	0.250815828793873	0.252822482763273	0.250031654908371
2007-03-28	5.57802738573293	9.35851225096054	2.90872988234223	11.5065191537681	15.6276843557506	8.30573971207785	0.251556644972132	0.255415368581429	0.250065664620627
2007-03-29	5.45997676551327	9.08322569666634	2.97124477977385	11.4621844615603	15.7783728395556	7.95348546681318	0.25165004104099	0.255667965575706	0.250088054183292
2007-03-30	5.53991612601011	9.42408566815955	2.84409722708566	11.429456824862	15.7083385050785	8.03957414122649	0.253552474440698	0.261860955021863	0.25015249677379
2007-03-31	5.56454258963516	8.73612275354344	2.9380961764969	11.3811949896075	15.1682054596139	7.9896912017924	0.252484048306983	0.258635580416717	0.250120655665629
2007-04-01	5.59280009051383	9.45815812433762	2.90390068595802	11.3185875505339	15.3352109013566	7.92370211910862	0.251234662231721	0.254231822224008	0.250059833040542
2007-04-02	5.51697236306616	8.94380212445973	2.77454378944321	11.3593751008388	15.6304560027835	7.89879921778047	0.249684680028964	0.249985358505216	0.248941309336869
2007-04-03	5.61088409251161	9.41356056505877	2.95447206905449	11.3007388118928	15.3260657750379	7.66529754517067	0.249355361205536	0.249975944444482	0.247860830422759
2007-04-04	5.51714550828264	8.99711657028674	2.99149228994142	11.3069443580718	15.2845588852708	7.93270075462443	0.250271699046319	0.250981733098987	0.250013929944139
2007-04-05	5.63824310185494	9.06412643581143	2.93458055462262	11.3457573231038	15.3472351359483	7.85023601788155	0.252150860580565	0.257539091038197	0.25008837533037
2007-04-06	5.60743621523901	9.30633872571983	2.98253359291787	11.4403682307287	15.8104538153636	8.00722747570056	0.252824639129	0.259841209225096	0.250102487667826
2007-04-07	5.60120437818768	8.8218707606304	2.96189016323527	11.2911086227522	15.7763307332566	7.97599547052455	0.251910389154675	0.256447954984978	0.250078376968919
2007-04-08	5.69599480143658	9.66019183681192	2.86463930858212	11.4038198350367	15.3278674561867	7.97477153821217	0.253209429319666	0.261367814925859	0.250126420391108
2007-04-09	5.56853343035565	9.24636772665964	3.00025493151017	11.4396286823928	15.2138663634887	8.15112561354365	0.254180827703641	0.265052862064207	0.25016638692902
2007-04-10	5.65038801921129	9.71434288076149	2.8379233220839	11.3779293887617	15.8958001114804	7.85489664599801	0.254106034699686	0.263655842282359	0.250164127952726
2007-04-11	5.53356095223371	9.2078749331341	2.92760533964955	11.4877151002938	15.651896941408	8.18445756426872	0.255055496891574	0.267050120038424	0.25019513132356
2007-04-12	5.58856347083657	9.13740101259043	2.93711432318053	11.308582660605	15.0199154332494	7.83420669404119	0.257405228627295	0.276237207982832	0.250311583484296
2007-04-13	5.90817416156516	9.74330342337037	3.05151490187364	11.4160066729049	15.5700654896864	7.9787224011516	0.259069682835367	0.280803710713652	0.250334508018176
2007-04-14	6.00072875106049	9.88699939537493	3.12680547235361	11.4489051827074	15.7487444888419	7.93839149928723	0.260553334010916	0.283442027435404	0.250595923328845
2007-04-15	6.00517083154638	9.82701738319598	3.14589770344237	11.4574384350497	15.675684974304	8.29670768305981	0.263510121394372	0.297914837846203	0.250428060482161
2007-04-16	6.13629894615516	9.89702661855672	3.13230487815062	11.4473798079649	16.0542494651228	8.11956721567678	0.263042349052115	0.295829733724677	0.250440555238961
2007-04-17	6.1975218653461	10.0362153197893	3.23447388213911	11.3495779895083	15.3238232057114	7.87504427171837	0.260598299582481	0.284827584855745	0.250543623322597
2007-04-18	6.32387427154289	10.3528381229363	3.2136686776519	11.3118955520525	15.6057307524902	8.06074403727109	0.261929996809222	0.293884327772123	0.2504325500372
2007-04-19	6.42161725145939	10.3624450896919	3.3458082148323	11.3282096374692	15.3871022400295	7.82347769009256	0.262432951030161	0.293341058654342	0.2504860502913
2007-04-20	6.26087711224925	10.5656098173871	3.30480983090113	11.3751096581226	15.4384898374521	7.90707854979555	0.260034021987715	0.284199855307814	0.250327807821465
2007-04-21	6.40381063521503	10.6493027186177	3.32702514052021	11.3281281254376	15.4242430070921	7.89478085590203	0.257894976253227	0.278497588926508	0.250257872396701
2007-04-22	6.35062026076931	10.3031922101615	3.27738788171601	11.1847549422972	15.2759497900472	7.82434632368029	0.253876098024322	0.263852398477118	0.250161820359101
2007-04-23	6.25396372055882	10.1739413340438	3.11595269166046	11.0396269198667	15.2354953271819	7.67131953697749	0.252538378086014	0.257967147706022	0.250118852719777
2007-04-24	6.42461589794749	10.6454953376755	3.39933210026859	11.0174200277965	15.097036174496	7.73839530453733	0.253381246658887	0.261173519457916	0.250159664546745
2007-04-25	6.66627238054829	10.4657617056365	3.37922294569721	11.0409364270509	15.000653837145	7.79888046833054	0.253021099080506	0.26052380309578	0.250158644576607
2007-04-26	6.73996130524032	11.2288622421202	3.49111832552342	11.071721602136	15.1367942884845	7.85519085515797	0.252245169487141	0.257884896489285	0.250103689437433
2007-04-27	6.8374191223564	11.2054282331296	3.52584161426662	11.0853972598896	14.8676689480045	7.77467864165646	0.25241964373159	0.258409807964749	0.250117819274822
2007-04-28	6.9400498661699	11.1875927496931	3.64391880055027	11.0618525085058	14.9989614046551	7.82679579458007	0.252386293969285	0.258200392798659	0.250129531749905
2007-04-29	6.89374746212692	11.1226663050598	3.73657914366855	11.1397217402163	15.1427917478915	7.87997687295726	0.253710780399439	0.26298972090913	0.250128591052598
2007-04-30	6.97531714053153	11.9009325886485	3.50143168927088	11.1303940641532	15.1899394604135	7.86717098948967	0.253990835344681	0.263221937241024	0.250181135185728
2007-05-01	7.06385466973799	11.4360011557204	3.58364899444519	11.0297871573084	14.8021500971688	7.56794151193367	0.251586404142125	0.255300832813718	0.25005666654886
2007-05-02	6.91637591144274	11.2286108085314	3.58141682881358	11.0286642885117	14.9484636211539	7.66045706090937	0.250598799906925	0.251964510510258	0.250024393688812
2007-05-03	6.95791811071476	11.2562714970845	3.55799126110344	11.0597304762239	14.9642214759199	7.77656349384536	0.251195410002304	0.253914843654961	0.250059245542886
2007-05-04	7.16101356659741	11.7897221472477	3.60542954304964	11.1725076589481	15.0823967873028	7.82343342856456	0.252675508010235	0.259443699868434	0.250109616357485
2007-05-05	7.22960338658961	12.0850177157102	3.78485731633332	11.0900154384523	14.9252451138525	7.71253622042687	0.253960891227398	0.263331443206555	0.250241889633263
2007-05-06	7.18120025032403	11.6873947076491	3.92783443630032	11.25414597653	15.417074317015	7.7444776328782	0.251835799724954	0.256391645107679	0.250075165593373
2007-05-07	7.15279437176955	11.7908219616183	3.8455061211249	11.2818986195826	15.6184046311032	7.76924165815372	0.252896644028575	0.260199905292352	0.250116835519639
2007-05-08	7.42181745952255	12.3853043357705	3.79843556488078	11.269536961437	15.1766327303087	7.84529435576821	0.254248490819515	0.264004838735105	0.250185669476697
2007-05-09	7.7252202895836	12.5408286310237	4.03155380161782	11.2335414412084	15.1143039306264	8.03413275511088	0.253974700837138	0.263608146333757	0.250125250074748
2007-05-10	8.04848719555908	12.7061826532489	4.2828086973467	11.3578782232273	15.6493320261422	7.82206411351107	0.255842270988037	0.269252617195507	0.250230764085542
2007-05-11	8.21076337842497	13.4538275415739	4.30093233660359	11.4586903973629	15.7995779852451	7.70490580742893	0.255514168078628	0.26853639320163	0.25020874309142
2007-05-12	8.24979644422505	13.435834771815	4.20005159746764	11.3578472945717	15.2897411983332	7.75593664231511	0.254490029024304	0.265267423338295	0.250177821552173
2007-05-13	8.41789783382529	13.7493306211578	4.36888826297203	11.2458720896375	15.1092309587982	7.79550782832096	0.253612385760115	0.262929728919167	0.250140377020322
2007-05-14	8.46595835776498	14.2971601166127	4.30757973084649	11.3962821916189	15.254061790287	7.94863011413353	0.254697884068895	0.265492899035304	0.250124545047601
2007-05-15	8.75718875420532	14.4887819026758	4.64778070365817	11.4576264162324	15.8273050788613	8.03852881184087	0.254134052182308	0.264112739457895	0.250167466214426
2007-05-16	8.81326126060058	14.5613583214716	4.56923472253266	11.5114567276885	15.9745642609637	8.10375973181576	0.255265871384521	0.266778661010902	0.250281041852599
2007-05-17	8.9310977695021	14.6210504425461	4.69948282871197	11.500546847143	15.8889078648139	7.86836797946301	0.256636817739207	0.273244125793939	0.250208676863571
2007-05-18	9.08241470644812	15.1183919166288	4.81074075681203	11.526346513054	15.8870123405751	7.87214198753707	0.258029322384303	0.280164895989359	0.250314576051969
2007-05-19	9.03996856797672	14.4904452871259	4.70278667750673	11.5646435706506	16.1975983306601	7.95787071273327	0.256101465607791	0.270930942818302	0.250218622044098
2007-05-20	9.3051418218488	14.7245901000783	4.92556713194026	11.5615936741919	15.6073011321246	8.24336378814503	0.256424257394611	0.272608426840143	0.250339709235691
2007-05-21	9.44810655362651	15.6214538329452	5.1092900455972	11.5822486125607	15.8492567330164	8.123700961135	0.258784533583823	0.281951287423159	0.250447793568366
2007-05-22	9.61241403587948	15.6314887809063	4.76916001600635	11.6214572286507	16.0301916071012	8.32739132320286	0.258087857353323	0.278267130828742	0.250307988309017
2007-05-23	9.68015980596156	16.0408533382054	5.12122759839963	11.5340985855442	15.8134361648096	8.14467914759698	0.255485558581891	0.269994262005936	0.250217391596953
2007-05-24	9.65050120336025	15.97681002022	5.06551287749532	11.35822456695	15.6628272064513	7.75124845276188	0.252657719118525	0.2594280896379	0.250084228554431
2007-05-25	9.52051788580048	15.1397278402021	4.87273425986591	11.3808882110199	15.4869696762971	8.05563226881398	0.251356953652344	0.254619316214742	0.250047094297022
2007-05-26	9.28236406857796	14.8885251733268	4.60398257765024	11.3812784680292	15.6326493034691	7.88875263236577	0.250241885722257	0.250809509705963	0.25000803039371
2007-05-27	9.17074519057499	14.975955202282	4.94896990777742	11.331237948029	15.3320283353363	8.09811235362326	0.249064555137157	0.249960155417879	0.246824224163122
2007-05-28	9.19504605681951	15.1897899750917	4.74544788956373	11.3350323736661	15.4717912282247	8.1150625056674	0.245471758586152	0.249793100840114	0.23479591074273
2007-05-29	9.00376677125487	14.786778135104	4.70932064801683	11.1811027730698	15.1798787912066	7.77692646941084	0.240506856929774	0.249703282435074	0.218310710032283
2007-05-30	9.13326963788465	15.0224548194655	4.6934023396405	11.0547133532048	14.9465201217557	7.64372225573431	0.238277209155295	0.24943638486178	0.211182032699224
2007-05-31	9.06668530970135	15.1075535342293	4.4903725046858	11.1414113651588	15.2923424436181	7.6530597783198	0.237404867468443	0.249349060734904	0.209281832788228
2007-06-01	9.08773202191871	14.731766790877	4.6512957511263	10.9928834767861	14.8988352531616	7.6123210031837	0.239364584239656	0.24955123617471	0.214407780312627
2007-06-02	9.16482475282529	15.117341013421	4.67717619104593	11.0826005404172	15.5461362993245	7.58636522738204	0.237689193386064	0.249419711630209	0.211327847738934
2007-06-03	9.13308052378642	15.1382834486211	4.93064543780296	11.0979973629273	15.5516430394226	7.64534277271209	0.235545425533253	0.249485416271273	0.204004321410892
2007-06-04	8.93359541274054	14.3505461428431	4.72741966448508	11.0130603161776	15.0357870101257	7.74839163639831	0.233403969761231	0.249317088451683	0.19862395533649
2007-06-05	9.19731762455192	15.0532059625239	4.82539998093989	10.9822991625372	15.0359969588298	7.65092142856957	0.233786733657652	0.249255703091309	0.202034685427062
2007-06-06	9.16201288004709	14.9010414900968	4.8072572956549	10.7970773704865	14.6732929762207	7.29135052888181	0.230008931241095	0.248890127026308	0.186965225888308
2007-06-07	9.13834461800516	15.0561774804108	4.78529749611381	10.8065407134287	14.6542719173662	7.32019379805335	0.226288842269927	0.249050014444189	0.179070826533282
2007-06-08	8.84523614623845	14.1459539957451	4.54090378671413	10.5717994016172	14.4329222196144	7.28564098601893	0.225006955534628	0.24883996630377	0.171467899230915
2007-06-09	8.7067814851834	14.1076218697079	4.49929455408362	10.6683645493288	14.7578265292803	7.20744919555402	0.22190913265301	0.24844053147386	0.164919227713921
2007-06-10	8.59583009727796	14.3784733522957	4.27931133787108	10.6160589959909	14.5570225363991	7.47150802656297	0.224331841857227	0.248916618278644	0.173770848236617
2007-06-11	8.45084531836547	14.0129623678923	4.58863638613869	10.6418602452986	14.6776793206099	7.25804655418966	0.224114973249128	0.248807569485167	0.172435574147965
2007-06-12	8.49295823876363	13.7172590050899	4.47301349049749	10.5974597480223	14.8783615227358	7.27928747582208	0.222320324996022	0.249059690137443	0.164087370915645
2007-06-13	8.42054023311667	13.4229937108189	4.36423066589132	10.6113841137767	15.1139682214089	7.29425483761624	0.221474427706475	0.248926981404215	0.159343828392561
2007-06-14	8.24381868617604	13.7144967507195	4.17095668229338	10.528029901658	14.442530762769	7.24621536353896	0.222533121932885	0.248733505404501	0.165904492071997
2007-06-15	8.17259449537769	13.4300929716505	4.22234735134138	10.5734157475282	14.4266455905619	7.30871754428054	0.22153228426024	0.248566063322591	0.162786007925381
2007-06-16	8.15414918962228	13.7445729102432	4.20030687304513	10.5155907969656	14.3816846237454	7.15169315804057	0.224372150657633	0.24863184082849	0.170847134622776
2007-06-17	8.45070252597597	13.8833780002967	4.38315334930834	10.5134799895204	14.5631561766455	6.86101030778217	0.220579732363078	0.249134815766838	0.158939305803171
2007-06-18	8.30338710445427	13.6568037682028	4.33475882340763	10.6245575447524	14.4713654168272	7.16039373518973	0.222207581106617	0.248528613291442	0.164253786394223
2007-06-19	8.2026319831665	13.1701340278634	4.25979558761749	10.6068012083056	14.9352040604413	7.16185606665952	0.221667127806311	0.248877897856372	0.16429257322861
2007-06-20	7.90822412165285	13.194313740409	3.9811008072815	10.3677322548122	14.3378839452244	7.00001556632111	0.218884003274093	0.248629081295885	0.156784000418867
2007-06-21	7.84231216123981	12.7887272148648	3.89563765621839	10.3971299686599	14.5072247623974	7.13335236759172	0.220280374425336	0.248438445112168	0.159820154030658
2007-06-22	7.85121647064667	12.9141300228429	4.21138262933712	10.448448913035	14.2727432356342	7.10744839041851	0.219115061153171	0.248415874970333	0.16327565817181
2007-06-23	7.69156083777749	12.7296205348402	4.0973050846568	10.3849763501725	14.3275348477788	7.05984434724354	0.217637288173314	0.248113356498322	0.149308365561261
2007-06-24	7.74518890536196	12.3333226651608	4.06340821234785	10.3330287514929	14.428525383298	6.89987141023861	0.217905156663279	0.248505775707088	0.151121994530461
2007-06-25	7.76040727256645	12.2624115911287	3.93291003965771	10.3259022111467	14.2071579238645	7.1129871930978	0.216927167448809	0.248879515212527	0.149319880757055
2007-06-26	7.92759454380233	13.1861268148589	4.15334948743839	10.3454197011177	14.1055347487975	7.02495474765551	0.217288184451654	0.248276169197226	0.147284987091223
2007-06-27	8.05352601044982	12.9922679552887	4.26381510780345	10.5249345168909	14.7088702891804	6.99510712182876	0.221396084456472	0.248738837493173	0.161531818856364
2007-06-28	8.05149398861598	13.0082381335649	4.24835477987095	10.4746734555804	14.3638726854964	7.1719831032463	0.222473551000515	0.249109847794331	0.165546991860506
2007-06-29	8.18589747621212	13.6184025552809	4.09746264779004	10.5707334049959	15.0371397522311	7.34217563627495	0.221185852420285	0.248529250348837	0.161060117282502
2007-06-30	8.16948431836905	13.00159906139	4.09413864035513	10.5680224851154	14.9383355118442	7.08754501094416	0.22305083206673	0.248608523161702	0.169653814425287
2007-07-01	8.36245077930415	14.2058781758179	4.23269000510343	10.5361344826235	14.28951887759	7.26719880320682	0.224190730166085	0.248808549549343	0.168913285885225
2007-07-02	8.32046111108874	14.1516232401039	4.2768740257518	10.7740437691594	14.8196291818808	7.31083676347988	0.226333898366258	0.249076154256925	0.175117102704751
2007-07-03	8.70093246517211	14.3117141625368	4.4903798418359	10.8089624641168	14.7638234597343	7.36636312803346	0.227644855583632	0.248853810782111	0.179691318980496
2007-07-04	8.64654559727471	14.2895992686634	4.48105762597161	10.8078424050294	14.8406190104243	7.34569446636112	0.229775444144664	0.24900047486796	0.187654195976771
2007-07-05	8.68510088717139	13.8940431802416	4.40293661432454	10.7741909851401	14.6144113268192	7.21417447800339	0.229527437240862	0.249079201976897	0.188656462421219
2007-07-06	8.78844007707353	14.506991223241	4.71368276958248	10.8059192889617	14.9524386447883	7.63191624654765	0.229911613340023	0.249355724618206	0.191746227188251
2007-07-07	8.56251248333906	13.9865612938989	4.55128711448043	10.7679096944099	14.5674145177669	7.48559752904924	0.227125913009137	0.248852910494952	0.179929538970422
2007-07-08	8.79841925404646	14.2004111746257	4.73760752012607	10.9158228498752	14.9206149029137	7.41052151400255	0.232659978795569	0.249380401807626	0.19383609185166
2007-07-09	9.02158135057744	15.0350040935091	4.74479845331132	10.9547920084974	15.0263000002797	7.70116575158691	0.234959686574003	0.249396646503349	0.202209649516742
2007-07-10	8.6675518995737	14.2408820635621	4.64100780464831	10.9535914917598	15.0239842215016	7.71265374029933	0.234113119235058	0.249106751402179	0.197341671188217
2007-07-11	9.08021437929572	14.384817215044	4.71218363917236	10.9900113182941	15.1211730981734	7.59150504709308	0.236190241301967	0.249352586517221	0.207771003085802
2007-07-12	9.45019432295919	15.6721823889926	4.70076844428749	11.0734058403306	14.977277838343	7.87512725022741	0.238471326941348	0.249583992837682	0.213571731596128
2007-07-13	9.41125056737051	15.5717175500934	4.81181390441075	11.0764837778234	15.0253024235132	7.73391859711815	0.238145599183616	0.249488479658546	0.211822623397294
2007-07-14	9.71274299961608	15.7827222187415	4.78316734897042	10.9054031078977	14.9396613207726	7.35766402079587	0.235354885368986	0.249477162161571	0.20171682576598
2007-07-15	9.71732707775056	15.6567585146752	5.3420638237358	10.8541724526306	14.7697634463853	7.55453283307538	0.234575434270413	0.249386053094728	0.200499283228712
2007-07-16	9.80819054833889	15.8100168123988	5.20625353351234	10.9287653423499	14.9544783424709	7.80243297118203	0.234177521613055	0.249281354978274	0.200173707429118
2007-07-17	9.81975689315706	15.8377999917283	5.05428609751428	10.8671694409316	15.1492975625484	7.36879360196611	0.232225242082866	0.249264158498709	0.19517550241478
2007-07-18	9.62903477919511	15.7168197940106	5.11617643940426	10.9072981639383	14.7226601852367	7.52639974834481	0.230280693141917	0.249187100368361	0.18499783743712
2007-07-19	9.62549938807848	15.4067799747646	5.19563425161815	10.8407488559455	14.7991737086484	7.36516122597655	0.230876231594027	0.2493153484475	0.188767088841859
2007-07-20	9.4851994427446	15.7182835278667	5.08726367853053	10.8531952313348	14.914478387763	7.51308496346466	0.231524998875522	0.249238573156457	0.187946477946474
2007-07-21	9.82687008611244	16.1977350622421	5.10993654344577	10.9106760052981	15.1971683585782	7.44962797800727	0.234412186671854	0.24934142164193	0.198938809020001
2007-07-22	9.7902435907116	16.2382204385381	5.04064656304097	10.971300700538	14.9241659761577	7.52965868727867	0.236718490066683	0.249315426965821	0.207819214351567
2007-07-23	9.87860044178917	16.1192462548356	5.20174591558163	11.1193447606966	14.7985801363846	7.67179862177488	0.238420461191242	0.24960267025073	0.216502729412142
2007-07-24	9.97340530705553	15.9181043667409	5.34294153109708	11.0122095535489	14.9526034088657	7.88516442949011	0.240265490947572	0.249603753989654	0.218483491813348
2007-07-25	10.1889078988072	16.6943469852448	5.29957163274875	11.1208533843231	15.087122619483	7.67534231637769	0.242710975044955	0.249589981288137	0.22661370769864
2007-07-26	9.7341746287721	15.4702180385086	5.16230764344246	11.0328689650393	14.7756987743068	7.75784323873424	0.237784123835501	0.249578103412578	0.209545715963781
2007-07-27	9.80342538161659	16.2538475832496	5.12722512431419	11.0648852810066	15.1076662563629	7.61911001176734	0.236976392616799	0.249424819233371	0.206212502123215
2007-07-28	10.0407693294711	16.7553306627793	5.19892308372199	11.0673185007469	15.3101186119884	7.52528406386136	0.238881775739938	0.249542605376268	0.212444704606004
2007-07-29	9.85539376911341	15.6583331125366	5.32356650391757	11.0794588317388	15.1871012800677	7.78687006057301	0.240727883259112	0.249550229401586	0.220271197314589
2007-07-30	9.92077670833273	15.8113931047227	5.07315321144734	10.9598790707298	14.9395288243596	7.62083466935834	0.24047246972187	0.24966394138625	0.217403176364404
2007-07-31	9.82751151169485	16.4342800660935	5.25890874331263	10.8431247797613	14.8651764131035	7.37282853395616	0.235436899944334	0.249371318036566	0.202997802610674
2007-08-01	9.69866652277461	16.2060517152245	4.8433751088982	10.7135076268218	14.4789121856713	7.25913078281183	0.229803697154819	0.248669997713656	0.183561855399781
2007-08-02	9.65395117846177	16.2486827058604	4.72054377681689	10.7560044926207	14.6581497430868	7.50607121909771	0.227893901030509	0.24860907536166	0.180271591223167
2007-08-03	9.56574614456214	15.9450654734661	4.92289308748861	10.8657256346283	15.2233846748794	7.42349214107626	0.228594276507787	0.24888116595292	0.18241268653177
2007-08-04	9.51836018391631	15.8460128925389	5.02015850166777	10.8699435742047	14.8570799238853	7.48872809644608	0.230535776429385	0.24941657550657	0.189009450009516
2007-08-05	9.48544084577411	15.9653670081208	4.84341009013817	10.8723848039841	14.9897632763525	7.54597335106706	0.232105263372937	0.249233341668422	0.193541159120921
2007-08-06	9.75404904502133	16.3430286512504	5.11235997783929	10.9761987663183	15.1527019645584	7.39916022629173	0.235053707061217	0.249305314319717	0.200827302712479
2007-08-07	10.1022658038509	16.5935529352662	5.39817206262003	10.886029160726	14.8982136425386	7.45153368560033	0.234323415196757	0.249336739619264	0.198973128702278
2007-08-08	9.781996323688	16.3881861010541	5.1252692636609	10.8744031859331	15.2351636018458	7.33411484706548	0.23033095792756	0.249182121867401	0.187051301443169
2007-08-09	9.46324843670278	15.5365285475774	4.96084537010029	10.7763396722568	14.8316219424412	7.49621479778602	0.22640086642961	0.248900860260639	0.176419708091012
2007-08-10	9.08620439037603	15.2566621603642	4.8328769293328	10.5504289445347	14.4016735966869	7.35149121410294	0.220581070088155	0.248725601894593	0.159981762911419
2007-08-11	8.92225478947385	14.9029488073758	4.63833173706441	10.4366372167286	14.2969638549146	7.02994371551261	0.216198518495246	0.24839094539471	0.148071259246901
2007-08-12	8.7620155888717	14.5461343331682	4.37094585822027	10.4624464711396	14.5983074879936	6.89974758888903	0.214076310427561	0.248444931894383	0.139662815177067
2007-08-13	8.40248892460314	14.7791116956604	4.28272803475794	10.4466697422393	14.3527401262957	6.95492453362915	0.214650162975168	0.248360517990161	0.146822620867977
2007-08-14	8.38742048574455	13.4009644952635	4.47220946010766	10.4101068828949	14.5718799700226	6.75314651901179	0.215373293708144	0.248410685089024	0.145486846779459
2007-08-15	8.19839983444172	13.2536566834408	4.30348201006198	10.4485088066302	14.5920735112046	6.98846349486647	0.217253781321688	0.248514318906756	0.152118669629397
2007-08-16	8.21755099001211	13.4254860146014	4.28565164013601	10.5076518309597	14.65613140844	7.10663696982619	0.21916594304246	0.248796252121007	0.15639248593831
2007-08-17	8.08025321534289	13.7702895893007	4.08436325629525	10.5743506527446	14.5081570607665	7.17479069910298	0.219417825855461	0.248612265132607	0.158576802324758
2007-08-18	7.96859817567494	12.9635078472261	4.19444448875202	10.5551082668146	14.6784395898949	7.10019907804637	0.220093857901454	0.248353726184665	0.164593852087324
2007-08-19	8.14579744973394	13.2175563817268	4.30503395413747	10.6009287621921	14.3891114899618	7.23291481878344	0.222446296178257	0.248986679873745	0.165189326671289
2007-08-20	7.98570959249683	13.0103644446371	4.19496659393416	10.4239335224576	14.4118497327614	7.15029287443434	0.219502095038672	0.248886795444959	0.165516934996807
2007-08-21	7.94029869008226	13.158497138172	4.14544902852448	10.3480115588418	14.1139384695877	7.08905382474279	0.217804280793788	0.24829724430481	0.154245101190472
2007-08-22	7.92389004147836	12.7045758579382	4.28485515966617	10.2939868563483	13.9379159589597	7.10547281201812	0.217812830243717	0.248574618998238	0.152554911171637
2007-08-23	7.7823324256698	12.8300971637356	4.11182753280946	10.3225042603743	14.2127509732038	6.91202312180784	0.21582285212141	0.24833636865974	0.146336033720451
2007-08-24	7.7296316567869	12.6280044989941	4.06611419760226	10.2882708367295	14.4386737835399	7.03122944096312	0.21351429848466	0.248139765259392	0.143324984884396
2007-08-25	7.78388022415704	12.9229639830606	4.05347465523311	10.3345599214401	14.0960774358285	6.91812096430022	0.216444287378403	0.248534864918404	0.147721287552809
2007-08-26	7.65925969216521	12.1841030143548	4.18085633038471	10.3581173040076	14.1193542033673	7.08272115867117	0.217773319223016	0.248258192126065	0.148277978638068
2007-08-27	7.66551035935955	12.6939099766979	4.01955340720811	10.3480294174192	14.0475955293647	7.12401570098439	0.216797834515046	0.248681214297977	0.151467654745182
2007-08-28	7.62246023799716	12.564734657506	4.09614281058151	10.2794573331808	14.0863614658059	6.90258543382985	0.215084330733216	0.248008390398497	0.150729154337397
2007-08-29	7.61042398866369	12.629053403654	3.8650376089775	10.2399843784111	13.8852536627524	6.67874358239245	0.214224540123859	0.248490327123268	0.143409741577674
2007-08-30	7.58515302941209	12.5281171971347	3.79360018528429	10.2550131189033	14.0315041138681	6.86111152285927	0.215540520604407	0.248378210140222	0.150313490387218
2007-08-31	7.4898774782692	12.4591664245135	3.78385530861795	10.3111649580807	14.2930526659569	6.82982353575344	0.215863467720097	0.248852311568126	0.153534524736132
2007-09-01	7.35219900182123	11.9952755684882	3.666896151264	10.1982616533297	14.3316024802843	6.76824244272335	0.213128818418756	0.248586920988062	0.143102322169151
2007-09-02	7.34553559396364	11.9642992612749	3.85975380129152	10.1772271518944	14.2968324205074	6.76150083616388	0.213940825974821	0.248538346178956	0.144666419596876
2007-09-03	7.18329712482696	11.7210156722754	3.78295635075336	10.1274408269453	14.3755140091947	6.78998081157949	0.213396644036648	0.248694483058582	0.143138294788406
2007-09-04	7.24294442390235	11.8934026706134	3.78212545198645	10.1881686681219	14.0922820397948	6.84808667299941	0.212231751602462	0.248603908785399	0.145562392744666
2007-09-05	6.80959149498837	11.0680648816061	3.51089054714813	10.040021668912	14.1872713070483	6.51219966056719	0.207940878834905	0.247908540592457	0.129634869706142
2007-09-06	6.72786431713712	11.1516849078922	3.45564255578964	9.99527398223446	13.9032063791871	6.58049275699108	0.207241843260227	0.248774485065139	0.1232762449779
2007-09-07	6.59793115226935	11.0374721469197	3.3592404315585	9.98060049957739	13.8353910090329	6.51279408722501	0.207884503833121	0.247786025134005	0.124200500153633
2007-09-08	6.52291397133754	10.7298934851465	3.35029337705033	9.95583782880972	13.7719770691175	6.59565634091372	0.207712688073073	0.247884111047912	0.124118007079125
2007-09-09	6.66537406761605	10.7830066321921	3.45315350610909	10.1013338064877	14.0298370413956	6.83567443971498	0.213242015066822	0.248438595846923	0.140381450382866
2007-09-10	6.83507836234197	11.0438909257136	3.2663802878865	10.2258240624105	14.330543971992	6.92910024365127	0.218636697999768	0.248534483179077	0.154533520193437
2007-09-11	7.11806355409427	11.6382770682428	3.77078194293521	10.3011838483191	14.2602467268865	7.01138114593418	0.218813729670921	0.248547131385006	0.153015541666818
2007-09-12	6.88107574644601	11.4110827899943	3.5191768354269	10.2328133106795	14.24983330839	6.89262193253558	0.216248684738801	0.248387959819009	0.150970910144947
2007-09-13	6.7370611655103	11.413243756572	3.51391303348422	10.2581259865392	14.0741342337373	7.05065444131684	0.216286226909442	0.24859496456489	0.151627575623681
2007-09-14	6.73044301287422	11.1301504286723	3.44115919038807	10.0532135606997	13.8704618841115	6.87806221594636	0.216316100663256	0.248366332036672	0.145283106490999
2007-09-15	6.88778786102278	11.4145201979154	3.68926099111693	10.3425505159191	14.1244669048537	7.4011819067704	0.217875655122592	0.248670606852323	0.153086576333263
2007-09-16	6.96614110200543	11.2977021724797	3.25030533552449	10.3239396264022	14.1586172262881	7.04082465706033	0.217404333557357	0.248344435240657	0.154786276044694
2007-09-17	6.91887680263771	11.7817032643866	3.50028483658111	10.2688965695804	14.150279455029	6.88324819538498	0.218719659209207	0.248403848159673	0.148187471223817
2007-09-18	7.04056509092078	11.5154414818951	3.78127264499965	10.3034833026049	14.469908686048	6.90180622108517	0.218450624722008	0.24870793662587	0.152375280150277
2007-09-19	7.22128947803233	11.6756201966217	3.77471001576763	10.2169852970282	14.2195473440546	7.02602288214968	0.21991107876248	0.248439546895228	0.158114938999053
2007-09-20	7.21518674245012	12.0668125997496	3.66693452101627	10.403331628985	14.5511526436852	7.07743915734869	0.221202458944781	0.248846895745395	0.158492313133613
2007-09-21	7.07416700553204	11.4299586065363	3.70939432115114	10.2996482671539	14.1219013441811	6.9741671099056	0.220919038961452	0.248662220746977	0.158025846805981
2007-09-22	7.19564636254144	11.4675434691958	3.69343933959022	10.3251581024305	14.2717829360329	7.11208526846214	0.220871266893241	0.248910308198554	0.160699010554044
2007-09-23	7.23840479671946	11.5045844287945	3.67517186745826	10.3893298240539	14.1830619897579	7.06117613456116	0.223147135145379	0.248725851016771	0.169828081013222
2007-09-24	6.903672183136	11.2121987333888	3.60357663812069	10.3161191562132	14.2107622307843	7.02202345096366	0.222566672264507	0.248362747947766	0.16496255185183
2007-09-25	6.96003526321902	11.3253917426129	3.66612707491993	10.2757362509821	14.3184459798495	7.02560439336585	0.220428359124874	0.248666269193834	0.165943598652972
2007-09-26	7.00146251529549	11.5111699149905	3.58330820113069	10.2596511414684	13.9475869884647	7.10782583918622	0.219872277563569	0.24842826799079	0.160620585868499
2007-09-27	6.72020034730878	11.1432541428377	3.49860378461104	10.1212123599244	13.9364743660691	6.71249493490173	0.21740687862227	0.248012277478171	0.149980244484091
2007-09-28	6.67168938359305	11.2873134211608	3.49483579778809	10.1560992970167	13.9255691593825	6.77141208896911	0.215755208728253	0.248228370405496	0.146064180989294
2007-09-29	6.7543216455799	11.2299066362395	3.52339723920239	10.2889412730512	14.4114371946898	7.0391322106412	0.221606843148907	0.248770820964037	0.160365864234994
2007-09-30	6.75202144250724	11.2529959176299	3.51428864160591	10.3792418962251	14.4369742965245	7.25950480822959	0.224725339305486	0.248975318034364	0.17558895102601
2007-10-01	6.76620648432108	11.2222301985211	3.4566730900619	10.4219580515556	13.8865207668667	6.96078608081083	0.226857374003299	0.248857956311432	0.173615922151905
2007-10-02	6.71357463154908	11.3169474995715	3.57965342024073	10.4716173242693	14.6276764136729	7.30264993765244	0.225741748547635	0.249046140835838	0.176494873485401
2007-10-03	6.65889750271461	10.7707808694645	3.46241874288712	10.5016513962612	14.6471486686709	7.13081803717036	0.227987643125395	0.249001376690812	0.180236497843894
2007-10-04	6.76913316860101	10.979285656743	3.58188886179469	10.4743857653716	14.4735274746763	7.24579702922013	0.230808116164673	0.249227257802685	0.189549790618936
2007-10-05	6.77384335298843	11.0140758045246	3.37681688312377	10.5716707385051	14.3933668768826	7.355283006999	0.232944314030637	0.249184748465875	0.197613230028034
2007-10-06	6.79139395010231	11.054088010351	3.65128640536643	10.6366425862222	14.491529108089	7.15858516170615	0.232609626534368	0.248928464531435	0.191860579880573
2007-10-07	6.84947698055681	11.3847937218084	3.57293180160553	10.5970776202441	14.115172541385	7.43509326510028	0.234516815785272	0.249395793522198	0.200164744003141
2007-10-08	7.06362972650135	11.4512886166756	3.7231887180532	10.7385049297658	14.6607189081998	7.44821756411658	0.240990680965888	0.249528256948342	0.220354418783884
2007-10-09	7.17148130908722	11.5950724519563	3.7839882581682	10.9206365458556	14.765071508625	7.42826370823684	0.242923792767366	0.249752334952378	0.227543512260968
2007-10-10	6.9575467273027	11.5730102741876	3.55790362263785	10.8227388966154	14.5515411772147	7.68103786777978	0.245689853591982	0.249805535093707	0.234548390153618
2007-10-11	6.83212331420354	11.1939602725897	3.5142713451108	10.9315385749967	14.8430338036526	7.77187464027036	0.245291239867358	0.249803006699985	0.234671584824109
2007-10-12	6.80303006814686	11.4668741541449	3.53235001726773	10.9308532279027	15.0109976706476	7.52745324995068	0.246660278690978	0.249848352417768	0.238642491176169
2007-10-13	6.70280175064454	11.0385102779472	3.57855985888453	10.835760740222	14.6721179308444	7.54458701835678	0.246409517421112	0.249840706785087	0.237953871536248
2007-10-14	6.70646268782598	11.344251926194	3.66793170444241	10.8232171047951	14.8126276510721	7.44557383341767	0.244761066405593	0.249759617754947	0.232305740087212
2007-10-15	6.39602981999572	10.6935782191601	3.4081606438958	10.9392732014175	14.8380079907568	7.64865293607272	0.243360321262389	0.249629967513961	0.2280602998135
2007-10-16	6.25775443624572	10.4049767299716	3.14499702033989	10.8772943396687	14.8530538421249	7.69951017272433	0.243672637018233	0.249669333916446	0.228476624906929
2007-10-17	6.06937204335556	9.84624376335571	3.13011992850983	10.9001685329744	14.6784775582346	7.69496142754781	0.243267955718475	0.249741728838752	0.227330164664352
2007-10-18	6.0737695091194	10.0550489104908	3.07541041894728	10.8762055277451	14.6098016582079	7.59787737065588	0.243909285274904	0.249688633224546	0.229743338175411
2007-10-19	6.01399901684138	9.94701665954668	3.20599485984294	10.945028448559	14.7429263865789	7.66376252970562	0.244425800562614	0.249761939923979	0.231812246292771
2007-10-20	5.99147429085573	9.94588505204196	3.05341641147041	10.9216693445997	15.0547518925557	7.4732949160372	0.246183793635872	0.249785521476361	0.237753225900538
2007-10-21	6.13191429736771	10.0086704364235	3.30451818105093	11.0410805013915	14.8218158857186	7.77383559789766	0.250950376286293	0.253191389395258	0.250037082064899
2007-10-22	6.29577046792171	10.2894416238765	3.14812672962051	11.2263534187956	15.2799235425894	7.83620260103206	0.254049067490949	0.264569028278839	0.250170925799636
2007-10-23	6.14971384299339	10.2275001866198	3.20188576383431	11.204300980346	15.3183027795038	7.77606844795597	0.254943566908914	0.267374379894027	0.250188911840073
2007-10-24	6.20943376942068	10.3782357640783	3.34988352661179	11.1870302526749	15.679322556728	7.73506531201104	0.256748346815557	0.273123614616434	0.25028381366367
2007-10-25	6.16004640735271	10.2318258865746	3.15068959811647	11.2297664483317	15.2306972451583	7.88408166284243	0.259777844206052	0.286003939276585	0.250336918596279
2007-10-26	6.23247993397898	10.0766905592779	3.25276908255977	11.3703335473147	15.6471584683242	7.97041425695277	0.261486554735459	0.288092008549392	0.250600953049958
2007-10-27	6.20634067160496	9.79392968569436	3.30423385755877	11.45966315417	16.0277492084961	7.79065535922051	0.267356912272252	0.313458492998378	0.250688898919128
2007-10-28	6.38241864179399	10.5005798978273	3.3165639280545	11.6628088032668	16.0807130537292	8.11751391522766	0.272511743167708	0.333509740050477	0.250977205148294
2007-10-29	6.52119406324493	10.5541711778943	3.4628956916425	11.5070635235037	16.0378999911059	8.00065124846118	0.270530811618887	0.323005715997728	0.250862688548622
2007-10-30	6.36514324955088	10.3332700158488	3.23930235855248	11.5092079477416	15.9425505589062	8.19306830034489	0.26945481316391	0.321500153274858	0.250840365835777
2007-10-31	6.46208878315979	10.7716622090772	3.42832858325256	11.5128199566367	15.9348364430663	8.0193912097513	0.271917545358917	0.333499313974229	0.250828820212844
2007-11-01	6.68923168147799	10.7055470114355	3.58769380766857	11.4970568299271	15.5951767875229	7.97978206531878	0.272812983119427	0.330685305131137	0.250856962057121
2007-11-02	6.54086190915549	10.8167559047372	3.43530661883414	11.4409489031611	15.7939439600915	7.97242805400551	0.272844652692991	0.333216336101282	0.251126681409732
2007-11-03	6.42192875385865	10.3137658907188	3.28291634337848	11.5553498509185	15.8573844531983	7.96757648693707	0.268256502955214	0.316710838398536	0.250700104440147
2007-11-04	6.56245209265125	11.0268991898622	3.30893523477901	11.7392669823758	16.1152229882184	8.31811740170074	0.273150868654256	0.329198472540135	0.250748701587166
2007-11-05	6.57658948149473	11.1916644977193	3.21899679529746	11.68942870273	15.9866411431459	7.96440297083133	0.273110623317929	0.335553088965146	0.250630116837989
2007-11-06	6.56092915357941	10.8233427913735	3.40758729967761	11.5672432160433	16.1738609305678	7.98153032411551	0.271798469009342	0.328488880917306	0.250834708545439
2007-11-07	6.63718197441604	11.0699889825538	3.48350362106353	11.5417701145648	16.1042425348231	7.91510328600463	0.266730408898101	0.313180074316977	0.250758533704081
2007-11-08	6.62615305163918	10.9648182899089	3.46922079735607	11.4844224729677	15.8916642237669	8.07328605756367	0.264766992303337	0.300932131114434	0.250637249437334
2007-11-09	6.5156990116019	10.7795698392949	3.32177431805269	11.357586431569	15.7030687185546	7.78844313861373	0.261461376040703	0.289707460251867	0.25052452499533
2007-11-10	6.43812282927188	10.8887525295259	3.42352598340642	11.2822389369402	15.9024236994117	7.74877302544151	0.260809934399782	0.288801090992891	0.250499589666072
2007-11-11	6.49849382338476	10.5428341179535	3.34193267197111	11.2300510952896	15.4810717628569	7.75027819404781	0.26068816392687	0.288354945714926	0.250322843422129
2007-11-12	6.53722515304588	10.6379252626457	3.47171864091789	11.3547195071706	15.611095866493	7.88204467062197	0.262609928312197	0.295058022254426	0.250459229917915
2007-11-13	6.77844251357225	11.0902344849412	3.4613358451514	11.3116391959776	16.0145474148403	7.73443925209492	0.260969298982189	0.287624965484227	0.250436205004904
2007-11-14	6.79825958091103	10.678404609392	3.55690675532676	11.1468809714191	15.3532284636533	7.60280494638369	0.260015960159096	0.288489944102064	0.250352618113683
2007-11-15	6.94634939917244	11.1657781981316	3.66985753674529	11.291550540689	15.1156539064412	7.81281864494713	0.259283204102971	0.28343460945909	0.250391071023786
2007-11-16	6.98361939078763	11.3384968476041	3.79010347318043	11.3263770605127	15.5399344676233	8.05420392281874	0.259430057124867	0.282983025851498	0.250349321189267
2007-11-17	6.97797750295745	11.6927648725598	3.5755165682611	11.2539005557981	15.3471856510852	7.86176084098834	0.254769699672332	0.266582467270663	0.250216449832315
2007-11-18	7.05399730293308	11.5954095208409	3.58238953284138	11.1259488665237	15.2588410341434	7.61973096961448	0.253406018862318	0.26184918967219	0.250164952294441
2007-11-19	6.88021452520279	11.0700832625419	3.50678323502577	10.9414208487602	15.0213405089341	7.68762002293179	0.25232431265423	0.257856878174579	0.250072038381774
2007-11-20	6.87363027289816	11.0990240572965	3.56233057607532	11.0650305085145	15.254295043704	7.87867418696168	0.252102441538496	0.257327829050655	0.250079755538146
2007-11-21	6.74563947871294	11.3798515184811	3.42553382270742	10.9716443852699	14.6899619149486	7.77645895695462	0.252136927431661	0.256836586879556	0.250107963348184
2007-11-22	6.74027474437484	11.5249167684306	3.51039419005452	11.0759650009837	15.1009691160657	7.87436570340128	0.253566514477517	0.262311993772886	0.25014791962596
2007-11-23	6.75348243340357	11.056047837709	3.44099289228163	11.1214827504201	15.3084789213128	7.8792541448152	0.252685490326178	0.258677238952552	0.250108488030786
2007-11-24	6.84647429556432	11.4330887798151	3.40168036559	11.0335877566132	15.3231391748798	7.67993379619223	0.252702766284587	0.258589070276221	0.250106913966699
2007-11-25	6.62362772038551	10.9385764705007	3.50976909603092	11.1387731099626	14.9256198326412	7.78186484768532	0.25260135130202	0.258954103587478	0.250094433840789
2007-11-26	6.52646927256797	10.7312627129465	3.30176653339751	11.1455485250602	15.2773488138461	7.81632235619932	0.251411262135834	0.254895120473924	0.250057134373459
2007-11-27	6.53694745726168	10.7638904792151	3.28925578723084	11.0329046603937	14.9990500591865	7.71211294368951	0.252438242494004	0.257691827986285	0.250103116849618
2007-11-28	6.74223225066571	11.0677152182318	3.53866514185457	11.1953055077141	15.691922674187	7.75366068533248	0.254613303927202	0.265262649170327	0.250194188652579
2007-11-29	6.61131873125924	10.7169298828269	3.17728074067355	11.1991933330767	15.3265253743176	7.66813749031647	0.256006701376059	0.2709551289889	0.250308074973936
2007-11-30	6.54789192046641	10.9548864110069	3.24386860594187	11.0938849351508	15.1267075609018	7.56592673067465	0.254325677267728	0.264888387427428	0.250208242953839
2007-12-01	6.47229608403768	10.8351098578425	3.07274511856989	11.1334925413854	15.0779067672702	7.63913261380584	0.25331239291962	0.26193430196013	0.250133074116619
2007-12-02	6.428281218792	10.6776066462274	3.34441902552844	11.0584936883873	15.3387483451077	7.59205504778669	0.252334757253433	0.257889195143017	0.250094687011494
2007-12-03	6.53302341239406	10.6228356163712	3.48575370772276	11.094640460746	14.9771440521691	7.77765435759739	0.253103019212927	0.260399378342953	0.250124753202937
2007-12-04	6.46800911873847	10.5730460373526	3.51874830065216	11.0868799030414	15.1091668944371	7.8926094917648	0.253584413335224	0.262735828702384	0.250140623995712
2007-12-05	6.46721642790723	10.4966865504615	3.27723927255422	11.1284808153314	15.0281907989525	8.0210220015828	0.255302421018988	0.267887961440237	0.250220910104663
2007-12-06	6.44581592810495	10.7841217167137	3.29622810825099	11.1308070885326	15.0423471143001	7.92370962405695	0.255285225519049	0.268232406576321	0.250246253132233
2007-12-07	6.34939675919694	10.5667396465002	3.17183287849635	11.1240541104194	15.245671723107	7.64909390933847	0.255421248979414	0.268691556733344	0.25019841233702
2007-12-08	6.26607408037281	10.5794317033884	3.29361349707688	11.2259143502206	15.2546954295691	8.00126015720503	0.257253912457607	0.275611786451501	0.250279875514822
2007-12-09	6.35657148431432	10.6223478860162	3.21836484091036	11.1868563257945	15.2345917261842	7.82152712086717	0.257047143352269	0.27387373738351	0.250268941088778
2007-12-10	6.2531363617008	10.7301900334251	3.05645859843061	11.3320679578905	15.4308041945735	7.80577391247098	0.257999513425007	0.277681141055229	0.250394237948847
2007-12-11	6.3502867943619	10.5401547709428	3.24495318095993	11.2337021562645	15.2230805112358	7.95528863306644	0.255720438022483	0.267799336004807	0.250221969970371
2007-12-12	6.13026077875463	9.99070312151232	3.29001297963346	11.000779611297	14.9293040919119	7.81340368283861	0.251432309838773	0.255013339352112	0.250064785068177
2007-12-13	5.90949775361196	9.42240424408366	3.10627541628427	11.2698806917284	15.2653684988159	7.9550556764994	0.250433425364721	0.251449823807385	0.250021549838304
2007-12-14	5.82242139566864	9.66464363808303	2.90178146335372	11.2881159224995	15.5682996387368	7.88022844053002	0.24987842979638	0.249994578401825	0.249609373165636
2007-12-15	5.7265528026346	9.55708500902557	2.92898611472571	11.0651554746226	14.55109574084	7.83407029496677	0.247389007891636	0.24992973949573	0.24074461869425
2007-12-16	5.51607751018474	9.22073556921818	2.79172657473668	11.2484808674437	14.9648149808091	8.00170992958428	0.245778925202852	0.249850382690427	0.235637924574306
2007-12-17	5.46626879105666	9.02862814378566	2.61738590137669	11.2727854721108	14.9088572648813	7.92938221013205	0.249656820877635	0.249986912258549	0.248798832587532
2007-12-18	5.45172664647271	9.0049878205246	2.84550693037547	11.4473862021033	15.3537023842373	7.8759842104288	0.250745187459354	0.252445853841887	0.250025300309713
2007-12-19	5.54194379444645	8.997718464727	2.8597273527916	11.2843834683585	15.1407353282511	7.74887563441965	0.250977701698858	0.253247286869104	0.250039285369806
2007-12-20	5.51614461378027	9.2754371021521	2.84694152666123	11.229648497468	15.2593685190364	7.79162565410308	0.248671495147815	0.249951421618095	0.245498151923381
2007-12-21	5.54941506369642	9.22635094375126	2.86287961549027	11.3887988833252	15.5095361321126	7.93934007543215	0.248875484859017	0.249955627256247	0.246248659068144
2007-12-22	5.45953401011791	9.11153690238243	2.8812552262566	11.3323856988239	15.3348163236047	8.05261765597094	0.246130084893862	0.249865473358694	0.236941305659622
2007-12-23	5.50383133667266	8.91628683177141	2.97357952022724	11.237306708013	15.4546901248778	7.74851245462325	0.245686028321672	0.249862163846878	0.236532029210242
2007-12-24	5.54414574003783	9.13992671615694	2.88912735049723	11.2893138424034	15.146876893992	7.887176956501	0.245834658584842	0.249784550319574	0.23591720196648
2007-12-25	5.66058221599154	9.40853341427676	2.86492420654548	11.1769221937128	15.1361841960396	7.87436619252534	0.244714909182339	0.249764672618039	0.231484021242116
2007-12-26	5.58772981484833	8.95320341675472	2.91996692767524	11.1830690360661	15.1835956176365	7.84462306971664	0.243443944738484	0.249785092765977	0.227486252554955
2007-12-27	5.40967653780501	8.91596583702511	2.82257730448433	11.0296221117757	14.8959430495333	7.55566949229486	0.239335441397044	0.24963347272187	0.215347254052015
2007-12-28	5.45204598157504	8.73021732384318	2.80665827543171	11.1044471296623	15.3506609768887	7.67383692550702	0.238896419874507	0.249546554182516	0.212813704785792
2007-12-29	5.35677013098835	8.62412609001686	2.80194275787129	11.223471444763	15.0907073299781	7.91049672438299	0.238472931127564	0.249504356511285	0.213949844413304
2007-12-30	5.33576031053882	8.61696828460822	2.80877747157485	11.2304254690817	15.1741759343577	7.77156147839598	0.238188951406238	0.249373010745873	0.21083690050192
2007-12-31	5.35337246402348	8.70477377133484	2.70847521875526	11.2416120208061	15.3880461420671	7.71443325016244	0.238618082204933	0.249264422202562	0.214690605315989
2008-01-01	5.24762539387292	8.81700195227454	2.49127048913856	11.239989133298	15.2387532105167	7.84098709594037	0.237751426899056	0.249560142355425	0.211070251404284
2008-01-02	5.21235491424786	8.53659092969792	2.67834053953593	11.3070931971302	15.0851235414141	7.87783251822082	0.237920843024361	0.249626549453214	0.210339043731305
2008-01-03	5.21370949977693	8.47198949261333	2.72132910943017	11.2609764132664	15.4398166832807	7.72923072625762	0.236870824168215	0.249388045504974	0.208106908606322
2008-01-04	5.14460436301295	8.41221898972291	2.67012762710284	11.2883145974966	15.1617581022667	7.7876766014642	0.237450705574655	0.249466352173837	0.209962746552548
2008-01-05	5.13407114525357	8.50689556265029	2.73810575953606	11.2855147320527	15.4820463277545	7.8280624567943	0.240378057057749	0.249521007795759	0.219859881072074
2008-01-06	5.2615913273516	8.55539492524823	2.75338830645985	11.2746513824842	15.3786998456746	8.03162703876589	0.243118368054793	0.249654290695214	0.22740095671955
2008-01-07	5.26819615929287	8.87517511456605	2.76364730930343	11.3435614500286	15.4549487040512	7.71309938881106	0.242258449759734	0.249650052365914	0.225439036858505
2008-01-08	5.2764844822597	8.96402682858475	2.79319979688898	11.3365774577778	15.2452574897219	8.01458694851817	0.243700410800806	0.249649299389025	0.228677760018788
2008-01-09	5.53225755768594	9.00651970766595	2.97210457253524	11.2109405064933	15.1666312004317	7.91352058115898	0.243597759798905	0.249672237359154	0.228847143309333
2008-01-10	5.52521323741096	9.05113469737859	2.81289472867855	11.1545384160797	15.0161487187116	7.67533785884164	0.245526880738395	0.249819909873339	0.235536754666063
2008-01-11	5.62347129464178	8.92996153146869	2.941461080973	11.1638709267355	15.0342954604988	7.80372242911379	0.248821745689479	0.249951476896845	0.246138392929582
2008-01-12	5.87167144058207	9.70917105326308	2.98487070031943	11.2762378917215	15.4185284209528	7.92277033608433	0.251947127596343	0.256098145709372	0.250072495863472
2008-01-13	5.90145344391198	9.52329936710003	3.19545571155579	11.325134834671	15.6048269860192	8.05035627646881	0.256428188771512	0.271908081772725	0.250299046696947
2008-01-14	6.0282258728152	10.0663897778586	3.00283564074843	11.4189107573763	15.7444832674327	7.90884725690546	0.261621653457885	0.289532528947096	0.250446912759718
2008-01-15	6.27348208068689	10.2982451633528	3.23687139082285	11.5748838019358	15.9022081705007	7.98116486931751	0.266259675630165	0.307754629023909	0.250619166688196
2008-01-16	6.23041864180356	10.9151962621462	3.16234927874062	11.4386906137521	15.6225528845321	7.97065518752613	0.26707309794235	0.306520011311637	0.250605443990684
2008-01-17	6.33022769619348	10.4301751535485	3.1530418389463	11.4224310506299	15.6865201533419	7.95471397643303	0.26605170969677	0.307506438745704	0.250606410831345
2008-01-18	6.08437805372719	10.3300011904413	2.9197895729766	11.4334901857201	15.4850685458759	7.97729646996037	0.263892043365467	0.296933428375787	0.250440870985227
2008-01-19	6.21418658131564	9.91989098612132	3.16499540036121	11.5254272628864	15.9761149273645	8.20257782813851	0.26685952019637	0.30537833791632	0.250590500836569
2008-01-20	6.27757514838802	10.3703535778592	3.26522172332818	11.4918611093819	15.6152644443834	8.19252291669981	0.267469956792324	0.313015078275631	0.250620687002392
2008-01-21	6.28029308399296	10.3590680592792	3.30174813747224	11.4662510440271	16.1141842706881	7.89853004630525	0.269480616800125	0.310537437819085	0.250685984728005
2008-01-22	6.37597652919385	10.2260143801205	3.39118503281062	11.6376572522809	15.7900060367627	8.17204943303872	0.271486833555411	0.327619482601008	0.250799777063504
2008-01-23	6.37965264364511	10.3536163034709	3.37677193952355	11.6196210700064	16.4450817684006	8.28091215425626	0.273989735060628	0.334512895058503	0.251041471299637
2008-01-24	6.37113749953733	10.5628398992968	3.30252991767287	11.5555060213307	16.0753838698637	7.97154909858733	0.275283431529758	0.338768382544344	0.250928126875235
2008-01-25	6.38653478068828	10.3134630546846	3.34317414695194	11.5243815457306	15.7043251500688	7.76335672500446	0.275351628644145	0.340789597905342	0.251124447065174
2008-01-26	6.39320537118554	10.7463605607688	3.33498098265428	11.8342550634277	16.2534383255881	8.3086892319236	0.275937412302742	0.338041950813468	0.25124018444768
2008-01-27	6.3270866724577	10.3764018706652	3.26703339005522	11.6336433679286	16.1430595697	8.00624122208152	0.273549442261531	0.333233453357725	0.251158019965727
2008-01-28	6.32035188441529	10.4234558607348	3.26970162132974	11.6721381064025	16.3165485396096	7.96524758584234	0.271366522872569	0.331227944804912	0.25099458420403
2008-01-29	6.30767002775543	10.1014243582342	3.3215602792541	11.5197004200745	15.7857999967256	7.97393752378949	0.271156240857998	0.323747901009282	0.25072082865186
2008-01-30	6.18611875769393	10.2385663632679	3.19221737862332	11.447961200309	15.7733534271289	7.8391679981976	0.269383269911565	0.319127914178152	0.250586253323097
2008-01-31	6.21458859698377	10.0095358039085	3.14844073176689	11.5463322347317	15.4259471122595	8.07757015577107	0.270132371594891	0.323611385716536	0.250837184051492
2008-02-01	6.14073354901738	9.99203590777144	3.08898426569901	11.5927513919345	16.0549265356337	8.07075660991381	0.27153650110924	0.327776897941627	0.250622615005635
2008-02-02	6.2296257052391	10.1007238405476	3.23908040056216	11.5687971985665	15.9441909957963	8.20597495357455	0.268928909632621	0.316938829659881	0.250919579524265
2008-02-03	6.21323420735279	9.95186058877896	3.29243312265971	11.5775011464406	16.0494908801755	7.87075057674969	0.270192835244833	0.316456691880628	0.250592935806436
2008-02-04	6.13650610165162	10.2254578406316	3.22292346506685	11.4934671919066	15.8457839392889	8.04517867344647	0.267586339783421	0.313324526584508	0.250818985022726
2008-02-05	6.07375859459236	9.77891944323004	3.26833147285353	11.5010495837236	15.6969185626093	7.91711576437376	0.266411549954472	0.309714573172616	0.250772615071424
2008-02-06	5.95576399178342	9.74643400128261	3.05839571546329	11.5241082781906	15.8795313026798	7.8813937416219	0.2672668751155	0.314087266489732	0.250700809964733
2008-02-07	5.93464403973234	9.92151145161215	3.19262367796733	11.5829881827173	16.5399489193553	7.98881920599155	0.26683046429603	0.310114604793362	0.250484999912887
2008-02-08	5.89724528994838	9.56894816637482	3.03750686279565	11.5158529004399	15.8927944356796	7.92058785115855	0.266833496127087	0.310259353378696	0.250476305440078
2008-02-09	5.8115279922547	9.60579937667397	3.01585040904513	11.656899002456	16.266351407313	7.93846532192571	0.267307839775853	0.308162810819652	0.250567160616775
2008-02-10	5.83182719828812	9.49765124655057	3.11080587075483	11.7070006060092	16.3879599863779	8.0599592837661	0.269295486734521	0.322758191924	0.250697433139548
2008-02-11	5.75528584335604	9.29605183770569	2.88205862774718	11.6484338611662	15.8559229789169	8.16533875421078	0.269855011077754	0.323491652378934	0.250705173329709
2008-02-12	5.70463694322885	9.15148661434863	3.02875474462781	11.6039055568608	16.3045991569007	7.91448164505641	0.268218991393011	0.321676955013726	0.250556442982192
2008-02-13	5.63013182612172	9.21926535644395	2.92184489942196	11.5664356004997	15.5933158164204	8.00676453022233	0.264332518030164	0.295869584944845	0.250546041680608
2008-02-14	5.63141809812527	9.181357059218	3.0459551246559	11.7027495083474	16.0336319691949	7.89337110808807	0.263534563298941	0.297089956448887	0.250360061235679
2008-02-15	5.71198604353491	9.58756654341853	3.03599867531269	11.6535788807203	15.861440951461	7.82899772669906	0.26265143411098	0.297114616564583	0.250360873804863
2008-02-16	5.63757747005343	9.29362427995305	2.8602552228928	11.611537441832	16.0053433159396	8.24347354559923	0.261957689446568	0.292188772671154	0.250421846647197
2008-02-17	5.62658700788914	9.43155845769929	2.94192891103751	11.5581973879774	15.8296968104756	7.83153399140533	0.261699075457011	0.290183508707877	0.250459029268065
2008-02-18	5.58773538835718	9.15806519947411	2.92666040226846	11.5306104522686	16.374370619997	7.92054677502489	0.257900547476464	0.278778707883093	0.250235654248219
2008-02-19	5.49629706213338	9.14068902213602	2.8988815852259	11.4481084233541	15.4833208478786	7.92908100371244	0.252875248656758	0.260199905292351	0.250125771248625
2008-02-20	5.43349671524129	9.03830397271654	2.82309982230211	11.3530638437287	15.5278084990664	7.9285257725894	0.249289886506196	0.249970105647558	0.247653587888113
2008-02-21	5.33832845025457	8.87858291494149	2.78181370526138	11.4690238263206	15.3468982209449	8.11582748534389	0.248193715663085	0.249931573060947	0.244011488337571
2008-02-22	5.23360760655265	8.47224124498082	2.81679959292227	11.4542931135058	15.4411622587235	8.1848992670692	0.246653566468371	0.249835808698442	0.239042249652524
2008-02-23	5.31893901569106	8.79683688563491	2.80863234288427	11.5620476699942	15.6803680632912	8.09908989189235	0.247760176596561	0.249891762482234	0.242409117633702
2008-02-24	5.2735625943392	8.53587779820984	2.83309786988258	11.3990643894845	15.5927991724068	8.01637047957805	0.248737845581233	0.249933587692939	0.245697851755088
2008-02-25	5.34286646286076	8.72548212977096	2.79466014243466	11.4448142150694	15.6791035048072	8.05687225820948	0.249431995559754	0.249979934580714	0.248237391661253
2008-02-26	5.42963225795781	8.45880414034078	2.87953572639499	11.6259913149554	15.7431552113728	8.07885039333347	0.25173681596406	0.255893162330025	0.250085028671392
2008-02-27	5.46407909777499	9.05270423685887	2.92214301382898	11.5982468228478	16.3642186474165	8.02918571332478	0.255018037736719	0.267017860925429	0.250189542689282
2008-02-28	5.51109305098893	8.92271391804914	2.74991747530653	11.5065734539515	15.8067315124664	8.08935817570489	0.255980575343367	0.271728710208851	0.250143552587407
2008-02-29	5.7305277653841	9.12316363114942	2.97120855465933	11.4539817376715	15.3292909701685	8.16962696329156	0.258014270094993	0.278398406543764	0.250359018580408
2008-03-01	5.83776592949002	9.67785143622247	3.04702188899444	11.5569796577914	15.7737254740407	7.94482565050258	0.260106034966078	0.286921767552625	0.250233731559344
2008-03-02	5.7904010436177	9.51876942021343	3.05067704538445	11.4589941827021	15.6786147731658	8.03175051073103	0.262312063617222	0.293482379525626	0.250507048851853
2008-03-03	5.87547398454404	9.87375154394862	2.9188517541119	11.4463690003321	15.7124967836064	7.87234906055172	0.262391699562814	0.29170851445449	0.250675441236272
2008-03-04	5.76533020607896	9.75066180087591	3.08806093796904	11.4068417757766	15.6303401516746	7.72580380598452	0.261366851104111	0.292593211010452	0.250435063421959
2008-03-05	5.84232506978212	9.58641394793737	3.11777146354298	11.505396451098	15.6640462006	7.89024030204934	0.260593364871981	0.282958840211015	0.250381562880912
2008-03-06	5.83107413107689	9.60156328337581	2.90909446063909	11.3949498019976	15.759190682394	7.99747763018115	0.260053244135497	0.282919289996969	0.25040634101134
2008-03-07	5.75862447628336	9.40364212434348	3.01893145615668	11.3286207175831	15.5630789135619	7.91694639191368	0.259049242257422	0.281608597891153	0.250281175407017
2008-03-08	5.81562717798408	9.58968404554421	2.80918280616565	11.2766171475129	15.3328522404901	7.76418582066113	0.259269208824298	0.285481551881588	0.250312241564337
2008-03-09	5.75909406907541	9.51869342367417	2.89956834024188	11.3643249579249	14.9162318405629	7.81877524863382	0.25902895972001	0.280559626694226	0.250289780741605
2008-03-10	5.78609234914448	9.93731516848236	3.01121209795725	11.2812442254184	15.6269386730807	7.55836397517216	0.257509961716571	0.274195579543215	0.25042726426496
2008-03-11	5.85006433466223	9.47062926230995	3.04069848529739	11.4105499402888	15.5614890018556	7.96968159263201	0.258155870843935	0.276776198018659	0.250281052096029
2008-03-12	5.81538868291216	9.6847412234639	3.02510994553987	11.3558950463908	15.5889302652294	8.01522630424414	0.258926490792879	0.282418864361425	0.250275646561759
2008-03-13	5.79369269966565	9.62416075873847	3.12758447204206	11.3834316717115	15.9277625939595	7.76774695305657	0.257938432616512	0.277903274602728	0.250302032351971
2008-03-14	5.8661273153063	9.28289729158663	3.16094627270905	11.4718878157265	15.7422588191517	7.93885189986917	0.259062103530411	0.28316591452289	0.250357736388427
2008-03-15	5.80888184942623	9.70281456024477	3.05990663806614	11.2962985226814	15.1380275364045	7.93903988172829	0.259208441363837	0.283124875076715	0.250359481953714
2008-03-16	5.87367693210535	9.81213151870476	3.11697008088451	11.2621717122943	15.0574111344066	7.75866109239591	0.257690299872402	0.275554200974908	0.250366249386994
2008-03-17	6.01584617525958	10.0254813681876	2.99515749005036	11.3559098007724	15.3937291172379	7.96156958481738	0.258184780847981	0.281301367845362	0.250397233307176
2008-03-18	6.04971230608795	10.2507721309259	3.02825275545398	11.3891657550849	15.3131005842171	7.96405810558456	0.260415235086949	0.286288788027717	0.250381279469072
2008-03-19	6.11778599583017	10.120767067335	3.15638349464111	11.413133082669	15.4218421117948	7.90022178702919	0.264154288087604	0.299725352172981	0.250540220067509
2008-03-20	6.26843775202946	10.0979419337297	3.28777868173781	11.5917769920726	15.9957398619934	8.26531746124384	0.268580655905736	0.314199457437805	0.250669251760254
2008-03-21	6.34043813416732	9.94916784541679	3.32973627576837	11.6152676194642	15.8404761103563	8.05926681151495	0.273213910571007	0.334618740790481	0.250794250568483
2008-03-22	6.4390061315834	10.393355020851	3.39372230677154	11.6566621818362	16.4026070788507	8.04443044508907	0.275195394075432	0.343417565050564	0.250920681125506
2008-03-23	6.46754670452083	10.7437872011012	3.36201267433326	11.6291222501495	15.8864572491782	8.35921829462291	0.274476317582584	0.336411835498406	0.251106367245048
2008-03-24	6.48656197403606	10.5160007131567	3.43022194269738	11.8147807485044	16.4493500901235	8.36229377673443	0.275951919318039	0.346533526525143	0.250984766628149
2008-03-25	6.51580545701033	10.7723250421879	3.43477288935173	11.7597494976371	16.3413085117624	8.22171162769106	0.274725895637498	0.346330999447899	0.250967403673133
2008-03-26	6.55154830764158	10.6850286867128	3.32097710039802	11.6378717174267	16.5441750997723	7.93831601316992	0.276988988055823	0.34941325984374	0.250754746294233
2008-03-27	6.43262940254305	10.7146829446246	3.48872219028222	11.6255452754769	16.4975020791866	8.09137349337765	0.274592699532537	0.347990976987894	0.250859520200817
2008-03-28	6.26335704667127	10.288802052026	3.20714339594006	11.5293097858301	15.7068564761859	7.78803293867915	0.269068971014565	0.32088451310229	0.250798590731412
2008-03-29	6.31073161622276	10.2137016929482	3.29054553053618	11.4423748019085	15.7760543307397	7.92715563917198	0.265879904292705	0.309061903231806	0.250701078928613
2008-03-30	6.24364244236081	10.2719217481066	3.28512470845319	11.3869767783511	15.7830019329342	7.67437905032035	0.265633610928014	0.30612105540392	0.250734819319951
2008-03-31	6.21655688651348	10.4410534304778	3.24418989804465	11.4777424652984	15.8047141862733	7.84755213420035	0.265831829982963	0.305841019263406	0.250489712592676
2008-04-01	6.21484602507368	10.0591933457451	3.1792485905453	11.4735856526836	15.6114900201951	8.10431840944279	0.264529328205543	0.299254284693257	0.250414180012155
2008-04-02	6.21031245854507	10.2654353825633	3.2477711097609	11.4432488154844	15.6083183274395	8.06087694866035	0.264470631860621	0.303599856507459	0.250620392035532
2008-04-03	6.21664366845354	10.0642860873047	3.16123846690514	11.3914052320927	15.7194547557596	7.8311544282005	0.264244720417644	0.299338004201346	0.250566466319504
2008-04-04	6.26748469449871	10.0335420577111	3.10257261770315	11.4064701856188	15.5365259276912	7.91538265789244	0.266187818805387	0.306490819310662	0.250594176978431
2008-04-05	6.31679253261645	10.5500370516794	3.29517969651192	11.4527809673453	15.6218222010169	7.83685528611551	0.268784059096155	0.315813284194412	0.250606719546761
2008-04-06	6.49071113593	10.3693704246586	3.40658171268449	11.5467069403748	15.7504583831439	8.10525932036116	0.267997294639394	0.313462987318331	0.250690378406888
2008-04-07	6.50007128793435	10.6774640091273	3.40330207177952	11.4567026163628	16.0455876902122	8.06409089993641	0.268793194068836	0.316715086704689	0.250606480020979
2008-04-08	6.46748094152715	10.3892753718723	3.55438123811559	11.4570192313383	15.8952918159407	7.70176754080171	0.267405936185235	0.312150147299254	0.250534985464242
2008-04-09	6.52829970831984	10.5648083016035	3.44462325098585	11.4281096384819	15.5587011574599	7.81688863935314	0.264683583433114	0.300734641004056	0.250564308576852
2008-04-10	6.41609276834847	10.632569393107	3.33980678425179	11.2901968709823	15.4846550777409	7.87931969601457	0.261070742804784	0.291327690696452	0.250366491281813
2008-04-11	6.49789155358685	10.4276877173007	3.32437132947157	11.346245503659	15.8128493880043	7.70851850653018	0.258357560444272	0.279451039387124	0.25031265101017
2008-04-12	6.61789705400216	10.8093227245098	3.4999143707299	11.199629519641	15.3709028278112	7.90726945274785	0.256771326044449	0.271635763738997	0.250296706203344
2008-04-13	6.38912274088918	10.4992650823306	3.3535954451858	11.0816883583502	15.2664248248005	7.85666645691332	0.253792674595872	0.262770943069729	0.250148413086028
2008-04-14	6.48957001631444	10.7692795945497	3.41551712770934	11.0825037395718	15.0057866001204	7.72096519978238	0.252803719466348	0.259571866007286	0.250095246130763
2008-04-15	6.50013576836297	10.8556907400234	3.26185980097903	11.2069355741361	15.4068918194477	7.74429322983324	0.254714275328631	0.267099973921897	0.250190554979258
2008-04-16	6.65146713803271	10.7615783500277	3.45699892935032	11.18946540118	15.3076849261442	7.86485333350364	0.256019279857513	0.269042339650622	0.250316325073826
2008-04-17	6.74670355371614	10.927664442186	3.30161034197108	11.2028771340418	15.1052173882732	7.91133692964166	0.260112830861688	0.283957826476071	0.250358512878327
2008-04-18	6.82667054976474	11.4611670295594	3.57488157086129	11.2546398471067	15.3768081541796	7.7686974916925	0.259445129509733	0.28381315579408	0.250380935944954
2008-04-19	6.87429361697098	11.0950409154433	3.47858470603597	11.0905990139334	15.0994314514105	7.76513592587531	0.256865391891982	0.27363900884999	0.250340559182345
2008-04-20	6.91698333728454	11.480778238865	3.72240883386143	11.2535476291696	15.6474377222429	7.70323906303645	0.256751552841854	0.270444926274399	0.250264743751629
2008-04-21	7.04686065314374	11.3071933184383	3.80510464073862	11.2759831138378	15.4196766656652	7.9495388561856	0.253761264665911	0.263537129869665	0.250117373342127
2008-04-22	7.10032412548501	11.3243735842595	3.65407383808198	11.2149934010924	15.6644478006408	7.6189155070435	0.252103805461807	0.257264137021336	0.250075280892791
2008-04-23	7.19853095295194	11.8320680362631	3.93895202421617	11.1421018329755	15.2080712668962	7.62183126182327	0.249752111696891	0.249991765528392	0.249133031340377
2008-04-24	7.47023534436695	12.268602157421	3.83185296022307	11.1883281559977	15.5429903191102	7.62400898858825	0.249491427016391	0.249980487299518	0.248242906928283
2008-04-25	7.52021001896117	12.3333696748585	3.88162037534166	11.1629936548579	15.2314264030994	7.61807468232323	0.249441160342511	0.249972163788134	0.24807673912446
2008-04-26	7.78584178262411	12.7191546439432	4.17365041315684	11.2085285283694	15.1702020262915	7.9399681329062	0.250793886334967	0.252720666327944	0.250034958919406
2008-04-27	7.98258508935755	12.7628667483372	4.04202699561019	11.2318356721151	15.2669170500156	7.82156648559028	0.252624753205486	0.259517157856172	0.250100319056907
2008-04-28	8.20745241813709	13.8614966084586	4.05053109690331	11.4233969010165	15.7843152263978	7.87514795658331	0.254787592365615	0.265770883568865	0.250203929155837
2008-04-29	8.45394602240769	14.0227024190245	4.37259128088394	11.3351422413299	15.2329334727379	7.95008459109495	0.2545490054151	0.264455900779328	0.250183112009362
2008-04-30	8.45925084961911	13.8371538580104	4.33730199407629	11.3877025567943	15.4891985798304	8.0394301575403	0.253374708423936	0.261753339908473	0.250143730725451
2008-05-01	8.26500846886535	13.2032340287725	4.02441257727636	11.2603266710091	15.5272604951864	7.67051030479211	0.251178546838362	0.253995628233573	0.250051718538768
2008-05-02	8.55620848565725	14.0940699310189	4.3997739851764	11.3310320006233	15.2970873580079	7.62649552840181	0.251456698407519	0.254985184238774	0.250066572173475
2008-05-03	8.47701501337868	14.3256678476995	4.48715715589071	11.3097418541028	15.5931722201916	7.98785810281218	0.250860001060527	0.252907339106341	0.250044412105475
2008-05-04	8.37617104985882	13.8196460656088	4.36561750532741	11.3446353213402	15.3558746209042	7.94884797135255	0.248665124204167	0.24994906348577	0.245402323516431
2008-05-05	8.51872453876335	14.1700417468771	4.33410755283948	11.2578707482068	15.1305903331956	7.68295084498606	0.243815667245957	0.249753584258308	0.229745510879479
2008-05-06	8.31531117484834	13.636278046364	4.46543275794713	11.0668998702864	15.3928073967998	7.40830416160893	0.239975714497644	0.249584693490038	0.219820077474066
2008-05-07	8.50132487356577	13.5105894984324	4.40605417472928	11.1069845337542	15.1918899547462	7.71268984960702	0.236998059293809	0.249431369441945	0.208339843494596
2008-05-08	8.4874209188298	14.3104737500416	4.36051554978769	10.944522402891	14.9186493564362	7.43463967357348	0.236904415873517	0.249538110248369	0.20716424758646
2008-05-09	8.42144623866124	13.6938110580114	4.52944418428221	11.0438556407529	15.0672549494114	7.5997517030599	0.236092891810237	0.249449487527616	0.205337527078879
2008-05-10	8.51897814052053	14.2517088000913	4.42165670202519	11.0022200628318	14.8947809534276	7.70420472089014	0.236979893060038	0.249588701103877	0.207543843467109
2008-05-11	8.44394712769271	13.6926631263585	4.48078856826137	10.9198174636699	14.6805451319594	7.66860134675315	0.237502963532983	0.249506868883715	0.206852868486754
2008-05-12	8.37940155159634	13.7690261621414	4.58391518027388	11.1277066273266	15.1803725465446	7.73366754635172	0.237541594932003	0.249570590101123	0.209975449240411
2008-05-13	8.67041733686513	13.8815667007716	4.6021935019005	11.0109988688375	15.0258755360259	7.85164161608198	0.238103940801774	0.249507242144657	0.211275000254892
2008-05-14	8.61254889580312	13.9065686326951	4.54402569909799	11.009203684853	14.6012786132432	7.53160333648486	0.238711656423277	0.249629527926742	0.21468364637377
2008-05-15	8.70212672253631	14.3139104025433	4.43214246996227	11.0116862491211	14.9875123155832	7.76034826082126	0.238846528029851	0.249581277787321	0.21372177365587
2008-05-16	8.87018224275535	14.4327505824728	4.62390412421449	11.0649619570786	14.913754798612	7.71589888864704	0.23812163985468	0.249351997099986	0.211591670615656
2008-05-17	8.71351251174703	14.2013410421228	4.64676485556724	11.0485676219791	15.0210146973176	7.93313817337964	0.237123727411031	0.249495842140674	0.207247686130745
2008-05-18	8.98497717025258	14.9456485134857	4.45343549368931	11.0886562280163	15.0321855229863	7.66618037005675	0.237498280262909	0.249265004121004	0.209840347214781
2008-05-19	8.58808755831783	13.9427263653154	4.48187209805874	11.0910942069804	14.7671165891952	7.76170547659676	0.238462807687229	0.249546359725593	0.212221055968981
2008-05-20	8.4429885218555	13.7485971381537	4.14415500382038	11.0860497365954	15.1861670663753	7.71844717737033	0.2396342719759	0.249553816027835	0.215385509597193
2008-05-21	8.73220519061336	14.5966355561273	4.58013089716173	11.0643816172077	14.8888143355904	7.68913729290239	0.240642088059868	0.249497779482853	0.221700683591489
2008-05-22	8.4572890275717	13.9250905678506	4.31263468025358	11.0474014717347	15.0022940855273	7.8171737456614	0.240664064757996	0.249482119652924	0.220583391192967
2008-05-23	8.34893690005477	13.6536717549754	4.36553054135309	11.2575403191936	15.2290718054025	7.81553440937994	0.242733630844326	0.249603538220034	0.22653915048818
2008-05-24	8.3993003560718	13.3963353004308	4.44071895358603	10.9187688394681	14.8713362980028	7.52639354069766	0.241043403879544	0.249662824659893	0.219589777600525
2008-05-25	8.38166540038087	13.6865937381835	4.3985689238125	11.0755925886653	14.9597105637426	7.64824066722645	0.238450727896974	0.249470626148237	0.213096845491084
2008-05-26	8.06383013019186	12.9449683735108	4.14503336724173	10.8881690871902	14.9365793134191	7.43716485645227	0.238024591565996	0.249310952622356	0.213335533606546
2008-05-27	8.00804020095162	13.1914596852818	4.23991959385103	10.9783653353233	15.1684916270242	7.49130510430587	0.239202743187864	0.249500544518297	0.213723994668501
2008-05-28	8.12208891107813	13.275843587496	4.23344841536602	10.9596153387184	15.0976531989146	7.51483770646278	0.238742800549333	0.249515619050368	0.212555520760202
2008-05-29	8.01350841852651	13.3937364055981	4.10227277277968	10.9396816951389	15.5419683551604	7.45213157957142	0.238518550601326	0.249590053976527	0.21289480548273
2008-05-30	8.00833550987272	13.2596186329955	4.12594457146964	10.9279047724549	14.7135202743002	7.41312650196485	0.235775735238835	0.249524094279633	0.203800824289819
2008-05-31	8.02457547972578	12.8459481622427	4.15084604855531	10.950054694722	15.052211827418	7.72167643025092	0.236706977536807	0.249428452748922	0.205792263715506
2008-06-01	8.07318914931036	13.6039141778547	4.17277715106857	10.8678723832186	14.7456357859913	7.59464446443513	0.235786231922556	0.24915086574912	0.207488380487807
2008-06-02	8.29012371463042	13.4349857919272	4.44207202512886	10.9557719561241	14.8197137555068	7.43406056722622	0.236636449545324	0.249358811094274	0.206681452238084
2008-06-03	8.4533857092732	13.9052006250197	4.32063340158252	10.9960994783365	14.9846399507027	7.44068446083088	0.238011821593076	0.249497416359356	0.21047168742271
2008-06-04	8.49412300392246	13.8481400037033	4.37342948809051	11.0897755313835	15.0053523148642	7.55785083490637	0.241683241288331	0.249662311877599	0.222465198957165
2008-06-05	8.55015356305211	13.9253138366176	4.34307178848457	11.171729695121	15.2198711917778	7.85016796255971	0.242479168822881	0.249665406695815	0.225335373810926
2008-06-06	8.62114577746258	14.623091229575	4.28714044372563	11.2533701777674	15.3634394329301	7.79636520870383	0.245950690819186	0.249797725163149	0.236457933504008
2008-06-07	8.73542882641765	14.4365623859995	4.69826541589934	11.3456745043061	15.2079409042691	7.82524278079409	0.249406368065283	0.249974958934625	0.248020748785658
2008-06-08	8.92599212088163	14.9636643027538	4.72554235594645	11.4603747227088	15.6667091711051	7.92939937039797	0.253641207608654	0.262398707686756	0.25015062498232
2008-06-09	9.10744412610212	15.3421991274095	4.89199020196927	11.60925964476	15.890894248694	8.4125536656794	0.257056465649235	0.277153737456541	0.250179941766942
2008-06-10	9.3572878643861	15.6861533692765	5.0887134496152	11.6341058522261	15.9724287810382	8.00928023511181	0.260099533920453	0.28479644607294	0.250372927595792
2008-06-11	9.62450774116913	16.1189180559301	5.1253801472276	11.5916868474376	16.0281047407749	7.95869724844723	0.263105314657051	0.294781293630539	0.250557100627001
2008-06-12	9.49279435451276	15.3576492344126	5.06204222276097	11.8238758643756	16.2945924775618	8.10782495500868	0.266531151221509	0.307532243157329	0.25061516719577
2008-06-13	9.78799634191068	15.5523029494663	4.90304403385048	11.6890588181169	15.6992385112366	7.93342305710025	0.266509854479049	0.307168438272055	0.250626325998237
2008-06-14	9.52848363684422	15.4207252137442	4.76880206539384	11.6908078644936	16.1748872733312	8.19623866306435	0.262078213870583	0.293434484775806	0.250742590116648
2008-06-15	9.48740128353811	15.4208824126846	4.85772286083573	11.6482243337922	15.7404258972785	8.24305152719433	0.263132192223682	0.297487376740482	0.250665160013982
2008-06-16	9.31789970934853	15.1454121765964	4.83596023180359	11.6802086543857	15.8848937925436	8.17864414316344	0.258596491416509	0.281368258175322	0.250263333367941
2008-06-17	9.23567740469635	15.068745619036	4.8488731996152	11.5054293868545	15.475313014747	8.11574259977076	0.256905616297494	0.275365232777796	0.25030263317818
2008-06-18	9.17105100544965	15.3596608619334	4.90727290998786	11.6690891011771	16.0558438691958	8.10510016053113	0.257553043809911	0.277366280325167	0.250315315802903
2008-06-19	9.1675861158016	15.221118525105	4.78399997159666	11.5373441011012	15.9402778187616	7.8441703165216	0.256523389452442	0.273488754700245	0.25029224599859
2008-06-20	9.37068081577611	15.492954519182	4.90547280030553	11.4193165318384	15.513816480778	7.95279573734703	0.256721283652782	0.273247464710413	0.250180691042434
2008-06-21	9.31647306137149	15.1597793800454	4.92100514187664	11.6502903044391	15.8365305363178	8.04126592022138	0.256467620976483	0.272509757024865	0.250239758834115
2008-06-22	9.52526908336596	15.7624476600481	5.07029298959758	11.4216512284716	15.6284575313515	7.85659151730725	0.254545032217055	0.265314735954893	0.250222185306707
2008-06-23	9.71745165655886	16.0159280037735	5.2215387249421	11.4931030770435	15.80084633405	8.24540061202616	0.254500043129543	0.265466080338664	0.250168772261085
2008-06-24	9.69593217701257	15.7128989723371	5.19430181713834	11.4384642775394	15.8224492546076	7.85253389360667	0.256537949609596	0.272180865344099	0.250258682638115
2008-06-25	9.71259324101329	15.9253499253091	4.92469126528585	11.4819213071691	15.6735293105703	7.99197501373463	0.255879276188183	0.269931682402239	0.250147439435313
2008-06-26	9.87474783283919	15.9626001076195	5.01999354232762	11.4197558266389	15.2838339716629	7.93954231033913	0.254417385243838	0.264913740354835	0.250210938234037
2008-06-27	10.0845848624456	16.3683614158283	5.15773695971253	11.4200813138096	15.3910480318002	7.98327462484684	0.254444276321032	0.265409674084126	0.250151384196666
2008-06-28	10.1382072272935	16.8069072322299	5.35646250030164	11.1927078925761	14.9662231692442	8.0249216075351	0.253420889185462	0.261748205419229	0.250191349910207
2008-06-29	10.3504327337195	16.8922810622712	5.33497688606997	11.2934888691809	15.2534634690882	8.03173430855983	0.253781363538353	0.262765841001244	0.250186868206599
2008-06-30	10.1400848006628	17.007618094171	5.13284122634006	11.26185611104	15.2819333461606	7.95277997395202	0.252677364931988	0.259153622984266	0.250122089841125
2008-07-01	10.1828819231706	16.5096415168895	5.28160961793599	11.3628131615479	15.4614957389912	7.73033105012686	0.250881227859908	0.253076972870791	0.250036042365766
2008-07-02	10.1396846353537	16.7864412384716	5.31115847599974	11.1449917055133	14.8774467396911	7.93738411209289	0.246271381229706	0.249850338823488	0.236870892462526
2008-07-03	9.88690144670701	16.6569416341567	5.00936051876421	11.0604271556036	14.9153547483546	7.67355886809832	0.243359114738515	0.249658875671609	0.229788478019358
2008-07-04	9.97163024445887	16.2148948125331	5.15552294525758	11.098859033577	15.2237267106571	7.78828644015211	0.239813265326714	0.249561638251661	0.216503729691145
2008-07-05	10.0013286685557	16.462489305289	5.20619078966524	11.0539732169086	15.1930028741225	7.48353182003262	0.239100286355843	0.249555477213147	0.213553271961817
2008-07-06	9.95746261638567	16.5985364555921	5.25565724329087	10.9260040343725	15.0263430211222	7.44880668191107	0.23526721500714	0.249398561092338	0.204526981129035
2008-07-07	9.75651365121554	15.7124662031627	5.11124416143701	10.8741264761415	14.6431957046032	7.42926917887145	0.230835837741772	0.249025698154406	0.187215021900113
2008-07-08	9.61492515960103	16.3040105153841	4.87489501335737	10.8029760381352	14.6396462509568	7.63557746157596	0.229275325697732	0.248921493033943	0.182618843625239
2008-07-09	9.36730291835985	15.2665370094033	4.97762519714037	10.6531451906759	15.0258720935096	7.32518946131636	0.225110812208559	0.249084155357172	0.175998032328453
2008-07-10	9.36301412786386	15.7158665674451	5.01063206184755	10.7014864301824	14.8604457132176	7.55115613557278	0.222411002906297	0.248248136066962	0.161903326440207
2008-07-11	9.45939428644057	15.6225658962831	5.16533091596999	10.6425318782148	14.7721675705323	7.12387007145736	0.221392280357474	0.248677534410336	0.162268681277086
2008-07-12	9.32281948186886	15.0214234539063	4.8944962745931	10.4690200570605	14.476750820353	7.20784334295155	0.21981634881706	0.248864501878761	0.157988902677945
2008-07-13	9.15835079988962	15.4290466391789	4.82275158803606	10.5076168617348	14.5183204560301	7.02565266568812	0.216764467535974	0.248286637378635	0.149752935882923
2008-07-14	9.06377531397856	14.8815076136902	4.53512300207699	10.5548664841779	14.9927274045752	6.97243661312342	0.216799066980206	0.247892273753384	0.145949949682149
2008-07-15	9.08275190669949	14.7155975727005	4.73624570163856	10.452012845352	14.4592946844455	7.03851573609281	0.213846506956675	0.248527986880314	0.136993064874886
2008-07-16	9.07169383795997	14.6739719518875	4.69255947700752	10.4630400897069	14.6434302695031	6.96724132620981	0.212289667777742	0.248179169614854	0.146299667626771
2008-07-17	8.92203784163843	14.9691285431951	4.82867639959192	10.3991081052763	14.4515644362982	6.91590275527858	0.21345424207862	0.248291101210522	0.142944086721304
2008-07-18	8.8498780057611	14.2693934497218	4.52623717747615	10.2728771533168	14.3139570780941	7.08258979506287	0.211699090067402	0.248128665702827	0.13338728095153
2008-07-19	8.88814237862807	14.297383602719	4.69874975302608	10.3944377639314	14.1877718484143	6.93488373541816	0.210019832200732	0.248468950958887	0.131177024187977
2008-07-20	8.64765330254993	13.8872071851401	4.52459832797805	10.3844855068976	14.2847903628401	6.80126400736214	0.212784749049936	0.248311048004363	0.134067718446207
2008-07-21	8.87399359229566	14.3892761647142	4.43597258735993	10.3714836458912	14.5242890012992	6.87234568170065	0.21230168159879	0.248389680892555	0.139776589008481
2008-07-22	8.73512908569322	13.9789660397854	4.55930740628347	10.4632980995072	15.2130508703478	6.99113082211056	0.216095198322678	0.248536086826976	0.154013727885888
2008-07-23	8.64763969697127	14.1925284588163	4.48825377717973	10.4702737173993	14.5264703386766	7.08027153359393	0.215826795430447	0.247750959579223	0.148576760106794
2008-07-24	8.63698435796162	14.5945984304553	4.28791546993266	10.5778510084201	14.7878304645143	7.06413111794857	0.21912366177703	0.248519579243682	0.151557858896955
2008-07-25	8.65198898325091	13.9689975382596	4.51503787548129	10.5940709836664	14.5240152283611	7.26984019988837	0.22172317663301	0.248852359105263	0.168901561262788
2008-07-26	8.62898739105281	13.963270550763	4.47623796142801	10.6718930749877	14.542700613642	7.20614343400681	0.221157632530529	0.24887512945793	0.161923698911587
2008-07-27	8.59080394257553	14.56032192984	4.46118873345197	10.6392352684396	14.6828512877075	7.35931287770936	0.221351736641932	0.248757011697657	0.161339488307484
2008-07-28	8.48737441729674	13.99918736875	4.5055234739592	10.6285252348385	14.6066909406262	7.26001701489476	0.222224904756006	0.248842189715727	0.164288611668163
2008-07-29	8.35794354344949	13.9278199646227	4.35935495866712	10.5950905606707	14.424533213675	7.37098222181544	0.222082249580757	0.24866905248145	0.165462548531928
2008-07-30	8.38241537494238	13.8992923379537	4.54433442557188	10.7137431734107	14.7467217563117	7.07363589490327	0.226776993271025	0.248750475298049	0.180487038533489
2008-07-31	8.3613002449594	14.0368686169056	4.38059366256172	10.692750888408	14.7615094826554	7.22565629593062	0.228314686852073	0.249053933129097	0.184483884470889
2008-08-01	8.03898978065656	12.9248123580751	4.02615293690949	10.6048594974998	14.5345226021862	7.38127710784362	0.227781459780014	0.248862398569919	0.184492413321592
2008-08-02	8.11056182838252	13.2372660064821	4.2516358925662	10.781448459775	14.9756129726328	7.26202240592548	0.227645478986327	0.249248365231004	0.176989600379774
2008-08-03	7.96703485696189	13.2742357480956	4.21579012997878	10.6638553812011	14.5664104707432	7.37859782076889	0.225736962542628	0.248948575495768	0.172711456862111
2008-08-04	7.85309777980852	12.6542395224402	4.18477151583187	10.5632783575528	14.5244362005755	7.1880686452878	0.224685121528008	0.248891093929162	0.17714167101004
2008-08-05	7.8586558706073	12.5933346539048	4.1287207831396	10.5389896363696	14.411496651939	7.07018497170777	0.22492927450537	0.248897718543831	0.175259993855999
2008-08-06	7.84855133690463	12.8601345463791	4.33106305304888	10.5103518524393	14.5974771841454	7.20417319597055	0.224018556520744	0.248693293663703	0.168947795339006
2008-08-07	7.80266778880533	12.8825692388277	4.21822068391656	10.5459400360739	14.3598065386906	7.40971143758971	0.226100212496179	0.248934985477328	0.174555086692508
2008-08-08	7.81075834247579	12.6419067100918	3.99604560326527	10.6029295510009	14.4801718162929	7.18824919532734	0.229222820920572	0.249001309351446	0.184343991815096
2008-08-09	7.80735088993882	12.8816531986336	3.93527579599006	10.628453709906	14.8125813299279	7.23344362512734	0.228498832406856	0.249149073840002	0.184441472459245
2008-08-10	7.70224181278352	12.4184960830443	3.91196456680482	10.5540496364519	14.3858144317379	7.4361584415176	0.22758634910743	0.248913804908987	0.178676938431482
2008-08-11	7.6123243169348	12.7956275056181	4.08994982919771	10.5108285588567	14.5972210915659	7.20987825730942	0.227054211684166	0.249478203671912	0.181848107181932
2008-08-12	7.71120979743966	12.815553403974	4.15341510761725	10.6310631379017	14.2652004045095	7.2648660302183	0.227994279289813	0.24896406779725	0.182962708625325
2008-08-13	7.78000335864692	13.002647327576	4.20121877392331	10.6498750110422	14.6000295638133	7.30675877294316	0.230281747735523	0.248898863598228	0.185476450447918
2008-08-14	7.70511802320467	12.4621414617507	4.05613041411212	10.7597898382338	14.7269748680764	7.52619886244457	0.232550203665939	0.249330842124373	0.193710546338776
2008-08-15	7.92694708583939	13.0263821131143	3.98355128406499	10.9192421845764	14.9728348270965	7.62811931872079	0.235167612146932	0.249569854524586	0.200338700481593
2008-08-16	7.90879752052242	13.1915986214922	4.11184290916785	10.9130762483077	14.8750279233101	7.5018821862606	0.234879694227819	0.249316695363738	0.20094525516619
2008-08-17	8.02726760587661	13.0360701303515	4.26015174454973	10.9346922175369	15.0128322008991	7.66114512934339	0.237729382975653	0.249558645715649	0.209863373524858
2008-08-18	8.09728980638232	13.2193211796119	4.3213467099751	10.8039023105952	14.6374230165453	7.36976217316877	0.233291401484208	0.249557323475546	0.197087802019733
2008-08-19	7.98736268765599	13.2375465923249	4.201034700894	10.6506454234393	14.5772790834968	7.12039847333649	0.229946867685718	0.249167778042739	0.183966096025742
2008-08-20	7.8549457912151	12.9829331883416	4.02974731059298	10.5510202921163	14.7302756060183	7.27542499298881	0.226640899388238	0.248975400853337	0.174936577544086
2008-08-21	7.72132571179872	12.7238858818474	4.08364755874568	10.5230237091645	14.2849450243417	7.30495993590977	0.224471340557755	0.249124809695506	0.173553784696552
2008-08-22	7.5557099929309	11.9118586043641	4.10271428321366	10.4194841075382	14.5547093713816	6.95052036341963	0.220834716820699	0.249040006932572	0.161708223657687
2008-08-23	7.43908378144612	12.3528808812998	3.85578205862824	10.3436362714748	14.3212856198642	7.03137456791158	0.219381055535349	0.248399229630213	0.157279405206982
2008-08-24	7.43137130062148	12.4721580937649	4.01425027660773	10.2979031020964	14.2101208198235	7.00840804736465	0.219845046738497	0.2483417166064	0.15812436019719
2008-08-25	7.39966945300273	11.8437255857868	3.93095309222649	10.3941345921641	14.2437559066488	7.01493680565458	0.219274839726525	0.248409109938726	0.154392483658259
2008-08-26	7.28214474186318	11.675192363111	3.91904025961995	10.3141764973772	14.3904502102164	6.92525107015624	0.217686084954692	0.248181391797045	0.152914952100992
2008-08-27	7.24118585885556	11.6806487191882	3.81682540707709	10.1313961396954	14.3427835694234	6.77048841984071	0.215865024524812	0.248489499137352	0.14522518801007
2008-08-28	7.08398466462822	11.5196172274557	3.68393509093635	10.2393045699154	14.4754697116485	6.94650511839392	0.213447928229365	0.247941943088367	0.138667368309421
2008-08-29	7.08120020230438	11.5684401486631	3.65082616469324	10.2783023216823	14.7268579337319	6.76602803223661	0.21357394706616	0.248366628139985	0.140724736877831
2008-08-30	7.12644776142765	11.6226438455686	3.63085555581822	10.2003022311579	14.1329948487881	6.58253026285858	0.214115468636526	0.248557190368004	0.144532558185483
2008-08-31	7.35034783202042	12.0953020268802	3.73792831401237	10.2351816272944	14.1783900611212	6.97828997923891	0.218949901930623	0.248696351637983	0.163349587899491
2008-09-01	7.67778218377135	12.2151753165212	4.07633645840457	10.641081017545	14.4120836867234	7.30976513912283	0.224076124552654	0.248739976330301	0.166091443447088
2008-09-02	7.85732718483498	13.2438560228326	4.15047797037244	10.6293479440221	14.6156317342032	7.36839048249487	0.22853720692172	0.24906894943803	0.181048648202104
2008-09-03	7.95622154924899	13.026382926048	4.3132082663985	10.6138886995643	14.4580943474463	7.43823872838803	0.231925598880297	0.249385553072616	0.19027389878733
2008-09-04	8.0268792764859	12.9021530541294	4.09719211702969	10.886854044486	14.6030010412071	7.44609154434996	0.233672672622606	0.249300031943338	0.19893501638398
2008-09-05	8.19883244016293	13.7595119362122	4.25274643869258	10.9480147555443	14.8046834525605	7.5331849012999	0.237769314669452	0.249345450742671	0.209993791799576
2008-09-06	8.36414747817977	13.9635648506047	4.29973460517206	11.0834710247656	15.0770054141652	7.65443107507246	0.237978887935434	0.249263055828874	0.208415701226971
2008-09-07	8.26236186571961	13.4132822001285	4.41457873790145	10.9294457708261	14.8794912753042	7.57713675376093	0.233316532517252	0.249308269654734	0.195272360183286
2008-09-08	8.64415166448332	14.0599731044321	4.18158930239991	10.924479885182	14.9108376014489	7.43197959822223	0.233806973475506	0.249190449904115	0.19636116211531
2008-09-09	8.74723729064491	13.9086970184102	4.65794357297507	11.0256459678046	14.999487980881	7.73564971356912	0.237688574127174	0.249412895423204	0.209092824905003
2008-09-10	8.75758539850361	14.7327041125933	4.48565987068311	11.106696640653	14.9692389058716	7.59846337932822	0.238273334820881	0.249215448038651	0.212976539850204
2008-09-11	8.85894488386956	14.8459721054106	4.5365925395637	11.0921606844173	15.1054716165184	7.84285258083736	0.240193354700409	0.249476969485563	0.218845159753518
2008-09-12	8.83179432870905	14.4123041529941	4.61648824254524	11.109441679313	15.213341815248	7.55214470644455	0.241695345247171	0.249657885493435	0.222721404627345
2008-09-13	9.05813209631387	14.9591415941069	4.69548533731948	11.2068394776963	15.2986674568491	7.81981745701542	0.243334660299563	0.249786845994729	0.22838081178734
2008-09-14	8.83003675460088	14.0732520361179	4.66425361908677	11.1373529691833	15.2511120625342	7.63212945429577	0.241099390048215	0.249696899588595	0.219048307503957
2008-09-15	8.87140451727596	14.9199253228519	4.49229072732823	11.1504468187439	15.2013109772923	7.7356299463296	0.241590985273735	0.24966676830869	0.221360845456808
2008-09-16	8.71358931199415	13.9696829940336	4.30051613492549	11.1565719087338	15.1479614403586	7.83143725428304	0.242943949588768	0.249746160275569	0.226189571703139
2008-09-17	8.6884559322972	14.8188239666014	4.4140989292341	11.1043528254863	14.9147174331383	7.96474934766301	0.245513063115278	0.249812777265126	0.234360498125266
2008-09-18	8.70439889154303	13.9449269124633	4.62319459719021	11.246296211976	15.6578725274175	7.85656311144867	0.25016763075451	0.250589014260696	0.250005774600581
2008-09-19	8.72708327187434	14.1933729013194	4.71982170133071	11.5534514477973	15.9910159014102	8.20729863987781	0.252746768256332	0.259328546742951	0.250074874856831
2008-09-20	8.845868543624	14.5805300858514	4.5326668648644	11.5440448272099	15.7193248584308	7.92431956673279	0.254533738575521	0.266047103538111	0.250201820643249
2008-09-21	9.02641012471538	14.8566724524968	4.75809697270863	11.6172266759933	15.6735538397465	7.89820715170999	0.258821405169775	0.279901599297426	0.250322662875362
2008-09-22	9.04504890687434	14.791522627656	4.61008846904103	11.6677733976875	15.9881956607326	8.25772979001382	0.261287620543384	0.288373284272894	0.250482876249027
2008-09-23	9.12411990117995	14.7386547210197	4.78716176038326	11.7106308604202	15.983869043993	8.01523477436119	0.261675715495393	0.288974422603513	0.250675114999096
2008-09-24	9.25089068158901	14.786925087717	4.820187796418	11.7917168248587	16.0299275318432	8.32638827128608	0.26166889184806	0.288126447651757	0.250440248472825
2008-09-25	9.32265676154747	14.9011475087177	4.97478261814146	11.8211919220202	16.1264931717102	8.3750836800569	0.262388089628705	0.288997925743746	0.250528434185365
2008-09-26	9.51467989748543	15.6261169434357	4.91129249444274	11.9017559183166	16.1928957890218	8.33477158636381	0.266627534853342	0.308329474141045	0.250535783914565
2008-09-27	9.53078801107406	15.5662413538549	4.9853346391873	11.8637577943913	16.3161738135089	8.20386845812252	0.266157727214938	0.309274542033446	0.250711078544785
2008-09-28	9.30035605922949	15.3292879667437	5.03642651537521	11.6766056376489	15.9044661172349	8.22485298839691	0.265311884970639	0.298407880013667	0.250599340703468
2008-09-29	8.89709146993013	14.6802566513366	4.74370079848906	11.576769317136	16.2963666558617	8.06052364878601	0.259387067671412	0.283280984716082	0.250358688358396
2008-09-30	8.78965452959635	14.305872725372	4.6193232559114	11.4910318606417	15.7907213227932	8.14208753077631	0.255894417176172	0.270229845037969	0.250271589675714
2008-10-01	8.35131591920282	13.8114424328485	4.37858995900711	11.4023111057483	15.5640387137553	7.94179605844017	0.25388406625949	0.263241608603336	0.250172880080054
2008-10-02	8.40429197743927	13.9672114745511	4.25722407036258	11.2208808818534	15.4130383206288	7.71223386982888	0.254195339899185	0.265139415850774	0.250163936088828
2008-10-03	8.13843579901153	13.6661289340014	4.16876846697079	11.4257069389247	15.6318857727336	7.56070464467428	0.256997156211463	0.273679321351204	0.250237734290554
2008-10-04	8.1749065206574	13.556212179981	4.32178354959688	11.4923710817918	16.0035766043902	8.1682720505765	0.259969217218364	0.283565245729814	0.250391846935602
2008-10-05	8.09106108191885	13.4693882703775	4.19146249063751	11.4719786202989	15.5553823878622	8.21584420263367	0.258238628431977	0.28044812754026	0.250380517106946
2008-10-06	7.98949258450583	13.1109708033437	4.12776548778181	11.3551255922624	15.5438940891153	7.82912808528557	0.258006142856083	0.277388567934546	0.250385213605531
2008-10-07	7.71951980140999	12.5390654083968	3.90200708192481	11.4271970918499	15.5765237634295	7.93526040902374	0.260388615326562	0.28721053970383	0.250387894235973
2008-10-08	7.40381045901265	12.1520389488352	3.88213668809191	11.3376322249837	15.5811941724623	7.93722194191757	0.260190291202733	0.287563543931443	0.250234359174936
2008-10-09	7.43593813697575	12.2445760823402	3.96379871169321	11.2898675083196	15.3824283889718	7.98864597044388	0.258848513638568	0.282086452893356	0.250263771729095
2008-10-10	7.15884120551817	11.9414986909667	3.51261096816557	11.3076338943318	15.1791613680885	7.76782951427562	0.259184765257648	0.281420296653598	0.250424833721591
2008-10-11	6.97181062502561	11.4226659556255	3.58022059666208	11.1076509228971	14.8059711346852	7.78648408266824	0.254852918288984	0.266065632939628	0.250282824091944
2008-10-12	6.8036992491839	11.0215684914038	3.6679250364053	11.2105285273955	15.3745706595363	7.96141085064627	0.254888879944477	0.266546662374965	0.250178883397852
2008-10-13	6.75666484655789	11.1338487921772	3.57442689362149	11.0944479710433	15.2072712374939	7.80480306637019	0.25498787102001	0.267489731122717	0.25019494265085
2008-10-14	6.57772636200322	10.9688710451415	3.54494368836203	11.1559122532619	15.0518787703703	7.89961832691629	0.255867526104142	0.269910785237929	0.250309911895525
2008-10-15	6.72061031103405	11.1035060134568	3.42999941366342	11.1505260984245	15.1000633483522	7.80962203160926	0.256762086255679	0.270785273472959	0.250256295019951
2008-10-16	6.73329100176282	10.9122183564651	3.32696873135999	11.2695163317533	15.5842045886142	7.6358728021332	0.257807533970345	0.274987629667979	0.250320120718874
2008-10-17	6.68188760384231	10.9238733700695	3.47945624975292	11.214811584607	15.3022358105843	7.82104581199601	0.258465298408205	0.280000690793483	0.250279541605645
2008-10-18	6.62647534068813	10.4745766641175	3.53446499658655	11.1959426276013	15.4333324992392	7.81774211556249	0.259321298221753	0.283822938380644	0.250280562798415
2008-10-19	6.65964677800998	11.0588096501758	3.42833671553453	11.3003260679462	15.5757958584271	7.84403838560419	0.258301591061789	0.280431945074457	0.250452941497615
2008-10-20	6.57475406621964	10.8798563449085	3.61292472187933	11.2021609628251	15.4185910102165	7.80818624366977	0.257570556928971	0.277630769499791	0.250353460406793
2008-10-21	6.53626230182356	10.88247605382	3.46360562755455	11.1501891306708	15.1757905095102	7.71449177593908	0.254542495893472	0.266118006710593	0.25014297153129
2008-10-22	6.31460974195743	10.2904381123264	3.02053011330888	10.9802848262292	14.766197649921	7.85665520868575	0.253407763323033	0.261786330762749	0.250128764689036
2008-10-23	6.29333299114644	10.034271687648	3.43271319134338	11.1393201639172	15.1999121341108	7.67348381694776	0.253048739788814	0.259871842452787	0.250133436795478
2008-10-24	6.14327192505484	10.2119017703279	3.31348589836755	11.1632887282535	15.2651724085521	7.87375379494064	0.252951240361677	0.260504296786682	0.250114179430303
2008-10-25	6.06553300167625	9.6796612212086	3.07849001848272	11.1479748212216	15.1598063643552	7.78304513420617	0.253591023193854	0.26280119341272	0.250158061237145
2008-10-26	5.98267755482767	9.60990723222906	3.15741383599128	11.2572304038883	15.3833809731188	7.56913324242207	0.254944841920299	0.26743113868483	0.2501981338911
2008-10-27	6.10531202402132	10.0134970439195	3.09561937212661	11.2661158744813	15.35335401045	7.67285521619692	0.256211243618752	0.271160350138827	0.250243461388245
2008-10-28	6.14057661476231	9.89299621392538	3.10147986689955	11.3228415553523	15.5516881019369	7.83390365910848	0.258767648560319	0.278515517167382	0.250345109010215
2008-10-29	6.2130852235813	10.0906679033603	3.29820188461871	11.5602574203421	15.9327657163398	7.876150880327	0.263555468636752	0.299370435342676	0.250403643604261
2008-10-30	6.309623399304	10.6161649159903	3.35042184810583	11.4602600031213	15.840300749329	7.88376299361284	0.26592306525571	0.306726401391578	0.250800616743353
2008-10-31	6.194675856192	9.87244713768335	3.22862981274483	11.3345064552572	15.3763105332416	7.75796225038235	0.263175700011384	0.298438278855437	0.250375201322158
2008-11-01	6.14751306040093	10.1683213242428	3.23437764594341	11.3386703902931	15.4526410210267	7.82583555478606	0.261410548447178	0.289432782856772	0.250440232986932
2008-11-02	6.22364382429773	10.2798310594942	3.24097193606625	11.3575726736466	15.6168569022523	7.81186999331441	0.262590604995643	0.294737373603148	0.250453141836267
2008-11-03	6.13425565383579	10.0698383766314	3.26500589013545	11.3874264292569	15.8077619850732	7.83609637889242	0.261323139647861	0.290130372803483	0.250448849565561
2008-11-04	6.24108359267774	10.4561363229518	3.27044873341057	11.3173453129055	15.9441267700256	8.0595702154741	0.261259169502455	0.287740635041823	0.250591275424591
2008-11-05	6.28478125451845	10.3692709025656	3.25791816278976	11.3472721785868	16.1054281637472	7.99629959793831	0.260229317955553	0.2856837056134	0.250439025140551
2008-11-06	6.46102279293186	10.6219418747663	3.2912044437458	11.332001293863	15.5303172899156	7.8053413450291	0.260910641476929	0.284859480963638	0.250530109370896
2008-11-07	6.48007504280552	11.0069992908619	3.27709827810053	11.3269980075628	15.607393327993	7.88155038153853	0.263998898639061	0.299172455199271	0.250640588878944
2008-11-08	6.55724752866393	10.6340253290855	3.42038678718946	11.2982030232257	15.4520866986058	7.91829609351351	0.265222526893253	0.304998797587028	0.250538100006355
2008-11-09	6.50078664240787	10.4463281730512	3.26441808390855	11.4076318172137	16.2682891076388	7.92709094785843	0.266161593347874	0.309328142793449	0.250583326919886
2008-11-10	6.82353255337549	10.9944939129652	3.55220343781711	11.499085498802	16.1288044661479	7.89582997676753	0.26983108373899	0.321448803436555	0.250579159432375
2008-11-11	6.77836282206017	11.0976456164208	3.43658838147945	11.661055159408	16.0259295842389	8.16681608012635	0.270300855322573	0.327038252658102	0.250746423230426
2008-11-12	6.76331753351435	11.0269570551653	3.36483913812614	11.4926466968716	15.7998441378203	8.04137758319237	0.269978689453866	0.319721107178437	0.25070295045219
2008-11-13	6.78297882134992	11.0345459400773	3.44857113244487	11.5441439029403	16.1800887879611	8.12876081329593	0.269393970663254	0.319519577330576	0.250843255617265
2008-11-14	6.78268656250338	11.3383739365878	3.49734541179666	11.5564334357634	15.9356826865382	8.0171644424996	0.268528507274596	0.318485800811457	0.250655642526656
2008-11-15	6.7716964496229	11.1832521925236	3.3545112986606	11.4486610881831	15.6462564820315	7.92187001359444	0.266215735699551	0.308344651265465	0.250624756226095
2008-11-16	6.52326003988332	10.2965010363749	3.47560555114873	11.4329096250458	16.1246894063933	8.03661509450682	0.264681609334642	0.300480429654824	0.250531222545117
2008-11-17	6.54200268598005	10.4464178957061	3.44685388966731	11.4181119417013	15.7183730492867	7.79008772742748	0.265157274200478	0.306157045029446	0.250643639468408
2008-11-18	6.61993293094874	10.9475408161595	3.47053078287176	11.4553980185917	15.6074042287671	8.04383550082876	0.26566644306047	0.309703736974651	0.25036971847045
2008-11-19	6.73905174379142	10.8944641954627	3.5291214596418	11.4200492838309	15.7375848754789	8.02146016832098	0.26429001139368	0.303707059639129	0.250739320440419
2008-11-20	6.82226371497039	11.327919085965	3.54373300474916	11.2552798425085	15.7060166290452	7.80207138295599	0.263692304014053	0.29299713477036	0.250508197615704
2008-11-21	6.81175504089126	11.0970568035337	3.56667638686962	11.3001112003426	15.3848227373229	7.78087222348011	0.263100032295024	0.297111837548995	0.250466049892782
2008-11-22	6.91626578261888	11.5481847983271	3.66842876057002	11.3295404470815	15.4449826802997	8.04743318767058	0.261263559558286	0.28870126389996	0.250503788656569
2008-11-23	6.73769877967145	10.8457485022473	3.56814161545685	11.2469076174224	15.3194508960723	7.80436903299239	0.257379566310709	0.274786679802926	0.25029495665665
2008-11-24	6.78220032449179	10.8842891334601	3.58765766361271	11.1280232903115	14.9749577326045	7.8227226248033	0.253377519574201	0.261987566062642	0.250186246899763
2008-11-25	6.54015656238349	10.6183068042507	3.57583574326792	10.9550402054834	15.0609482612996	7.64678800093118	0.252345803666359	0.257888849635865	0.250097853585785
2008-11-26	6.62327364965291	10.8620810424619	3.2575420920655	10.9440630814394	14.9618561153936	7.5423803605149	0.252881128368062	0.260247639404905	0.250142612651329
2008-11-27	6.58969522740441	10.6514199744815	3.36852313549771	11.1118483326084	15.2529458963984	7.70909919808284	0.25259733895232	0.258845882120027	0.250126344561652
2008-11-28	6.6436475072746	10.8935659220674	3.41362277898442	11.0027668960153	15.238563746866	7.62326358348265	0.2518111361269	0.256147411558745	0.25006999061902
2008-11-29	6.83019508984464	11.273118338554	3.37225555020907	11.1557982665803	15.2652728416169	7.85449636969185	0.252123846480596	0.256818449881457	0.250065890330704
2008-11-30	6.85318548852835	11.4812268341226	3.62522958213054	11.2222417062239	15.416093291376	7.83593886922599	0.25644046962814	0.272463411529331	0.250302935502629
2008-12-01	7.03888707732645	11.7479901757055	3.67789581977861	11.3066114438159	15.1970007554785	7.72046608722093	0.257899856921329	0.276201766800447	0.250347807665876
2008-12-02	6.87394515028327	11.3084702009042	3.58734733574092	11.1779794774203	15.0931810118698	7.69732695409456	0.257764475333777	0.278035855761006	0.250319003984373
2008-12-03	6.81757754612535	11.135555241409	3.70119704272598	11.2014334715542	15.1381213988319	7.72833876865393	0.258168144365549	0.277235161408727	0.250337443195129
2008-12-04	6.80967756020092	11.0476522710228	3.57554215864856	11.2281301541983	15.1928358512079	7.84206602497686	0.259165422498225	0.282168383570145	0.250514521428754
2008-12-05	6.73058571440261	11.0143967594722	3.45701656603048	11.2079143122369	15.3873562626862	7.73363980780531	0.261643531986092	0.289572648466713	0.25047516568921
2008-12-06	6.66671511808635	10.7733897799717	3.28889024900324	11.4479537117241	15.6290704714322	8.07772670162468	0.261872946621007	0.290690896183883	0.250415331853897
2008-12-07	6.75745236534982	11.0955672226606	3.51315388759428	11.4136026667368	15.5919844100636	7.855680799707	0.264116237920057	0.298583029244813	0.250600401872132
2008-12-08	6.57746112100927	10.9267643473374	3.46200556189827	11.3874414695613	15.567446279836	7.80861539947449	0.262109005818242	0.294287885565818	0.250527216210212
2008-12-09	6.5063071478925	10.2866082621981	3.31620644571133	11.2438329470724	15.3814025672123	7.77088836998012	0.259373434286538	0.280652316166236	0.250423603897061
2008-12-10	6.41529895248219	10.5050366858457	3.40798401628232	11.3168558294617	15.2192361682967	7.88038581004602	0.259068888023685	0.279821456935976	0.250280612030558
2008-12-11	6.43899752983413	10.5244460348821	3.39219117743474	11.3605341770959	15.4963353981587	7.79921274270027	0.260259993729877	0.287797061394156	0.250492344145088
2008-12-12	6.63890533816797	11.1152177322892	3.26595636794605	11.2611443820035	15.5791288447454	7.80972567227395	0.261672369747152	0.291152929300225	0.250533512625778
2008-12-13	6.58156369402613	10.9212447408467	3.64293662053511	11.3471288185701	15.6059864371599	7.95555784170894	0.262223211176257	0.288136441576712	0.250479662443077
2008-12-14	6.43879533124257	10.9302371041283	3.40778414533702	11.2144163814147	15.2826329628229	7.82189292830752	0.259908050462354	0.287549336232772	0.250360106942063
2008-12-15	6.44671664172531	10.1876241953486	3.40179197266131	11.2700565516633	15.2185129026129	7.94667572758277	0.260052646332029	0.283384567867484	0.250368319609162
2008-12-16	6.45926571349618	10.417645320273	3.42823925923479	11.3324628170594	15.2743193601048	7.7951323724162	0.262969205130857	0.29386387740633	0.250697313699269
2008-12-17	6.52406463152435	10.7653318351879	3.36742654178082	11.3877142617646	15.6175010186376	7.94590945611541	0.262240107269408	0.291832167591992	0.250404544870236
2008-12-18	6.43553289459943	10.3539447578661	3.41185259358112	11.3917231131066	15.6274319698182	7.95683556312004	0.263491558206513	0.300336420061178	0.250519767817074
2008-12-19	6.32996222310436	10.4090207220174	3.3495564487977	11.3296890157958	15.4906619325364	7.83604463786964	0.264972839586106	0.301476751092594	0.250503792431529
2008-12-20	6.30369342857994	10.4193187838565	3.26782799868486	11.5493169406175	16.0660266642595	7.9005953453416	0.267129538754269	0.312306383302577	0.250493155529964
2008-12-21	6.37296012484826	10.6613807352945	3.42984407543628	11.609932446595	15.9542875543012	8.28478702623559	0.268543184947094	0.31920813280303	0.250510473795296
2008-12-22	6.38140406243085	10.3046642796796	3.38291912802068	11.4965208952208	15.7927996851493	7.92157404727504	0.27049236370503	0.325139048329682	0.250867647357552
2008-12-23	6.44241453192365	10.8315153637744	3.30739246725959	11.6955138548768	16.7801414917363	7.85052542505634	0.274819055316681	0.340105865546411	0.251004530936318
2008-12-24	6.51086623072371	10.7327500038448	3.42280108018741	11.6351601708449	16.3164850339462	8.04451013345003	0.278133853204552	0.355261925666004	0.251084151471501
2008-12-25	6.53990633741819	10.6468163476295	3.52926176706967	11.7021494290763	16.0222771322216	8.08171806392411	0.279305769318187	0.358859996347846	0.251177256881884
2008-12-26	6.49949591958286	10.8127124511898	3.23898311054566	11.8913670825046	16.5502028553257	7.91183803675415	0.279716315615185	0.356449137510629	0.250632207203656
2008-12-27	6.40398380490009	10.5022168994498	3.34842754135736	11.7888744069058	16.6086558019338	8.26930056092794	0.27883513073614	0.358229508237345	0.251359358367739
2008-12-28	6.19275802320292	10.2151875306197	3.19270143145772	11.7511114743272	15.9311856270886	8.14287737139029	0.278427956303301	0.355578844671941	0.251028155504045
2008-12-29	5.94194529778537	9.81331782358054	3.02672508602655	11.8683309177966	16.4790529170579	8.10216476405431	0.278144616363655	0.344874244936824	0.250804890402455
2008-12-30	6.11729807989196	10.050797896612	3.17540135959583	11.7325879401757	16.1894652462987	8.09049822957193	0.27860489615419	0.351947036124261	0.251161645555803
2008-12-31	5.83333890759142	9.55395791134858	3.01059270787826	11.7288904014677	15.9809786519212	7.9073681485718	0.275908702956177	0.343868013177613	0.25091816804533
2009-01-01	5.87481929694411	9.46369054856378	3.02629708341139	11.9005542650904	16.5521858360306	8.34037144977994	0.275572956534976	0.33361730029601	0.251121165821707
2009-01-02	5.80668249639284	9.55511204970867	3.14716030030781	11.8076393439667	16.521932401555	7.97528515319363	0.275143511226152	0.339907142836058	0.250832520176649
2009-01-03	5.72559003878802	9.3561106792471	3.0129103518852	12.0322324453955	16.9490042894153	8.23830727488226	0.277332842097799	0.353671206792977	0.250924089287064
2009-01-04	5.69544717803233	9.4860619779782	2.91775577827563	11.8695577533796	16.1938685513908	8.33580056724062	0.275596184622058	0.34128077433134	0.250739847902864
2009-01-05	5.60479108984613	9.01235342960841	3.0610559027954	11.90425481394	17.1108190556256	8.29154693657164	0.274181700382941	0.336117495730636	0.250950987029344
2009-01-06	5.58193431246935	8.97840487168377	2.94445839894196	11.7951499440954	15.898050893738	8.25619960854153	0.275028549462677	0.339315454631629	0.251117242780236
2009-01-07	5.74819117895779	9.21396821201386	2.94623570899742	11.8259017514349	16.4831994081663	8.08100741160181	0.275249319781921	0.343667309069612	0.250884172772513
2009-01-08	5.82469527478748	9.46281772911752	3.10388224458454	11.8696962163612	16.5512959003009	8.14457287659807	0.276934741017363	0.343654724731699	0.250843727711309
2009-01-09	5.8890869819742	9.5104100659759	3.00500299929749	11.9336843576772	16.331192682086	8.49667463366206	0.277600128826632	0.346700198088668	0.251170317208049
2009-01-10	5.87863932875238	9.65118808809119	3.16487681881267	11.9631942314144	16.4607950780531	8.38256654547638	0.277939773448112	0.346418477278416	0.251153243764108
2009-01-11	5.7166304120732	9.29296327018873	2.94656556088939	11.8990982418087	16.5924961660706	8.37656791475231	0.278532090487048	0.354555728954637	0.251438915837818
2009-01-12	5.84351772689669	9.67710817079069	2.92295030215625	11.9860051524739	16.9151104830212	8.37226109930287	0.279309355665613	0.368633030767399	0.251321416082574
2009-01-13	5.80340578171852	9.61846285174522	2.93864017103514	12.1343482756724	17.085655644723	8.40421569258191	0.284093909402061	0.375853167148907	0.251397227104546
2009-01-14	5.72144392033321	9.12684116803609	3.06953743522879	12.2971741127656	17.4835079252006	8.52373595422001	0.286951186626107	0.38684141173265	0.250942272325751
2009-01-15	5.79259759193004	9.3532972655813	3.16128955592968	12.2778977662615	17.1202340572553	8.68472205029894	0.287927988235451	0.384532165755409	0.250981480930707
2009-01-16	5.72529293126816	9.3803026157441	3.00821780403287	12.1684879309909	17.3365717366277	8.46326175962187	0.291368313999022	0.407821898380657	0.25186435582428
2009-01-17	5.65949603454356	9.08097561087653	2.89677129254484	12.0845111395207	16.9024301609566	8.28940944148358	0.289875622936781	0.401718349309504	0.251369116169678
2009-01-18	5.70862539689944	9.18949349681375	2.91400307132998	12.2047804120372	17.0836307478147	8.21190262146605	0.287656597621039	0.395803030319785	0.251961088936906
2009-01-19	5.59739316185423	8.87086752340738	2.85522770994157	12.2614926046441	17.5496189378083	8.24385691545134	0.286801928998797	0.387765339473469	0.251734785850723
2009-01-20	5.50029434181819	9.04118622318055	2.91224688462834	12.3968126517521	17.4818940879423	8.32303330052737	0.287041347889352	0.388290714406584	0.251262464689719
2009-01-21	5.47614453653435	8.82812554858171	2.93162406946433	12.4577804970489	17.7078779797064	8.5264779962553	0.284927078795893	0.385293869464996	0.251426664466626
2009-01-22	5.42376340602936	8.71611146956362	2.71279140613587	12.4308546558089	17.5370421319119	8.35714704111075	0.283124608244647	0.369505973252843	0.25121008385029
2009-01-23	5.35117697693644	8.64193340012616	2.80047010104954	12.2665703873655	17.0998104019991	8.52659369295333	0.283098918419329	0.374751832209111	0.251175536811087
2009-01-24	5.29990975535937	8.90934184035389	2.72763746272777	12.3595767273373	17.5554021402871	8.33500734912298	0.28292432857324	0.37392335345092	0.251270057375461
2009-01-25	5.33393535501222	8.69165222187432	2.81592076060614	12.3359170697657	16.5010085140107	8.55028617555434	0.280929769269454	0.36547495719696	0.251155288227846
2009-01-26	5.39005841169814	8.64937043110592	2.86240293832426	12.2275911747456	16.9681538497929	8.27509988729866	0.281827861799575	0.368439191080813	0.250991734663953
2009-01-27	5.39856271197601	8.93470640284519	2.74078386933464	12.2684833094993	17.6622077561827	8.33757197961644	0.280463024810933	0.355585440454014	0.251125961688651
2009-01-28	5.47515539768118	8.92579105601331	2.91038489710765	12.1283537104109	16.7270916037737	8.12039968577157	0.28167756485484	0.364828972543882	0.251140250446322
2009-01-29	5.55095261693649	9.23664998934684	2.98010266658162	12.0959646611274	16.640957915092	8.27360367741664	0.282790881624235	0.368201730129691	0.251347138946489
2009-01-30	5.75610081313272	9.39048315026242	3.08888780229595	12.2443371401902	16.9970610625456	8.43113442140085	0.284071232642753	0.380063819332347	0.251201619402023
2009-01-31	5.55474054438663	8.78729252402067	2.9874369253632	12.2208706462756	17.2390565516558	8.42227494383384	0.286321896399561	0.385022407683707	0.2514759134772
2009-02-01	5.47027581456079	8.85907222988555	2.86417152474108	12.1684501412501	16.5307792627376	8.71124098223402	0.285779206062035	0.381870883167748	0.251708234460446
2009-02-02	5.61979467574207	9.23351744327997	2.91348721089886	12.2159136053725	17.2690128721438	8.46523282547397	0.281316025756712	0.360625734340508	0.251194737979149
2009-02-03	5.63878663562931	9.20514196202237	2.87531491106272	12.1508343399971	16.8810062971084	8.16959889529656	0.2823458852233	0.366122414848652	0.251208193438713
2009-02-04	5.56248847571031	9.21624227405448	2.82078505857142	12.0216297903737	16.8670227652679	8.4782064583185	0.279913946979058	0.358282805074259	0.25118282343057
2009-02-05	5.50508938120264	9.21605308344562	2.7877593422582	12.143205412794	16.7049710153154	8.38069581052141	0.276117012221764	0.346955665728903	0.250865708540718
2009-02-06	5.34853710289093	8.85945332366289	2.90187873301864	12.1807614733846	17.6532121589753	8.60789616218842	0.271928799686853	0.332553727987507	0.250776897657321
2009-02-07	5.25122562182709	8.52656993319831	2.71753493586666	12.1172394567636	16.6717770043331	8.37377370626308	0.268709525869167	0.323751679044168	0.250636168371807
2009-02-08	5.23891770062585	8.75026188847153	2.79300169494565	11.9958606749889	16.6978842434428	8.33749245265987	0.266918907774234	0.308124848268023	0.250469170141067
2009-02-09	5.17601921070507	8.15476670536007	2.78371302526678	12.02741150183	16.4618052626945	8.4012290202126	0.265790412814635	0.307564936599877	0.250601030123518
2009-02-10	5.20443901922953	8.80538124370449	2.64823517789447	12.0414094290106	16.718974306156	8.21635469519921	0.264480213625493	0.296999916444942	0.250538576305707
2009-02-11	5.19074412559087	8.33685952434815	2.80648297335044	12.0160478004224	16.1488711387182	8.30032637405946	0.265200701306807	0.30825251607964	0.250510469081103
2009-02-12	5.11387925464872	8.3766213845638	2.77169429942819	11.9499116688004	16.4960762417567	8.48161541154035	0.262983116041279	0.296690621301598	0.250611136212352
2009-02-13	5.09138382645465	8.46019107919459	2.72950454665969	11.9977367901395	16.2460098359145	8.22113543836821	0.261667575793608	0.291323637605837	0.250422313467524
2009-02-14	5.03887169222423	8.20266702594999	2.60159897683915	12.0689199814653	16.5201929737352	8.63304754774457	0.258534201850424	0.279222915151748	0.250289606037926
2009-02-15	4.99327402079103	8.2607701819407	2.67332609585994	12.0593773734295	16.6795567248048	8.12488235159746	0.254451812508667	0.26453432124129	0.250166463816723
2009-02-16	4.93662590252716	8.12017689800444	2.49364402383834	11.9022312932562	16.3244173605453	7.98437732480718	0.255010927469112	0.265779653456698	0.250195937516902
2009-02-17	4.81914989456608	7.89680590484421	2.49143354292693	12.1129139800174	16.8936881810158	8.34687363303698	0.254552089606154	0.266089508543008	0.250175459411728
2009-02-18	4.89602834999016	7.9687579022843	2.63058106046836	12.1572770147688	16.2163275831083	8.57624555195232	0.253460552009669	0.262446521400699	0.250129619289773
2009-02-19	4.85235277021208	8.19364362465611	2.56600533546359	12.1339183140452	16.5625962465359	8.44520782635646	0.252411424974484	0.258410086047472	0.250097324516825
2009-02-20	4.7997697019877	7.79931033215317	2.48868817578022	12.1157753813899	16.6408720470601	8.41963670834265	0.252199805454071	0.257097268645104	0.250104493825999
2009-02-21	4.76555861186692	7.78213568265816	2.51850765981032	12.2322209841738	16.3692300421992	8.36179143937048	0.253218183941345	0.261605326903273	0.250107014012736
2009-02-22	4.87704314597005	8.19331937398092	2.4930227229108	12.1434163430005	16.5284618256273	8.32368700174289	0.252693412255172	0.258605252868471	0.250101435661296
2009-02-23	4.81127821750446	8.05769328576541	2.4722485242155	12.153147125986	16.8135810546261	8.24322352207689	0.253610753077009	0.262989318163583	0.250135961205509
2009-02-24	4.89056023796966	8.03338963638232	2.67922259914015	12.1770742114984	16.4945355979074	8.60083629312586	0.2544808821694	0.26564205385679	0.250136048257145
2009-02-25	4.79333216748385	7.65554839366108	2.64205632880777	12.2531342075707	16.7583738884719	8.68746994857272	0.254908215644777	0.266782177729859	0.250289418247836
2009-02-26	4.87103937124403	8.11021377144007	2.4600067793031	12.2110453214288	16.7879059347292	8.23494188281198	0.256207445832559	0.271547331055816	0.250303883038296
2009-02-27	4.82013327134467	8.01265779399241	2.55797070461384	12.1813638575955	16.2782642487381	8.50489305132007	0.255872719699749	0.270961108163742	0.250227944831343
2009-02-28	4.79475006693213	7.78646463385482	2.56732654047081	12.2473853673595	16.6097368059144	8.4799475525355	0.255332002658484	0.268781425188221	0.250189515977841
2009-03-01	4.73571713721249	7.89022157263898	2.53321788481449	12.3546470022618	16.6304228278483	8.56705242143416	0.253792975124455	0.262653722946131	0.250126905844028
2009-03-02	4.71811771204572	7.73566221329652	2.38732636892674	12.3055535891352	17.2561709049545	8.57114941267542	0.251907978861779	0.256530195772632	0.250078219421587
2009-03-03	4.73956681193683	7.76886672795391	2.64990945988447	12.2935804837235	16.8178109946259	8.67278694560123	0.253169021068773	0.261095281408481	0.250170660415174
2009-03-04	4.83289194284381	7.78111659904076	2.48214449074903	12.1558582311177	16.5021769080007	8.33130616893264	0.253040700087258	0.260645085409793	0.250125494228229
2009-03-05	4.92917497929413	8.30915469657808	2.5292723736982	12.158580393068	16.4521146040139	8.31708351501663	0.253280276232486	0.261490856213522	0.250163863519749
2009-03-06	4.92369150592829	8.16594934893604	2.58644401798759	12.0557438098949	16.0339229396414	8.26744312825867	0.255744642969858	0.26855370884568	0.250265313656999
2009-03-07	4.9018549790859	8.06128057583331	2.50558141382862	12.1632568064412	16.9702991310189	8.51592870931935	0.259233437373479	0.28304156961683	0.250312237646151
2009-03-08	5.02585526270561	8.21028070184903	2.529450056079	12.2792576587552	16.5087569731558	8.72351371643122	0.262288476237267	0.292633840527004	0.25063551898944
2009-03-09	5.09478547192994	7.9293069355928	2.83476989492252	12.098592807497	16.2097552033149	8.70520993213979	0.265106160304539	0.303695419682401	0.250486916450957
2009-03-10	5.01504554525639	8.09358767240651	2.65007274079813	12.0716667707492	16.4278563810171	8.35021296091572	0.265089237102865	0.302992467038066	0.250736347387255
2009-03-11	5.27080484425297	8.75728683134041	2.71831458810441	12.0756080356994	16.5141589601152	8.28536116575447	0.264305667281665	0.297573829588354	0.250560492082122
2009-03-12	5.19490560100435	8.58472285664821	2.61155045178773	11.9980740861805	16.0653438943939	8.27177967399288	0.264009975525298	0.300188022844428	0.250479021694073
2009-03-13	5.15923002585508	8.59879082807358	2.64865914049064	12.0475674860887	16.5036285995394	8.30389782950888	0.261787157324533	0.293323149020038	0.250439679685724
2009-03-14	5.14416662517291	8.33736588459858	2.73071304807911	12.0699551843408	16.4795469244187	8.60969319481723	0.264351388741252	0.299112129300172	0.250598030708095
2009-03-15	5.23497122027225	8.88022621497569	2.73448668784641	12.0700158390191	16.600696269949	8.30548131067105	0.264480171561608	0.303136852682811	0.25053825940575
2009-03-16	5.25100208530651	8.82699862548741	2.72372011572965	11.9225135691303	16.4061390623789	8.21526439003067	0.265629037346077	0.306212642744917	0.250509744665255
2009-03-17	5.34368719954331	8.79461648499459	2.7870483133085	11.875729039515	16.1151213927833	8.10431583661711	0.269220321474902	0.319670226603173	0.250776819528761
2009-03-18	5.50166910508193	8.75637302367383	2.85488320079787	11.790719453318	16.1443153715577	8.35019179610186	0.267572766008051	0.312974443730454	0.250791590173004
2009-03-19	5.52126497769265	9.36176037021703	2.93912762415408	11.6332502296223	16.1147588091755	8.12452408946249	0.268332907320111	0.316036113536571	0.250683034863025
2009-03-20	5.57405480523393	8.84851102671485	2.88790101711044	11.7091795881127	15.8048182977212	8.05046572130485	0.271255578355157	0.325462270148079	0.250983179361327
2009-03-21	5.77087036364592	9.40300042940723	3.18915676276508	11.7786871362941	16.0918456571201	8.12567422624518	0.272614859774117	0.332392733340108	0.250865636053551
2009-03-22	5.75567050018393	9.52753247425523	3.0478398239076	11.8498983839155	16.538001731537	8.05831621391089	0.273804825364863	0.337210521382585	0.250839967728927
2009-03-23	5.78748803272637	9.47307834105054	3.08213991954379	11.7693777304478	16.7916962952575	8.24302987533007	0.275586329579175	0.343377617691867	0.251105184072197
2009-03-24	5.77188616687185	9.35585890519305	3.06915480211388	11.8891535161083	16.3394185042483	8.35950950653405	0.276852432679294	0.351675609760866	0.250982124936477
2009-03-25	5.81449328329622	9.64685222587577	3.12697023355949	11.8124865011072	16.2773602014956	8.2885691135469	0.273779587546645	0.333493257070092	0.250711832823439
2009-03-26	5.85874635077816	9.56651999412075	3.13591092214294	11.7054581307622	15.8976618323419	7.87525667079443	0.272913203981916	0.330431087298804	0.250850863074674
2009-03-27	5.98172747064128	9.9556296575603	3.06703249413133	11.6370975544805	16.0518497456216	7.95431319049269	0.271961988948915	0.332036992211285	0.251048104973681
2009-03-28	5.99441543701388	9.61876193624727	3.17622287074506	11.6864249186333	15.8040460355487	8.30593055948109	0.27302282874153	0.337252577788063	0.250800886491519
2009-03-29	6.07036682254325	10.0412097368507	2.9527168178332	11.7584060105868	16.3271897156725	8.06442937474208	0.274945019180969	0.330714504790939	0.250844327485258
2009-03-30	6.01452426776586	9.87328238762769	3.01025138855716	11.6403807917596	16.1304125972315	8.04191890317242	0.273775700170188	0.337037623213695	0.251008320222704
2009-03-31	6.11152464630534	9.88507657813877	3.25047561829732	11.6348155645054	16.4876198478337	7.98794998966723	0.272906296730815	0.336464153392162	0.250720434360439
2009-04-01	6.19322330320363	10.1141803650205	3.18022057202608	11.6313769674567	16.0195301279313	7.89702116437613	0.273533850549323	0.334903805644041	0.250542578313193
2009-04-02	6.21255818863519	10.1085447946701	3.29899254554226	11.5653369896957	15.6839352408279	8.19889481807007	0.272347614614994	0.321233639010443	0.250969782505718
2009-04-03	6.33484834276462	10.2038860569807	3.29564941468035	11.5760763257955	15.9312365865195	8.03063663320704	0.272889320394234	0.329238014802973	0.250924323439733
2009-04-04	6.36482582721576	10.231934105408	3.36501716462597	11.6094799796614	16.0527513274102	7.97274050954975	0.268051171912372	0.311281634023812	0.250698865262724
2009-04-05	6.40383315604573	10.3752225820049	3.25533424913057	11.487916065709	16.0649870227176	7.89885045272709	0.268570717277927	0.31803991712206	0.250601543497112
2009-04-06	6.30627515996225	10.3042332584205	3.2252396844862	11.440902429333	15.8953603938031	8.04277416469194	0.266340006806127	0.311858503764979	0.250589000575621
2009-04-07	6.50621382225854	10.9153526996495	3.49101098041952	11.5376358791861	16.4084504313765	8.03607699953133	0.268080760846067	0.315994268497635	0.250716705842041
2009-04-08	6.49763802321309	10.6649377688748	3.42150908509386	11.4391715941993	15.906611872311	7.9282568387441	0.267240280864039	0.310924518427957	0.250889929994955
2009-04-09	6.6418395655692	11.0453498328053	3.53680312513774	11.4987628086268	15.7860239122087	8.03790897818694	0.270340387393271	0.323622836182637	0.250640675403222
2009-04-10	6.69860019168452	10.9794635348262	3.30688683995829	11.6289746876555	15.7423300441215	8.23046184425946	0.272145322629315	0.328218725868556	0.250892887304487
2009-04-11	6.76882842278254	11.205111497349	3.599404805958	11.6296682943179	15.7621849351018	7.93460897154218	0.271905904940731	0.324305694939925	0.250658976141006
2009-04-12	6.80492183858832	11.0021142787265	3.66183617696983	11.5374626209557	16.3872636551586	7.7393689105818	0.273009352826514	0.332586482497735	0.250710996958373
2009-04-13	6.84403507876533	10.9422545786893	3.70733424886944	11.6016464746375	15.7265418647915	7.8683598014592	0.274101719241173	0.343628627431792	0.250982223207614
2009-04-14	6.83894091260281	11.0068638667176	3.57783545455251	11.5583871821082	15.7910758913266	8.18707229333816	0.274089678273736	0.341433915495478	0.251055081111088
2009-04-15	7.01790508421177	11.7757502000564	3.65348855663597	11.5126458477373	16.0133949394543	7.90065954105537	0.273323722807408	0.328004795962314	0.25091652887299
2009-04-16	6.93560325307737	11.3685147227095	3.54586202515107	11.6103154548262	16.1833665026099	7.91315540900244	0.27357044922385	0.337607855807381	0.250720965338358
2009-04-17	7.13450160497149	11.3041717191472	3.73041573461813	11.6851528322498	16.0959630472549	8.01441046593927	0.274632257957076	0.341099910477727	0.250797637128532
2009-04-18	7.18456089824602	11.8362367663398	3.68066897282652	11.81925184641	16.0674166174797	7.88471410906652	0.274291086596115	0.34331446187295	0.251140549475895
2009-04-19	7.19446047985596	12.1668030776786	3.66468585987023	11.6956852205364	16.2582312349051	8.25624736675432	0.274887045949969	0.339260077927927	0.250916747708694
2009-04-20	7.24015426142829	11.7853672632569	3.54416671121053	11.6409623252181	16.0710447873486	7.88989242441105	0.273139379328114	0.334425671759246	0.250785487369686
2009-04-21	7.22571371581408	11.6872646208086	3.83543602442702	11.6319433187135	16.1299754657723	7.88927599854184	0.269441879388575	0.320950425451332	0.250762806146428
2009-04-22	7.31654898763428	11.997125782412	3.80080485919302	11.6685607067999	15.7355399103035	8.09386619710658	0.267419959694566	0.305794213002351	0.250677882189538
2009-04-23	7.3451524700007	11.9905827355825	3.98128719630699	11.5367926196227	16.0366217168237	7.88331726208992	0.267343900363444	0.30887318697614	0.250653932947056
2009-04-24	7.48913095680936	12.624296862818	3.80588044601785	11.7428950498788	16.4873138932668	8.05357998151184	0.268263899776146	0.313339129594711	0.250624489915205
2009-04-25	7.46164066006279	12.2636693081493	3.76161127436911	11.570645894061	15.8817033855677	8.21481201265818	0.271864225354658	0.328604593278921	0.250899871267718
2009-04-26	7.41085705742111	11.7849665932032	3.93175886368136	11.716461108558	16.5178350786121	8.18825824646504	0.272313612341227	0.331247720847525	0.250840234821623
2009-04-27	7.62591905520042	12.6974125368584	3.93709962880718	11.6730857591852	16.3501532860032	7.92146378210314	0.269178305878892	0.322388277241279	0.250857710007532
2009-04-28	7.48870069955366	12.2400183105686	3.95512049799267	11.5617959026135	16.1871841108149	8.13334704035146	0.266837755993453	0.308776183049073	0.250621835317546
2009-04-29	7.49234608798244	12.3899390241342	3.88047909047304	11.7074347389368	15.9564441132433	8.01802086254933	0.26694222112255	0.311738898159639	0.250898300034134
2009-04-30	7.60350575994874	12.5919236274761	4.06039340997928	11.5105889910525	15.8938537245923	8.03332849032279	0.268440281586256	0.315916897119926	0.250843813991748
2009-05-01	7.67970852021123	12.363723864931	4.11567470811511	11.5869909329313	16.089614580043	8.00249761273221	0.271037330554959	0.326487238823092	0.25073531918134
2009-05-02	7.54984824320527	12.3852980086705	3.93539100569554	11.691895929527	16.3886510462985	8.24100620115696	0.270929143545232	0.325094697233728	0.250801560684292
2009-05-03	7.45321345845434	12.5495318368356	3.66395706841442	11.7500233499894	16.5264449823481	8.26458316933022	0.274702505621894	0.340778947698533	0.250786409845634
2009-05-04	7.62074960010192	12.4889870304636	4.00863763696254	11.7628014000378	16.4340213583948	8.36944248022077	0.278524247480873	0.356780474379152	0.251183770844073
2009-05-05	7.72571261296939	13.1404535298006	3.87219208096594	11.9054310726157	16.4851044890833	8.20539220711398	0.279653524135109	0.352541287489593	0.251745384522353
2009-05-06	7.71037769236014	12.9680453096688	4.01405220367416	11.7822707302511	16.1319071354007	8.25446968759374	0.280354635617493	0.359800087108997	0.251065374259535
2009-05-07	7.64652343432308	12.7193324296912	4.00606039874248	11.9574066001306	16.7098356030805	8.35558945473176	0.277984381792334	0.358745500366957	0.251167551704123
2009-05-08	7.73829820730534	12.48212639166	3.94116090787154	11.772989476804	16.3075573181637	8.07858884354661	0.277394513750816	0.351366957742713	0.250736528527144
2009-05-09	7.6056323933958	12.0847147524387	4.05670810569961	11.6853299542871	16.4256932128123	7.99601937587246	0.273174784016499	0.33185298285083	0.250874649221436
2009-05-10	7.63262124178107	12.6307359841396	4.048388076644	11.6960344365702	16.2526221743235	8.38036586869861	0.270350352700881	0.325924682371709	0.250794697609073
2009-05-11	7.45123334609618	12.6266702080742	3.69057885095098	11.6040336612267	16.1083684529141	7.97667412330942	0.26961361479731	0.318199467068696	0.250872385124623
2009-05-12	7.51026174084699	12.3236785991775	3.90231915458761	11.6384453454361	16.2979781235428	8.11008121064696	0.270263746759059	0.324302339946475	0.250760993419553
2009-05-13	7.37354434470158	12.2529886853705	3.7059957726138	11.7335698148713	16.3197398480023	8.22328673156654	0.27204275230123	0.32937886964152	0.250881714058355
2009-05-14	7.58665968806115	12.1625965945692	4.01772763803992	11.7129691769866	16.3743067688508	8.02674790967517	0.272414215347207	0.326689336835038	0.251087727046049
2009-05-15	7.60152313012442	12.2618982842907	4.07809099971191	11.8134443437592	16.206093711481	8.17330148404154	0.274031295975516	0.334071445163532	0.25107553098712
2009-05-16	7.62187523833228	12.6463799942482	3.82277577815874	11.8853220178854	16.3389737970016	8.08815497413316	0.273482812690294	0.33115406136284	0.251467939196963
2009-05-17	7.84613540617476	12.7026404596255	4.23570218710177	11.8097620248415	16.4483594775325	8.06936587348114	0.272750507601676	0.335485426564458	0.250988447316155
2009-05-18	8.03669233844518	13.2913990476449	4.04257018680082	11.6855784503687	16.1673131121783	8.15493959737696	0.269749884877702	0.316204076070037	0.250842740439322
2009-05-19	8.21213306404534	13.3172109112712	4.33081297336066	11.7420970247098	15.9227316202308	8.18797590287389	0.270243344394922	0.326006254403038	0.250778822434438
2009-05-20	8.49589780431399	13.783757796487	4.42962457102583	11.9074915487521	16.6042906545167	8.19972681244111	0.269650670936833	0.325947449768847	0.25071018349589
2009-05-21	8.54986067029801	13.8773435883518	4.54620612867827	11.8706383394829	16.2931763422172	8.25434439999263	0.271714998943606	0.328218082228445	0.250788561902037
2009-05-22	8.47714918197353	14.0288476792846	4.41186453774328	11.8943961452468	16.2303861211514	8.23911468823255	0.270092036701319	0.319949718537775	0.250602803134865
2009-05-23	8.66428749990246	14.0481335602196	4.73352793719389	11.8420987688796	16.6864027310435	8.09869207927978	0.270399728598991	0.326687814055191	0.250623318411633
2009-05-24	8.57024293752639	13.4341400532774	4.59172534458737	11.9178753983809	16.6071996650817	8.19078581416935	0.269443984466296	0.323553283067143	0.250766138762974
2009-05-25	8.6394270070221	14.2908787720064	4.61695174239926	11.7309789998847	15.8570763604824	8.07250986221444	0.265274748187772	0.308354400850631	0.250524791302118
2009-05-26	8.85592793004523	14.2483249660926	4.72520075318091	11.7735934475682	15.9607757294992	8.3720565528927	0.2668583502993	0.314445942312622	0.250528690825674
2009-05-27	8.73807813080957	14.7967143674602	4.50126315627317	11.9305671548775	16.5619400563182	8.47767480835152	0.269402514846618	0.320475287920681	0.251034603136497
2009-05-28	9.13843052295351	14.823813718973	4.77961257819979	12.0063146856225	16.5548429601664	8.16281867458116	0.272614778657031	0.336624492512788	0.250620482127251
2009-05-29	9.30014526890254	15.4753471263658	4.66429351453937	11.9463071791596	16.572382202682	8.20745366420225	0.274840665630368	0.341444453982812	0.250728082504037
2009-05-30	9.22444960038541	15.0158111198529	4.89828805032208	12.0964825355218	16.6494397698949	8.54215656828847	0.274557993813231	0.341359936115277	0.250736758396123
2009-05-31	9.27656896446141	15.3137803964057	4.98068474385322	12.0286454021335	16.3276495199155	8.15140587427384	0.273833418656881	0.339562474452147	0.250833487756979
2009-06-01	9.35344259049084	15.7279004226598	4.92416298728115	12.007309617096	16.5169993486667	8.25411306208937	0.27452447081807	0.338129106302037	0.251478459984638
2009-06-02	9.42588328151879	15.5147600598885	4.97200094130899	12.0438562759671	16.8319509502836	8.27073830290848	0.269745545022252	0.317737761262403	0.250733496999725
2009-06-03	9.66253201260547	15.4727393470479	5.07731769187599	11.9351985274319	16.8061660411213	8.44274655451348	0.271779231651211	0.33066115985714	0.250978606516
2009-06-04	9.81746673756578	16.4824713899725	4.75757402833996	11.9764737322549	16.1302492635066	8.41436243928186	0.271279130019039	0.333586817017185	0.250568951239022
2009-06-05	9.68031107719092	15.5558405126142	5.14639019688444	11.9382512427389	16.3560155130533	8.19330959583389	0.271927203708869	0.332817299343525	0.250711089602529
2009-06-06	9.84464958500651	15.8462361716125	5.26190188958133	11.8588825040463	16.4470080698508	8.18588649301166	0.273942290525524	0.331569523843981	0.251049093318439
2009-06-07	9.91030988029442	16.5642903514877	4.87304108931124	11.8994619631376	16.4414766074801	8.19543530511714	0.273358393018119	0.33798670052851	0.250745203012102
2009-06-08	9.83304406565292	16.7749443184135	5.14766103782199	11.9079152983494	16.7790431581258	8.14020190793554	0.272045276463819	0.327239128812857	0.250701881173098
2009-06-09	10.2948065258459	16.6611190711739	5.06305256148105	11.8303633059619	16.046921406191	8.25581147213315	0.271419981496625	0.333782479840933	0.25093501620513
2009-06-10	10.3863635107396	17.4046889023494	5.25813609711078	11.9114955711419	16.3628327166088	8.18582409657586	0.275908345477429	0.348256537012305	0.251114516743415
2009-06-11	10.4918876704929	16.9398449234073	5.48219577095706	11.8002067426515	15.9654486076124	8.26649068342309	0.275406222308908	0.344620134925582	0.250940454286324
2009-06-12	10.7092015734775	17.9038254342898	5.8003886179817	11.7865967353867	16.3179102015814	8.15413137205618	0.275105142035268	0.335839873625744	0.250813438560745
2009-06-13	10.7394952715458	17.9564712200913	5.33932115066129	11.6821655736797	15.8246551842247	8.03095897427931	0.274088138647789	0.33615793224973	0.25079341492502
2009-06-14	10.529281081015	17.3089526916487	5.40693117091577	11.8088437351788	16.2514446471939	8.23425583019463	0.274239295417163	0.338549120729397	0.250914034122819
2009-06-15	10.4814435681877	16.8285959696722	5.38993463377102	11.8224288590556	16.2692417453994	7.99245305340516	0.273461129537403	0.338512639490852	0.250845282638549
2009-06-16	10.0370787012198	15.9374359373176	5.32155571530586	11.9132012991178	16.7091762548845	8.14535179910742	0.273981862407557	0.338195639086373	0.250906098734331
2009-06-17	9.73624003848994	15.9389206046658	5.30558397681159	11.9751150234395	16.5213288868089	8.22097841057895	0.2766465563636	0.339623464089932	0.251245102646051
2009-06-18	9.79830780070903	15.6508529500902	4.98875563256981	12.0760806310846	16.454098815278	8.45485261851928	0.279775261892154	0.360496218638976	0.251439625972979
2009-06-19	9.79505279851338	15.8710050796348	4.94324119041152	12.219955095031	17.5125925882066	8.3784597928261	0.280459878445342	0.367116921634462	0.250996739645717
2009-06-20	9.57623398488758	15.6942561137031	4.8403829630812	12.3017542171992	17.3909005941315	8.24600504409575	0.283682732204391	0.363249187726873	0.251212738476636
2009-06-21	9.79365274107108	16.2213506818479	5.14778452071593	12.2705003243779	17.8693842648976	8.29579643794204	0.285415786812308	0.375097557424767	0.251534778774036
2009-06-22	9.66542313389434	16.0516142894779	4.98636798946588	12.4031026887882	17.5851789579269	8.69440915831182	0.284157024459363	0.373949747401761	0.251347058287729
2009-06-23	9.63039681005625	15.5926755074843	5.03826945047353	12.3741006812824	17.0792791311365	8.54272289138751	0.286972387492586	0.394519807521739	0.251252822163676
2009-06-24	9.55453106350213	15.589950739888	4.91962812988289	12.3329248533786	17.2832365354618	8.63164845781872	0.286077425312231	0.386395609067358	0.25129122745461
2009-06-25	9.37985345231444	15.5392689007314	4.99072987240252	12.3133838756915	17.0856533068247	8.5368949268073	0.28675868802032	0.38751822899635	0.251472387368508
2009-06-26	9.40471866300134	15.4063893962102	5.0433924331	12.2027779828674	17.3006937136718	8.45439214786104	0.285494433134934	0.381440101623793	0.251268276627619
2009-06-27	9.29190953046049	15.6938334145507	4.84212354304546	12.2429588574865	16.7925846751532	8.56661927512334	0.282345765147946	0.373838943665698	0.25098361041771
2009-06-28	9.495030559064	15.7408325590488	4.96724101115282	12.2017939667403	17.355874166409	8.26610751909039	0.28114404538039	0.365716162215525	0.251055642466688
2009-06-29	9.48712198268921	15.4944910227149	4.94633378544004	12.1243824205002	17.0985619079051	8.32742135347925	0.278916395093523	0.360115797845724	0.25099704186299
2009-06-30	9.6493502027939	15.6933379198672	4.99905474576326	12.1707839660527	16.7568682417584	8.57347814256942	0.278449965093564	0.356592905771012	0.251194343441382
2009-07-01	9.4123179499294	15.1569687763192	4.9375412868469	12.0374384951817	16.4300656866995	8.34437948476516	0.277348798592957	0.340978676877	0.251220124445127
2009-07-02	9.33557253927189	15.1507101799504	5.12350511273011	12.1099918951492	16.8283178094666	8.50794044049986	0.277363906992043	0.345563216423022	0.25086951594697
2009-07-03	9.18957257005701	14.8400109156928	4.96699917328843	12.25898455552	16.6681647163221	8.65142171398367	0.279163910975613	0.361192974386083	0.251019321407397
2009-07-04	9.145953823085	15.1767881428328	4.62920512929013	12.1518620878774	16.6909507437761	8.42752686782749	0.277849443339437	0.352465175322962	0.250576070579514
2009-07-05	9.20910737700762	15.4070837843288	4.68638365702756	12.0630624053888	16.6251915279507	8.23936136649804	0.277740457321563	0.339477552717148	0.250713380362392
2009-07-06	9.09250796193978	15.2874780737518	4.80473541697737	12.0108054422207	16.6026297104344	8.32993290433798	0.277654443583831	0.347491263588682	0.251301293137934
2009-07-07	8.92092666995079	14.6417406962968	4.49949287923474	12.0052963213768	17.1240509972715	8.31973730545398	0.276210574709625	0.347117916198325	0.251012951714876
2009-07-08	9.04155123364548	14.5817991753413	4.86084778673039	12.1570933696192	16.7233609605474	8.50062743173759	0.28163539646468	0.372835676907342	0.250960093208371
2009-07-09	9.27937175719324	14.9564628411974	4.89949740760281	12.2752658355341	17.3428005797425	8.6880701716511	0.287291861035676	0.383443196934463	0.251399393199922
2009-07-10	9.18814445362837	14.7510133757355	4.99854491816789	12.1730925575424	17.5433651877246	8.33720258494488	0.287029756003021	0.387613987705142	0.25125368869234
2009-07-11	9.16716745416392	14.6931286409444	4.77120758868749	12.3614761261666	17.4288823215245	8.22180642145481	0.28350827367397	0.376835445741811	0.251474266160662
2009-07-12	9.15149874900787	14.5795295120583	4.67278552380923	12.4574614925674	17.5677558572917	8.68081968396584	0.285972125549696	0.390070934291154	0.250940377236897
2009-07-13	9.21520367602125	14.4230080183627	4.88869894153727	12.3505351506666	17.3357663885807	8.59249499853011	0.287094493081494	0.39738434503631	0.251073115517831
2009-07-14	9.22514302874542	14.4370874022833	4.67854256285796	12.4868741992578	17.355286241986	8.73080897572132	0.290256609441818	0.406475621435424	0.251360919902592
2009-07-15	9.34965381724539	15.1037260203937	4.83025555487309	12.5513899830864	17.7485013353733	8.49199894936045	0.291737092265821	0.396425800834389	0.251819634304191
2009-07-16	9.39551273584852	15.2090335886308	4.92873038818837	12.6604095858145	17.7639399498392	8.64044331703057	0.295117299481589	0.421500638554898	0.251772003987134
2009-07-17	9.51113905286263	15.327274910808	5.06002091828315	12.5828972676404	18.2517242745424	8.16658568997547	0.293565920450927	0.4110567750001	0.251558422937174
2009-07-18	9.32910660733387	15.087013558147	4.9711654415603	12.5221757775177	18.0532990543674	8.69211674990523	0.291380512459802	0.413072533857601	0.250867104890783
2009-07-19	9.15897301958448	14.8379833496829	4.87402052981389	12.5172618117545	18.144191392938	8.59919174786877	0.289145884609014	0.403921044559995	0.251389295985938
2009-07-20	9.1466800358053	14.8177748069986	4.69052134139537	12.3849118231002	17.7083560668197	8.29870305484293	0.288980135249895	0.396086254211228	0.251873964353803
2009-07-21	9.16524454110183	15.175039295909	4.84428793596536	12.2966626009856	17.3527923179456	8.35261615322414	0.286000001454515	0.385790738122969	0.251831202644065
2009-07-22	9.04698562913347	14.5249532133223	4.78603326564497	12.2435853073897	17.3582674356362	8.25527498255516	0.280802104035353	0.358483609144228	0.251214512271696
2009-07-23	8.96112445924374	15.0785443133245	4.647415544125	12.2294719766886	17.3619407657668	8.29942277597914	0.282098486248448	0.367694872473261	0.251405386769525
2009-07-24	9.05512918372068	14.9190582590957	4.72547356040634	12.1294305805644	16.8025809431513	8.42735952849164	0.280156829820525	0.364108314481807	0.251180403726188
2009-07-25	8.78642297160293	14.3816499253085	4.60061275013358	12.2008198191779	17.1959352130937	8.49502909476929	0.274762834675432	0.342594957670781	0.250894170548385
2009-07-26	8.96480543509048	14.7175539940983	4.51097469868788	12.0414303888082	16.4155098530667	8.26427482431445	0.272158080920267	0.332368472448394	0.250795749439406
2009-07-27	8.98248577336636	15.1712577022968	4.67957714056167	12.1115766351586	16.9004193861903	8.42031720049149	0.273046953630026	0.330506191587756	0.250818617947036
2009-07-28	8.84752643582057	14.7728064157601	4.56073119935332	11.8696707766941	16.2015662599076	8.29631452430848	0.272495656164595	0.330150005640446	0.250927344943556
2009-07-29	8.89116345700334	14.3116028920168	4.84324192660744	11.9940578698482	16.5810301531636	8.36477338223193	0.270993889600851	0.325402964442662	0.250682156933792
2009-07-30	8.74295509527033	14.3728147411148	4.57091809255759	11.7338053277397	16.0946327089947	8.14426038733983	0.265424384591831	0.300993198158295	0.250730878610688
2009-07-31	8.56999160334692	13.6196818873248	4.45118773723638	11.5106644038525	15.9131489690513	8.22301909843133	0.259613813732604	0.287182233368694	0.250338937104991
2009-08-01	8.52504779120288	13.9390049315647	4.49720557872949	11.5357207671501	15.7713986412657	8.04045570612069	0.259320347548863	0.28456317562862	0.250364456875104
2009-08-02	8.74631033418914	14.3270324216483	4.53870370495756	11.5563194108028	15.5140176219519	7.98754658319228	0.25518224544157	0.269300555743925	0.250197273402464
2009-08-03	8.76125945999467	14.4026899468274	4.63307990968451	11.4315340699266	15.4788947570297	7.97530484831618	0.255471912162768	0.269502685715952	0.250203103346057
2009-08-04	8.40080699954474	13.836120942513	4.32086096127199	11.4804026521804	15.6469328732355	7.8714272025958	0.253553912729115	0.262016127078815	0.250140544668115
2009-08-05	8.44356481415648	13.605623121177	4.53330042956122	11.479489238602	15.6638024106969	7.91909197401784	0.253740888242046	0.262431225172203	0.250138151145026
2009-08-06	8.53637782279344	14.0695974558871	4.51613505663332	11.4954780092748	15.5436018574158	8.01269871756769	0.255057373801683	0.266893651064999	0.250186897606642
2009-08-07	8.69711654467368	14.303396065539	4.58418524964901	11.3741563687328	15.2171673780726	8.06625714373864	0.254436596340668	0.265466080338664	0.250232353959582
2009-08-08	8.67078707962652	14.5331972907399	4.50163640503	11.3577755476878	15.5537154724722	7.92227701724162	0.254052000728952	0.264990216452133	0.250158876178628
2009-08-09	8.55146955901417	13.9423181557881	4.7079455348539	11.4609418479672	16.1844445464105	8.15397962250349	0.252505215986128	0.258907527868964	0.250103723673376
2009-08-10	8.68460429300555	14.6109488765428	4.40284408298123	11.3855216784091	15.3129603429545	7.95341823565775	0.251534981069941	0.254691468455091	0.250097124386619
2009-08-11	8.73574506819579	13.9059363016401	4.61990057779815	11.3989663370199	15.5569135427453	8.02487131475024	0.249313159488919	0.249964744218461	0.24768775601451
2009-08-12	8.7505035384301	14.035057634527	4.72890662537802	11.3370475671119	15.3329671788318	7.68609017651797	0.24679851913733	0.249841284883486	0.240131963887028
2009-08-13	8.57806633718005	14.0120754872379	4.46296201293506	11.0638224758041	15.0413189267521	7.6781362295472	0.242260560390466	0.24972307966571	0.22535227666944
2009-08-14	8.47452360101047	13.4409269006656	4.28581297152836	11.0305229168445	15.0607251138733	7.48965079561758	0.236634975219272	0.249291784998875	0.205559635803384
2009-08-15	8.588183750658	14.2199268358052	4.28326726692002	11.0067641730342	15.1213810056594	7.46690489560493	0.232555274070366	0.249273989861237	0.192608285432587
2009-08-16	8.38021934934234	13.5505505694984	4.33631796500102	10.9134852860724	15.2515559753809	7.45447713487212	0.22885138945794	0.248840271171946	0.185432260332327
2009-08-17	8.26371403895182	13.8233700739031	4.33104439089085	10.625258036828	14.3750267942566	7.3364126266289	0.227064687714281	0.249410043685999	0.181611646672327
2009-08-18	8.18941881702768	13.6699109230453	4.19749201162784	10.4966606825943	14.2814926211187	7.14383456549497	0.22311852806391	0.248700679540937	0.16551411699718
2009-08-19	8.06956975348884	12.9640900018055	4.24011451026505	10.4992007622683	14.3603627372415	7.18659778632276	0.222254864658977	0.248806821374343	0.165633370519333
2009-08-20	7.9607199562617	12.7813022451547	4.23829781226635	10.7541055122976	14.5182274959565	7.46774673643667	0.225703141625027	0.248927575437013	0.178533267407881
2009-08-21	8.08788468036012	13.5533678129572	4.17168638399639	10.6905601873568	14.5484638291081	7.26474256174423	0.228701608617263	0.248895014882328	0.181598118733195
2009-08-22	8.17360525804161	13.1151725518503	4.22000571431055	10.8007820698827	14.88265421202	7.35533276215948	0.230358015331448	0.249073418071685	0.182965491424403
2009-08-23	8.12747569092597	13.4223100238897	4.35857164780917	10.7058544338161	14.5901271255494	7.56035844669706	0.230349101644684	0.24924998902481	0.184804285877369
2009-08-24	8.18464334398313	13.6234997009999	4.37059810795862	10.8670710884841	14.521283132937	7.76546726675449	0.235361452244211	0.249254020341485	0.202140200213671
2009-08-25	8.10380971917296	13.3538727234232	4.18444287993948	10.8491524734798	14.8962915383519	7.57551589191138	0.239383897583819	0.249574953071135	0.214956874090528
2009-08-26	7.91147837825465	12.9233157313486	4.28630273062915	10.9871875306646	15.2066068057223	7.69417324415797	0.239379688078981	0.249350069861147	0.212915873905056
2009-08-27	7.91907006931566	13.186109004924	3.8627468418035	10.9191835917624	14.7737279026829	7.70202485850686	0.240443049929543	0.249438585109048	0.218090798463389
2009-08-28	7.82056138711398	12.6900341980199	4.10668439670961	11.0279342849066	14.7024421279629	7.79061371607434	0.239697402401649	0.249607483691395	0.217185861541469
2009-08-29	7.68529455062497	12.4799662359628	4.07462838072819	11.0361216825057	14.9788650875387	7.69487590294071	0.243393759778561	0.24971138425475	0.227412512968822
2009-08-30	7.78796989541734	12.5454669303524	4.20642323973359	11.2253992915913	14.9775724543487	7.81846819890046	0.248533346154566	0.249950260911327	0.245004903280313
2009-08-31	7.88809617937912	12.8785957431907	4.10545012076178	11.281904130025	15.3080472264375	7.95500472084005	0.253207544224469	0.261672581893975	0.250132351307928
2009-09-01	7.83141183264027	13.0011827694269	4.04859256927972	11.4126953469597	15.6692274285184	7.85715010335238	0.256736901266066	0.273235020831861	0.250255545235144
2009-09-02	7.75997684186679	12.3913258100483	3.96742883975591	11.2458855508271	15.581668722584	7.69762581409434	0.255738949653581	0.269311166476966	0.250227515801313
2009-09-03	7.90420304755451	13.2278764835596	4.08772657781549	11.3722174341106	16.0140448602131	7.98472257354184	0.256274219894556	0.272044730918688	0.250221636319652
2009-09-04	7.77713217876751	12.7386757014012	3.89976112353132	11.2925804625883	15.3172205013955	7.92910170695271	0.255105070839141	0.267558358471908	0.250197225124636
2009-09-05	7.55954835266405	12.3380817901714	3.84155437949569	11.2374684999909	15.1770312524506	7.87800650448521	0.254877741542182	0.267194329048241	0.25014128689348
2009-09-06	7.4692580015273	12.1368298671754	3.95517966429042	11.2859277369069	15.2037583839429	7.88548888523422	0.256187667129752	0.270895449868748	0.250277995244106
2009-09-07	7.51122876092339	12.2635399495403	3.96621603256599	11.4112944710426	15.5236500689604	7.82980989531209	0.256295340342376	0.271239872106924	0.2502766482221
2009-09-08	7.40596184968617	12.4646613817948	3.92487566041823	11.2658196769128	15.7125490190394	7.72616822222103	0.256532852555128	0.273614698883086	0.25025207569026
2009-09-09	7.57356981946795	12.2487544447808	3.91655324439592	11.2927752440012	15.1385006737874	7.81318927541645	0.256378840206386	0.273084711154258	0.250268464325505
2009-09-10	7.37401530402591	12.3079384050883	3.71437701021104	11.3423362093003	15.8336495551165	7.81960075928059	0.256851213420287	0.272802183678133	0.250224515724763
2009-09-11	7.36853994361532	12.2411473547087	3.75865899989195	11.2080425394762	15.144275836103	7.72861350636365	0.256148577555071	0.269173442945816	0.250317175723111
2009-09-12	7.2771259109051	12.2239979835446	3.88656799538605	11.2177638043143	15.3917494502191	7.88522334166926	0.255555275626034	0.269265086002756	0.25020043905516
2009-09-13	7.04919652244168	11.8194439947283	3.58333932083423	11.2683039030739	15.5893620912599	7.84112395877511	0.257838997278259	0.277227458048809	0.250258915945883
2009-09-14	7.27209033363966	12.2950769968258	3.60172981355618	11.3864461690748	15.5712265176512	7.96096656558102	0.261132089867758	0.286415358306843	0.250374593950831
2009-09-15	7.32480220655383	11.8762410907701	3.80440160352208	11.4572831188589	15.6225761820506	7.86441970390513	0.265159575508849	0.303913819757008	0.250492997302363
2009-09-16	7.5661803643324	12.272807177076	4.05436427848837	11.5982893060428	15.910228531298	8.1027100027269	0.270259970824861	0.320638384352633	0.250983070778836
2009-09-17	7.4806793847389	12.6663617445674	3.79987769461723	11.6637163891788	16.0502602021873	8.07912502239689	0.271597883378512	0.332789433620071	0.250861491909363
2009-09-18	7.55488823137375	12.5344805830713	3.62481727929757	11.8661569959455	16.404464236969	8.27675409800342	0.275109408232012	0.341592397319284	0.250560727960531
2009-09-19	7.67021723949148	13.0805792725065	4.10959152387077	11.7790148049772	16.5217772919784	8.16500455616469	0.274128376807192	0.33499549545032	0.251081142900175
2009-09-20	7.55512896450829	12.6372156349017	3.9980963624481	11.6840624887696	16.0298483874107	8.06203527227419	0.272662214807114	0.333914195841452	0.250779427231386
2009-09-21	7.49350324288412	12.1905171504743	3.90422777229529	11.6517198424111	16.1959199998121	8.04270490401598	0.270065721196564	0.320865741317299	0.250701180521872
2009-09-22	7.57033998205335	12.0986788769349	3.98630419275335	11.6218850160174	16.0515299736988	8.14680414468901	0.273536701556294	0.33409027861752	0.250669228780915
2009-09-23	7.62063857050028	12.9389310395776	3.74915439910597	11.7468668124722	15.8607043769271	7.91558683179606	0.273855273248194	0.333109001272321	0.251044456081045
2009-09-24	7.69244513677531	12.5834570620604	3.87490237534364	11.7705727370358	16.4551396055554	8.29632390104575	0.273048455710847	0.328084551034971	0.250758050573268
2009-09-25	7.81873901685615	12.7507756765541	4.06980793016352	11.782069008947	16.178094685324	8.31065316159745	0.272806197831948	0.333210872146634	0.250733410566644
2009-09-26	7.84088177790725	13.0598690107108	4.16627788042357	11.7550628295954	16.0633736198005	8.06977804600407	0.270464142464956	0.326645919536413	0.250749184803534
2009-09-27	7.64989814151528	11.8889184465001	3.96939773052679	11.7855790438766	16.0358625171158	8.28995509587723	0.271360341477817	0.330115968371223	0.250822286664224
2009-09-28	7.97142776458229	12.7223624740307	4.15766711600702	11.75984534253	16.1674668227059	8.03664892586097	0.274732043689754	0.338268353518881	0.251079660614187
2009-09-29	7.83986421482363	12.9253616175142	4.08233137239544	11.7873575446588	16.1883598363942	7.99592482082685	0.271150224083195	0.331998216480018	0.250815418266866
2009-09-30	7.57897126387628	12.61402595143	4.03834700707336	11.6538126271684	15.8295835165173	8.14489850146379	0.270510775939275	0.319466892663228	0.250810324447899
2009-10-01	7.80722906354901	13.0117308182935	4.01792182983283	11.6540259362345	16.1821769187644	7.99669863574605	0.273071454435783	0.332416160352884	0.250769490990605
2009-10-02	7.83790312794147	13.0438971438922	4.13185709234253	11.9168569983572	16.4466017757587	8.43672494369261	0.274264826212313	0.33978256107314	0.25068257639306
2009-10-03	7.7816960386068	13.054320271264	3.8753042374124	11.9683744964197	16.1063400294362	8.37078645780816	0.274087085818792	0.341011314658914	0.251136887577423
2009-10-04	7.87633349166141	13.1782565805801	3.99420562858675	11.8981988798683	16.508800237396	8.10748947681542	0.277066967735971	0.354133671531771	0.251194719344269
2009-10-05	7.78402064578348	12.5516143982616	4.15609088827677	11.8414296585227	16.5406035604774	8.17496651025176	0.27610935743627	0.348807674151952	0.251015801516661
2009-10-06	7.62237603543558	12.7419534098738	4.12898890575753	11.7664144560039	16.2695975692976	8.07306446907216	0.273776700575427	0.334578915897035	0.250878434593695
2009-10-07	7.59105399408182	12.5539529522296	3.84925354891908	11.6249202926544	15.8765181878387	7.90854911524662	0.271064826958199	0.32443446486868	0.250995824457604
2009-10-08	7.53159133919194	12.1487617459109	3.96157638857472	11.6657852835299	16.0055820114915	8.11277718987598	0.270440023860519	0.324322670948603	0.250738835586369
2009-10-09	7.25074670760134	11.9852704833898	3.72749872341589	11.3715889759732	15.5580756344835	7.85534423834444	0.264795663086434	0.304904640791494	0.250752598224638
2009-10-10	7.23398820239439	12.046023918715	3.66242698912337	11.4274604123762	15.6012503145927	7.7243361547945	0.265870995055426	0.310240832895889	0.250588961889693
2009-10-11	7.23817910886704	11.5580806015763	3.8547685681762	11.4802265547901	15.9287236167253	8.03748892675955	0.268456769256291	0.313954803520664	0.250594356883346
2009-10-12	7.36592907428472	12.1262407555898	3.83782087062085	11.668203194624	15.9363212964604	8.25815727630761	0.272696938205541	0.335912222727674	0.251035966497357
2009-10-13	7.49402561132331	12.1490482412551	3.98498902863069	11.7865962129905	15.7665205431597	8.09373624692996	0.275313277572283	0.347714189837686	0.251287942214178
2009-10-14	7.46657176115964	12.2198925133781	3.8808536603596	11.6795811058627	16.4239465153998	7.94669108772516	0.275047544347902	0.349231736052559	0.250778621923372
2009-10-15	7.17739782624713	12.0647625756802	3.72197982480157	11.5773280346962	16.0887143077925	7.9584042716755	0.274461332167235	0.339566896819756	0.250748589114207
2009-10-16	7.11573551211515	11.834741667041	3.82750192217324	11.6174057556366	15.9063704146963	8.07824936581431	0.272773657376648	0.334065981583363	0.250826357736711
2009-10-17	7.21510001896676	11.8833642309681	3.79443348393125	11.6037910425633	16.0313490881196	8.07258117476381	0.273124373294386	0.338001058088107	0.250898792818924
2009-10-18	6.99783059381211	11.2222301662972	3.5335642408506	11.6256371677594	15.9761122861791	7.92187023951756	0.271962157977498	0.33222816344762	0.250830895999542
2009-10-19	6.96003328260565	11.3643063871417	3.71760940419485	11.4467275296293	15.6986813261592	7.87249079765725	0.266631124136222	0.310378167520304	0.250748120455224
2009-10-20	6.80083127273932	11.2832047903628	3.63102848301484	11.4290480833356	15.6121087191371	7.95390733742099	0.265021234182694	0.30400626612746	0.250581415611695
2009-10-21	6.78240567777431	11.1412051425289	3.63659406718427	11.3879668394187	15.7216287663165	7.78959688971977	0.263928229886026	0.302468498839351	0.250581784581247
2009-10-22	6.63186229107392	11.0747602339905	3.31848478439691	11.2237624897646	15.627288998792	7.80305068474758	0.260491387531494	0.285218124126164	0.250468163123202
2009-10-23	6.44517853715853	10.3477568462428	3.44276963156809	11.0549021053375	15.142955394203	7.67784167407072	0.256426954396974	0.271205849864572	0.250216974402405
2009-10-24	6.28710462746045	10.614188816783	3.26515000676464	11.137002132584	15.4750135015244	7.69888945321856	0.255208147639833	0.268187002307191	0.250190089981747
2009-10-25	6.15771824894216	10.5076372364747	3.27667794720406	11.2608242461545	15.8377332501773	7.59739280081853	0.255355487857128	0.269678966980858	0.250192755392464
2009-10-26	6.05558312684267	10.0254823841857	3.21727285785772	11.3159055929185	15.3693403837578	7.929060459753	0.256814321377813	0.274588490566885	0.250215734360868
2009-10-27	6.02854915218386	9.68028903154446	3.0466622324423	11.329183081347	15.6029115043312	8.10225538340232	0.257421841144293	0.276098892009928	0.250292192247371
2009-10-28	5.92983116149658	9.80207507108586	2.96206698944692	11.2334739825759	15.7484125764776	7.84395096290749	0.2556795040248	0.270097061684589	0.250193265493432
2009-10-29	5.81860260821256	9.44031094982925	2.90017722380714	11.2200514547151	15.4318532594832	7.60882870034517	0.25560103424909	0.269766929738734	0.250268542348727
2009-10-30	5.7504466077602	9.53168700759721	2.88181595947845	11.1969549953449	15.2057296938065	7.7834587366901	0.254365814351507	0.265019908714975	0.25011824137426
2009-10-31	5.61416770060681	9.16602337871523	3.11841038060788	11.2910598897338	15.2421138880789	7.96046710736714	0.25524950950753	0.268883689930512	0.250200843480395
2009-11-01	5.65826639699907	9.1482975023625	2.99078886128304	11.3352805655439	15.4810658475478	8.04955640005489	0.253098729555343	0.260762294292307	0.250136493306129
2009-11-02	5.59242964135992	9.24255130379792	2.98897657036012	11.2625248479002	15.4388784218066	7.90101821941426	0.252262235102161	0.257537047683437	0.250092487531474
2009-11-03	5.55101974731561	8.88352410624311	2.94712585849214	11.3710894550995	15.5305295387301	7.99958548106139	0.249050726072916	0.249946762089421	0.24682010004639
2009-11-04	5.38620264824742	8.78900094581624	2.88666943690936	11.3381944275601	15.7740800081739	7.94629320922852	0.245599824111712	0.249810108914379	0.235429937780413
2009-11-05	5.26364374741449	8.81791919058421	2.63991142735552	11.3397511674351	15.1600133677103	7.8783495725238	0.246423088044502	0.249771805450247	0.238107220495537
2009-11-06	5.3083375467782	8.71974962273923	2.83695252700061	11.4207607194564	15.5680711285171	8.17870519797387	0.248175942927064	0.24993586717369	0.244318566156418
2009-11-07	5.32059122077275	8.57093853376238	2.63947689072762	11.5724490327956	15.3385854074548	8.08815345345939	0.24889594027471	0.249942794971166	0.246338163286863
2009-11-08	5.22314254992722	8.73007660619747	2.82749534312605	11.6430018990614	16.0566227666796	7.94597257174781	0.252588800994905	0.258104030149448	0.250095209259527
2009-11-09	5.25024258421459	8.75123158559924	2.73620085173848	11.6570753121011	15.818849015482	8.15057291098664	0.253166498686179	0.261334440760467	0.250126033856384
2009-11-10	5.23599091242025	8.39196042893906	2.70355620314057	11.6825533049848	16.2171166871308	8.21036148067106	0.251864650128654	0.256349816515183	0.250075455388626
2009-11-11	5.14034721456217	8.64439126973013	2.79456704204724	11.6088112006364	15.5966826017072	8.13370071777024	0.24940240912824	0.249972509146317	0.248143575339086
2009-11-12	5.05713775396707	8.4570011789675	2.7104325919102	11.7579199563015	15.734995906646	8.26305465796104	0.248285176774132	0.249942940637159	0.244278592521757
2009-11-13	5.06340674436314	8.48654904982886	2.64831415875692	11.6272731026604	15.8253456253478	8.19705745142002	0.248184506391813	0.249920292895328	0.243822176922754
2009-11-14	5.03482900849641	8.41565178171162	2.45254603786519	11.9193421489625	16.2046137984844	8.33961025461299	0.249626688863309	0.249985188282423	0.248705748964846
2009-11-15	5.00468687316641	7.93802631101081	2.76101126583964	11.9512264173399	15.9489066993113	8.22699429305477	0.249627122950435	0.249982509315456	0.248739741298526
2009-11-16	4.97522830705881	8.28404007406122	2.5673203625814	11.8700490633471	16.5875012038303	8.32109631088654	0.251343036420404	0.254795900051516	0.250056331251147
2009-11-17	5.02384654257895	8.22128386403526	2.65218515529488	12.0811363392494	16.268148925328	8.54198380516758	0.252529485741356	0.258806529588452	0.250092830781645
2009-11-18	4.99003082914502	7.9024222745775	2.55037475250998	12.2013555083867	17.2294261391144	8.42635307067859	0.256700302195702	0.274243094328026	0.250242553831179
2009-11-19	4.97952889642294	8.24199346653914	2.71937185229969	11.9360655042782	16.2559635610386	8.66343961802833	0.259437957214556	0.283709389940292	0.250389699015558
2009-11-20	5.23244773335696	8.6495808278857	2.67466014191656	11.8931100080203	16.3158315673335	8.29546479738043	0.262532250542504	0.296221553404961	0.250470228548026
2009-11-21	5.17423139029598	8.37746443957676	2.82737028307117	12.053965929509	16.8085156154172	8.3967951079351	0.265228459427718	0.303491087881655	0.250717528457053
2009-11-22	5.22060895559817	8.32143946500024	2.75909977202103	12.0710588666345	16.2584814682924	8.52431441227459	0.268775908461882	0.315324170212887	0.250693892463544
2009-11-23	5.22791336774313	8.62779354446387	2.71958642449688	11.9276080418046	16.2097905540147	8.15214628583001	0.271817249575759	0.329683824268098	0.250918940215133
2009-11-24	5.39352447349512	9.12489524977079	2.85230743584467	12.0106525511117	17.245457260647	8.19026474525483	0.271694083514444	0.330091671370524	0.250942566940139
2009-11-25	5.35238521747868	8.72901364678031	2.69576213427348	12.0595091580822	16.8646134534036	8.2977054075082	0.272049281608311	0.331974323627792	0.250632336703386
2009-11-26	5.43439300322512	9.09648264585461	2.83881242683928	11.8699725537151	16.4067362392101	8.20002006237752	0.270913517654658	0.322904035492793	0.250789703036443
2009-11-27	5.27257216258614	8.9028115184141	2.80632118690499	11.9658548832794	16.4306480200514	8.30007387078081	0.271095914162002	0.325788850639782	0.250990698332413
2009-11-28	5.45569606124289	9.08516161137555	2.86004288049615	12.0040056364917	16.4355785295575	8.14420176583701	0.274378610562151	0.336904617386389	0.251144579833872
2009-11-29	5.68752568859764	9.08880451993959	2.97152149041019	11.8512119940343	15.9465985045855	8.28025136531171	0.275419123185324	0.340598802856078	0.250923495017994
2009-11-30	5.55650026851011	9.3224497525014	2.96897919348291	11.9759697312478	16.3093244515535	8.20113580434183	0.273042856730982	0.332868662026134	0.251073303446643
2009-12-01	5.57363059799731	9.08740604953242	2.9982854412961	12.0155061175955	16.8947094759292	8.38125382178523	0.274270334376449	0.337440674016734	0.250864618574958
2009-12-02	5.60995811126334	9.33587796913605	2.97132224730463	12.0610896283702	16.4596927194611	8.21558545766603	0.275567846706581	0.34048034021671	0.251165742179705
2009-12-03	5.66637572574309	9.1316687155554	2.94827758151873	12.0183852094206	17.0180064854627	8.5053103374073	0.275715194137184	0.340835835800405	0.250941485552441
2009-12-04	5.70865190671533	9.42448875773762	3.05745887410878	11.9462787030582	16.6246570985629	8.29905434602863	0.279241906758197	0.361106531544541	0.251063579350234
2009-12-05	5.8090912148849	9.3199610661331	3.03833666700655	11.8752115457162	16.7431131769233	8.03850759978795	0.27742805486861	0.340320186066707	0.251267475478994
2009-12-06	5.66975735001263	9.49697565701655	2.84336225573119	11.8454725431096	16.1752907670041	8.11500899843899	0.273306707300452	0.336365728997501	0.250833230348392
2009-12-07	5.71834731830158	9.32162255676995	2.97274218174248	11.6231030687678	15.7568682861753	8.11670896974057	0.271523676070782	0.332333761577072	0.250949395758418
2009-12-08	5.68661071634434	9.19555357066099	2.97407465111289	11.7859403720423	16.3595809948724	8.29409315788164	0.269142190942741	0.321352081880862	0.250580541436499
2009-12-09	5.642563820367	8.95586999661155	2.82194715857553	11.6210213549791	15.8803357557803	8.20132218215852	0.26763747408067	0.314013432766966	0.250619075568938
2009-12-10	5.69248221552677	9.58075746340803	3.01349093274768	11.7218107704853	16.1346041879685	8.37240346730661	0.266561079410993	0.310178358191593	0.250515254415089
2009-12-11	5.78946702940419	9.22707592748588	3.1083354362446	11.7485856107292	15.7811308855089	8.29534633059994	0.267623770308732	0.313649290752255	0.250621773272442
2009-12-12	5.68205283912592	9.48223145391638	2.95391616894822	11.6773361771247	16.2617968173068	7.99737974532064	0.268654702452311	0.315969060382178	0.250881770787538
2009-12-13	5.71726436424106	9.53654310688079	2.8594288273592	11.6543789311552	16.4328098396407	8.3031315227172	0.267564817316337	0.313753896123795	0.250688014740896
2009-12-14	5.60508369755292	9.19972200368117	2.9715760806987	11.883401083156	16.4347775335642	8.12526909731248	0.267926923649321	0.317425515785674	0.250812655688212
2009-12-15	5.63942956666233	9.39978059455683	2.92064916069825	11.756231934046	16.3689373204122	8.09686527003724	0.26980201596656	0.320609654283589	0.250837709718415
2009-12-16	5.66876083336596	9.49242995842097	2.98098818138783	11.7137521773169	16.3131870650379	8.15292998342617	0.267540060447928	0.310542139937499	0.250630735731911
2009-12-17	5.6582485255254	8.85408497169345	2.99115104592637	11.5959177631022	16.5107791561308	8.11747864093943	0.27009960133865	0.32053861528103	0.250851277282132
2009-12-18	5.78165737010079	9.12272445904388	3.04279544788079	11.7709925077241	16.5360958261898	8.26888052313214	0.271258813407088	0.326517716648346	0.250710329716416
2009-12-19	5.56118528429106	9.19987858543931	2.97819246680102	11.7931329476766	16.3503392825562	8.11630452574913	0.271098700944999	0.331101402792175	0.250721822195885
2009-12-20	5.50157099188227	9.20476928672811	2.99210123381787	11.7546501397233	16.6173666472924	8.03429293969302	0.271430160086729	0.32605996458983	0.250944813572731
2009-12-21	5.41672455641802	8.97416806130361	2.8688379799584	11.8706546995568	16.7527355954104	8.46492814029105	0.271649734182455	0.328737905061749	0.250769472921996
2009-12-22	5.48738429859392	8.99227423886505	2.80306758798497	11.8085571560622	15.8713268044523	8.39497505088666	0.270055996968514	0.32089842455393	0.250810775741126
2009-12-23	5.47419161579368	9.05871383233018	2.76815304924058	11.8660483149526	16.2342417908399	8.33477584401241	0.268415340868195	0.316966824871367	0.250634474143024
2009-12-24	5.35494245428493	8.66420916600086	2.60471815135564	12.0166360192879	16.3033808374298	8.16844837293814	0.268822864467741	0.313830944296562	0.250949962535943
2009-12-25	5.31648035777136	8.90987368526816	2.67392755483181	11.9482529850223	16.0384068784014	8.39058602063342	0.269493101298541	0.323025624657594	0.250776353489059
2009-12-26	5.28976587841787	8.79327230146533	2.70694389955285	11.9197157802113	16.0000982819474	8.28353973931528	0.267957574825924	0.308798267415852	0.251088369138263
2009-12-27	5.24446726241839	8.58273008045725	2.81037450204833	12.0781029849517	16.6179581013602	8.19672346134503	0.267314151137139	0.3148000986815	0.25060221688926
2009-12-28	5.19021029698125	8.62915652101083	2.69462048506397	12.0213583377636	16.454602571579	8.36806835969401	0.265084817273614	0.302865098915285	0.250636381156365
2009-12-29	5.04287578939194	8.18042709074091	2.68093377321255	12.0925165373824	16.8549870797678	8.32175830844516	0.262581806347963	0.295903685556645	0.25052736062964
2009-12-30	5.07098364857644	8.40694973098588	2.59250424758631	12.0473560345158	16.8265083938308	8.29852315657308	0.26271091748996	0.294329880704184	0.250471329018853
2009-12-31	5.12784421736172	8.57303146097654	2.68339376389956	12.0608442701991	16.4883750951516	8.35247970550204	0.261970751698372	0.291980704284062	0.25051830970555
2010-01-01	5.05416475875649	8.08176626937034	2.59884022739867	12.0970195374557	16.9471084686507	8.52114103431239	0.261505438299057	0.289907413516504	0.250366069393226
2010-01-02	5.12987788930345	8.61279506696851	2.65977476174448	12.0687131002601	16.4148035941907	8.42196275312168	0.262512624146167	0.291878583094972	0.250508076879392
2010-01-03	4.98513023979596	8.29133438024388	2.63056952612533	12.1279855944144	16.6003118196255	8.33061705179493	0.262027905905037	0.292145121464789	0.25045296264158
2010-01-04	4.94204829774894	8.05950246873098	2.71768215951147	12.2346518274136	16.8384324511805	8.42636332249457	0.263253786972958	0.292336919693455	0.250491216895234
2010-01-05	5.05728824782192	8.17858576619118	2.63782822291064	12.0547864042009	16.5853916476862	8.32407847598493	0.264007190476275	0.301925526316448	0.250451492286766
2010-01-06	4.94249505174671	8.08828471859569	2.62174178474641	12.2884644782592	16.1952134479395	8.74373423265089	0.267001435507577	0.309424986950295	0.250695044941629
2010-01-07	5.12798710672932	8.25500320354742	2.73973853719544	12.246571802916	17.225248380952	8.57159186298737	0.269104004024064	0.317465301181404	0.250604219120756
2010-01-08	5.07797828595986	8.32714690118892	2.59880383195177	12.1923526551481	16.5448494738414	8.5137807290583	0.269413222922069	0.316829345809147	0.250495401234445
2010-01-09	5.12925209290153	8.45081045048304	2.5670811062176	12.3721638257474	16.9392967174181	8.44943515352825	0.272819922793311	0.331193579419379	0.250837580917673
2010-01-10	5.22196346203579	8.5586000601545	2.58938978865198	12.1485013781019	16.5550718039796	8.44494691793599	0.27350944394197	0.331464251596592	0.250779337431187
2010-01-11	5.19537755630642	8.38127165796873	2.75242697321306	12.1799561788924	16.8373267431745	8.51017180706725	0.276333992983951	0.342871753743929	0.251147602044888
2010-01-12	5.17589050010677	8.48981044921531	2.67608641636193	12.3927434871108	17.3826598569095	8.7533567498735	0.275110783381337	0.341747328190945	0.250912260732956
2010-01-13	5.14027199902157	8.47169747527434	2.63794452930653	12.3271210600959	17.0472971240209	8.56184460064571	0.275520534900196	0.345161989245389	0.251200773698466
2010-01-14	5.27690140501323	8.53825027611829	2.71994159381207	12.2270812289877	16.9200541510353	8.625406116573	0.277999502068141	0.353244138170759	0.250744065749929
2010-01-15	5.2922194786118	8.67595783909632	2.74672408474753	12.2895942851872	17.0211521355104	8.39670110571056	0.280124869333859	0.358621067231504	0.251116122618889
2010-01-16	5.17824288375878	8.75831260521188	2.69812840316612	12.4075008481255	17.2966348318274	8.65070582319398	0.276905879696212	0.35141366402944	0.251030993594912
2010-01-17	5.14981897157845	8.41272975318012	2.81946510377	12.3504354635182	17.0996774483865	8.72367057624608	0.274995377618363	0.341916749895646	0.250993222504059
2010-01-18	5.26394238129985	8.48347110905183	2.73208653737001	12.1414171427746	16.6328510763766	8.67515175704327	0.272057968247641	0.327100517363386	0.250458883787361
2010-01-19	5.11944895945263	8.24677992314271	2.74879937597705	12.2055215044409	16.7753420631551	8.34736107651086	0.26973397648907	0.31608986804	0.250666119280858
2010-01-20	5.25659477761001	8.44452118963146	2.70040459791936	12.0725164108666	16.7502230518834	8.24962533677564	0.269230154473224	0.312533988637826	0.250813919583223
2010-01-21	5.17771663539955	8.37387786504762	2.74162282341301	12.0361845741751	16.2305763365585	8.44121018121665	0.26838204380896	0.311430376076101	0.250948763893063
2010-01-22	5.16743454742682	8.3026759542505	2.70779412885668	12.126563875228	16.5018706164807	8.50729903828292	0.266468014897903	0.307906387416659	0.250652185936315
2010-01-23	5.06241370000463	8.27523775209461	2.73757152434842	11.9459418798285	16.2375991823164	8.28719190915146	0.260884401419024	0.288597413250211	0.250295374057609
2010-01-24	5.04867665486886	8.22569553450161	2.5835790503588	11.9415216128236	16.2670035570595	8.44915090056226	0.257013157019066	0.275495968739337	0.250312676311003
2010-01-25	5.07678580623147	8.2427909711716	2.64902277933391	11.848005629348	16.1547397088026	8.2094657360751	0.256533863667235	0.272625091744021	0.250328675637072
2010-01-26	5.10297413215717	8.45936309650186	2.65249086877506	11.8385217055618	16.177794300967	8.31620556717433	0.256178996206161	0.269054235273217	0.25023849438113
2010-01-27	5.08065119180222	8.48421740628584	2.56551839632515	11.8682614351911	16.3617558128962	8.18171526524035	0.256931815442375	0.274595697878909	0.250193314540262
2010-01-28	5.14996733549477	8.61396933404098	2.59793001993148	11.927675169206	16.554345596587	8.11986474253617	0.258605542955433	0.278948670454423	0.250427539536873
2010-01-29	5.08780913805467	8.19973123042598	2.59371416128891	11.9015803994535	16.2257830187815	8.15456802953924	0.256377991112974	0.272657659113502	0.250287686668798
2010-01-30	4.86013370812982	8.02323547878706	2.46187833631252	11.9453385461662	16.3013681618611	8.37534458534643	0.253119835072108	0.26086990085266	0.250110595473179
2010-01-31	4.9058243147279	8.04686240360492	2.65385181692559	11.8981611376522	15.9249614792431	8.28884467328475	0.249775757266334	0.249991171439001	0.249253100770517
2010-02-01	4.79449379932288	8.04989942329994	2.32297869737535	11.9370541078291	16.5178266404679	8.17659130149471	0.248113309815913	0.24993068372379	0.244016205780507
2010-02-02	4.84222687837826	8.01592182397161	2.57947865939471	12.074330372926	16.6510865671869	8.60147724789067	0.248884785462518	0.249952720944498	0.246493606366957
2010-02-03	4.84626687872127	7.89351908762344	2.56460742397425	12.1173810493809	16.7132847384895	8.41059322668828	0.249908318828481	0.249996984436533	0.249690841190107
2010-02-04	4.91877475856683	8.00159494710213	2.62607310408446	12.0576486207293	16.0833865240482	8.4493727214099	0.25213108016653	0.257167927535969	0.250081876376227
2010-02-05	4.89951081486109	8.21023861571364	2.54082114426092	12.050535818858	16.2611719891716	8.280076012308	0.250235327113724	0.250798539147622	0.250009352181328
2010-02-06	4.79358384172842	7.5927322948648	2.50572212326025	12.0684940609457	16.3445096360173	8.35889268456074	0.248219668418022	0.249903497708316	0.244159131195791
2010-02-07	4.80118231193007	7.76402027122608	2.49280329962754	12.088147747215	16.5047831400049	8.17874654637063	0.246555651653719	0.249809775325006	0.238973559046573
2010-02-08	4.64829661949486	7.70346926930135	2.47656523104107	12.0860319523147	16.3204760376984	8.47201394036744	0.242967793991962	0.249798852770461	0.227578630524884
2010-02-09	4.65539872592077	7.78879625681031	2.39833137087441	12.1528927385395	16.430582134009	8.56709637174196	0.241252492806504	0.249568268196085	0.219907977553931
2010-02-10	4.64731511499732	7.6665085775241	2.36369206657858	12.0988109877298	16.4208203925659	8.67175607750824	0.240470032677878	0.249587116476976	0.216657256040546
2010-02-11	4.71456435696675	7.9122821716286	2.40614676055987	11.9849209003181	16.4129854939533	8.20043586789019	0.240375001180195	0.249593537171512	0.216708873167854
2010-02-12	4.65737670315907	7.66861618826363	2.36317667802736	11.9492604528512	16.057968408433	8.32019884944488	0.237540109800973	0.249412348070083	0.211640527423771
2010-02-13	4.74182482323373	7.75729901922446	2.56024884577866	11.9085598134537	16.3432579839062	8.27563615145563	0.239057170272766	0.249461840136015	0.217314867255548
2010-02-14	4.7536319601133	7.74387678628765	2.58707113010788	11.8884100397968	16.8134960401185	8.17138841422184	0.239629538194718	0.249599798021115	0.218496104179459
2010-02-15	4.83563852828244	7.75719610806824	2.5485996550671	11.7472682178753	16.0478798893421	8.37378482995554	0.240895386697319	0.249685867060401	0.22205828482975
2010-02-16	4.94714048825501	8.03397012880671	2.64214387867576	11.6567935784229	16.0617940027317	7.85588805807355	0.242900095618881	0.249770010116454	0.225634564961984
2010-02-17	4.98427276212109	8.48957407349575	2.63945843153298	11.8259713783167	16.097270769323	8.30305237857401	0.245406993215466	0.249830333777828	0.23445104323325
2010-02-18	5.01903042830188	8.00560648025128	2.62573442128586	11.7148648358863	15.67917968442	8.14959012844022	0.246126378745831	0.249866534823325	0.237264415329982
2010-02-19	5.07802055493764	8.36111992664924	2.62930338536934	11.7635698179318	16.0081269341825	8.2677473353051	0.248568652377201	0.249966777405135	0.245290632896974
2010-02-20	5.24221539196586	8.56835308830801	2.63457967287472	11.5753576550915	15.7589778463645	7.90109622239545	0.250071956075702	0.250245480349262	0.250002208369786
2010-02-21	5.25345607865783	8.64807770593565	2.75736107764546	11.6399886397365	15.5236044683893	7.99778947643797	0.251424518783506	0.254789510944009	0.25004627506807
2010-02-22	5.27156769354794	8.72270258084662	2.70420595361678	11.5577049530868	15.5912393181817	7.85611547170457	0.250633106315396	0.25220411387706	0.250026366046585
2010-02-23	5.2639937215705	8.89038807270782	2.64772888890224	11.5300387094136	15.7543152354303	8.08029805847785	0.25073971334214	0.25262442274531	0.25003104652962
2010-02-24	5.32482829335594	8.55632669500387	2.85063244875607	11.4684944376494	15.7222918452391	7.90477482081779	0.248984199902645	0.249946724742516	0.246690625637487
2010-02-25	5.18203576104234	8.83659852927137	2.66105134721361	11.5389862747529	15.5739725739259	8.08463071740043	0.247601078734045	0.249920833229648	0.241878153714314
2010-02-26	5.0658309984696	8.35915953070029	2.66762101749329	11.4918840833458	15.7018565299777	7.84269719655866	0.244814429918946	0.249782166063666	0.23325066358119
2010-02-27	5.1262493317712	8.5450456675844	2.72898357033952	11.6543047139201	16.0548862698848	7.98494432401432	0.244558159974327	0.249739007443351	0.231769759887018
2010-02-28	5.20686546422036	8.64524527417705	2.78165639113506	11.573927584929	15.6460167190625	8.03786102469584	0.246293127083402	0.249888437701166	0.237371075449048
2010-03-01	5.34463970764279	8.88213200855049	2.6998205707485	11.3907188848953	15.3501618945946	8.03167011064116	0.249136975577972	0.249954510683577	0.247131439317726
2010-03-02	5.41736971059715	8.97257360291638	2.72923738316443	11.3448102906047	15.4561721163148	8.19574888322128	0.2512691576476	0.254677690299321	0.250050515113912
2010-03-03	5.47967496690786	9.2224011465094	2.9173186740259	11.4537991927414	15.3675007316162	8.26351605755076	0.253792156659002	0.263829253391009	0.250152713247188
2010-03-04	5.51633957293571	9.38853003655216	2.9173970875755	11.5348268645894	15.734337333367	8.03629335774175	0.2533923418193	0.26152354385755	0.250151240664295
2010-03-05	5.38630594800736	8.82465559860997	2.86929682552738	11.4176569600576	15.3523183567111	7.84218536932436	0.251494013858299	0.255232417646517	0.250083016870878
2010-03-06	5.4101610163555	9.29907440079503	2.59496378366659	11.3995610916633	15.6656703255183	7.94078240097511	0.250750156832448	0.252509734718891	0.250028042406712
2010-03-07	5.5355649202472	8.85459339014033	2.88938102502949	11.3804919283273	15.4615210941879	7.83681759191225	0.25073750735186	0.252494779208332	0.250041381947397
2010-03-08	5.43945483896169	9.14768692222475	2.96463697044987	11.3877551177987	15.5072362504276	7.96088977436123	0.251445288500583	0.255265052747561	0.250060033609317
2010-03-09	5.62837484070317	9.17342239018239	2.93573249205123	11.3556429422342	15.333072416296	8.0758507011471	0.251178078745321	0.253854030793458	0.250045531217748
2010-03-10	5.6274972395986	9.34651420858532	2.86504153738622	11.4458217898647	15.8353724456224	8.01437377108138	0.25385225804757	0.263034024559543	0.250150228957265
2010-03-11	5.57235282673542	9.17008042759806	2.79505809076153	11.4485142415704	15.4061636157285	7.94862018567382	0.254933816715107	0.26693171522425	0.250222790765228
2010-03-12	5.49890620765586	8.91033261929613	2.94210994007652	11.4492205139208	15.5277627000354	8.05660381870013	0.253770088717502	0.262885832959831	0.250169545438967
2010-03-13	5.50985165400972	9.17743274234669	2.85137583161421	11.379611978846	15.6250891698675	7.97104557755765	0.254291472894527	0.263881912614984	0.250188127161965
2010-03-14	5.46418093700702	9.23655948239058	2.8667137128419	11.4248449750699	15.3068776261162	7.92617882801702	0.255703916661042	0.26929357403447	0.250219146996576
2010-03-15	5.3566423465949	8.71742785003414	2.85127403353968	11.5080330364269	15.7984835807506	7.93507952938332	0.253816384439146	0.263040216097742	0.250246569718337
2010-03-16	5.34549435073948	8.77605405590438	2.81693064419156	11.483599838395	15.6434655672266	8.09647541116457	0.252166767654273	0.257657363071278	0.250075489172332
2010-03-17	5.31833788282911	8.77275763884063	2.69026830694694	11.5643020580332	15.9868095322986	8.13481318716651	0.25123842777772	0.25405413751702	0.250076491099307
2010-03-18	5.22688376535681	8.2479052288152	2.81968820884294	11.5913569584939	15.8402295750203	8.03776100132048	0.249910101545095	0.249995636586832	0.249708678845562
2010-03-19	5.29073344130706	8.68119977379923	2.73161140976979	11.608295701459	15.742323303593	8.08030058587024	0.250775680772991	0.252502489819857	0.250034907623574
2010-03-20	5.2169754114696	8.50358822229961	2.64554448973776	11.5480208677756	15.3441787686751	8.13099531280049	0.251346854636109	0.254354073991281	0.250059141046071
2010-03-21	5.2955397706952	8.78130159237847	2.62528410721459	11.681623605988	15.7900882762844	8.15127927466272	0.25206947301979	0.257265568382417	0.250091650027819
2010-03-22	5.45240014442889	9.11094039696159	2.63647645382082	11.4553265276928	15.2058532133249	8.00453380657054	0.253748120745555	0.261750977352075	0.25014825990898
2010-03-23	5.35601835620501	8.60343074895027	2.78780704739318	11.4264504873102	15.6090523943872	8.12571613917236	0.255182190925229	0.268293501639828	0.250173498096706
2010-03-24	5.63309298913887	9.05842923573375	2.7136815634941	11.5269932905528	15.6645169569212	8.06295616228693	0.258954247463973	0.282847518471452	0.250350299184151
2010-03-25	5.81742594698172	9.7182032971174	3.02068947965392	11.5506810186217	16.1022666530812	7.94048883059876	0.262699494854219	0.296067163912119	0.250447568442523
2010-03-26	5.90518415918212	9.23763611842628	3.06299422605796	11.7280618479893	16.3397103512975	8.06308286010702	0.267420256231125	0.304776769617864	0.250883771778394
2010-03-27	6.01801710035173	10.204165523178	3.12070154895236	11.6028849037922	15.8716661423891	8.03604142117245	0.268954178749548	0.32319629983828	0.250686576460925
2010-03-28	6.30990334363186	10.0139181575662	3.18346515392539	11.6785233233621	16.0719024552776	8.30806456947801	0.27296141777103	0.33711423374913	0.250899041238439
2010-03-29	6.23135069607414	10.1320076920521	3.19239283352132	11.601633958892	16.1048031093518	7.99618925135125	0.271525947450211	0.32994452772748	0.250696956183027
2010-03-30	6.34203003811459	10.2929971900081	3.25689272354207	11.4907799620149	15.8494677749578	8.06076691398962	0.270844090812738	0.33185122749028	0.250909779900769
2010-03-31	6.42676653343605	10.7132716054057	3.4195018937754	11.6800883741174	16.5952392421275	7.96168516213919	0.271967321928702	0.32582666805812	0.250903353176583
2010-04-01	6.32832872106363	10.0944686702579	3.42387908950744	11.4620869713483	15.6981981811671	7.95298101217122	0.268306616327739	0.314883482084345	0.250784119133061
2010-04-02	6.47225860807067	10.5535110248762	3.35188094776059	11.3995833907251	15.1465481795984	8.05188172028967	0.265010665530782	0.30400626612746	0.250676643015266
2010-04-03	6.46034344554507	10.8299634058794	3.37705913962025	11.3378719470699	15.587815741282	7.84365223114816	0.263580742534801	0.299641933404622	0.250528602032211
2010-04-04	6.33977315522877	10.1967405987485	3.34815667382016	11.281172216239	15.4903695859969	7.79180132938711	0.261651552680347	0.291324795455187	0.25037110933753
2010-04-05	6.40420170207473	10.3842783598408	3.42647832160938	11.2036395818931	15.6619433544014	7.82065185321783	0.259197800630338	0.279710952184774	0.250412448386231
2010-04-06	6.37903020159177	10.5443004708197	3.42370039840233	11.1468749819292	15.2572713346685	7.69240850174801	0.257815757326089	0.27806306727998	0.250320313656715
2010-04-07	6.40582556186012	10.4337966512943	3.32497687303721	11.2046023842285	15.4993863332909	7.983802109739	0.257201448901648	0.274592267118886	0.250300295345646
2010-04-08	6.42249215479987	10.4615539564941	3.32322505323829	11.2941385513613	15.4412578285071	7.80105692311	0.2577145366525	0.278021462244463	0.250386360216907
2010-04-09	6.36032430523885	10.5509870981374	3.24730892627697	11.185015054644	15.6863651691608	7.73361286872412	0.258275469910161	0.279261917877674	0.250325412614975
2010-04-10	6.55522172639468	10.4945515857104	3.32998542770669	11.2348885645	15.5354647548743	7.78401485217318	0.257338567289862	0.276587800575242	0.250296853039191
2010-04-11	6.53721687506448	10.8260495627293	3.50831754569633	11.0877947801234	15.1286689019353	7.77665827776057	0.254468150731859	0.265726097038298	0.250097347094224
2010-04-12	6.52491617568717	10.5113151426051	3.28719487738965	11.0449766917708	15.0772849175188	7.68838145017311	0.254413842811285	0.266069505689818	0.250193319522131
2010-04-13	6.56827489464955	10.570823602046	3.46766384221461	11.0512376508902	14.8768732302765	7.63219534261323	0.253549375714786	0.262568512022694	0.250133335184928
2010-04-14	6.77562304881445	11.2417493601978	3.55638275561417	10.980797973211	15.1943359557345	7.83696148798205	0.253021926698057	0.260370794130136	0.250139926216723
2010-04-15	6.76369642234556	10.9366856913278	3.53350453253252	11.0951981546858	15.1395077896106	7.81197235073185	0.252479850256161	0.258803056850528	0.250074624382356
2010-04-16	6.79357625346694	10.7400650658101	3.39714861694392	11.0485387224465	15.3657402460132	7.56070758331463	0.251924072827153	0.256691430047537	0.25008967199014
2010-04-17	6.85127148762152	11.596393729752	3.41359235511422	11.1364185975875	15.1156776102177	7.77467688235854	0.251221243760839	0.254189360049345	0.250041195544526
2010-04-18	6.86988778256577	11.0729815620097	3.6383838469149	11.0465450515295	14.7414877206505	7.99131481653228	0.247455812014998	0.249891735776467	0.241485235840258
2010-04-19	6.83701914390355	11.0265631175469	3.62975800706277	10.8721920342188	14.8215376608414	7.45806819853286	0.243722327922218	0.249678110108398	0.230379249930005
2010-04-20	6.83529921756344	10.9292717242412	3.68717097521005	10.8511443449582	14.7029852066601	7.53543315041457	0.241174821710102	0.249635582787302	0.221062637645951
2010-04-21	6.61702257402742	10.7214909588969	3.34481902082449	10.7974776224376	14.7869654092938	7.5803665995845	0.238977742671947	0.24966022241523	0.213037114372635
2010-04-22	6.52394241109655	10.5397857694213	3.42173909994992	10.643067700074	14.3759925499077	7.39729198033245	0.23639796051704	0.249451635513389	0.207662766419926
2010-04-23	6.446149060507	10.9287750678741	3.40895605780174	10.7005876222086	14.9587782422256	7.36785218587265	0.237012888515751	0.249500746583231	0.207994984345196
2010-04-24	6.5367410607147	10.6785158609411	3.25014036085507	10.6156090922532	14.3006356733416	7.21411574626424	0.237048043321329	0.249449958145389	0.207403584838557
2010-04-25	6.47329037897205	10.4394110757457	3.39457684185803	10.6680817867701	14.6924110727973	7.29974044504279	0.236982073654149	0.249421126862558	0.207401948848156
2010-04-26	6.58320911906427	10.6471098544355	3.44010229676243	10.6141024428051	14.5016318793231	7.39299473384704	0.236413477649321	0.249172869175183	0.206742875223512
2010-04-27	6.66255826785359	10.7852547373838	3.50829139161918	10.6977350450671	14.5748468688731	7.51425692960004	0.234529543444643	0.249125111588554	0.1985688548387
2010-04-28	6.66219141774306	10.7746406264031	3.35914617958646	10.6792439314078	14.3243451686727	7.45570795173496	0.234602889591041	0.249410593581515	0.199133243647041
2010-04-29	6.71958107922507	11.5191047173119	3.53067823529552	10.7311512957322	14.5823468300396	7.31432694350573	0.234868760713135	0.249226919597244	0.201261001897903
2010-04-30	6.72928733325	10.899786998918	3.60583696482434	10.6889943292484	14.5632762298555	7.48697598538615	0.235864632524197	0.249259077687783	0.206627693088761
2010-05-01	6.88621596213221	11.4825152845795	3.67069645421372	10.6416687512374	14.2573138102174	7.45988177758497	0.236682115343069	0.249513032782279	0.205331720654798
2010-05-02	7.00702107242787	11.5995558042195	3.71577885670772	10.9487464985764	15.1740934793636	7.42627872227626	0.239364720485338	0.24959420686746	0.214179815962534
2010-05-03	6.95676247693743	11.6514228062816	3.60505132415569	10.8353103068273	14.8835661559154	7.57549701756254	0.240655233518479	0.249532303155769	0.220211864346056
2010-05-04	7.18493367975126	11.8041472306856	3.5176007563639	11.0045710692594	14.9431269119529	7.77628858816855	0.244903317066985	0.249795518158914	0.232932539526567
2010-05-05	7.36167756376659	12.3448278827713	3.74288163872997	11.0868680236994	15.0122992241264	7.83601192002925	0.246491809355956	0.249834883316388	0.237759500298744
2010-05-06	7.63962112998347	12.5361211171609	4.13815349633771	11.0359360174841	14.8378342180199	7.64356315408836	0.249541529568734	0.249972396474868	0.248509138829448
2010-05-07	7.79927496438944	13.0349005434779	3.92672072561919	11.2927139702893	15.2652259596904	7.88291653742213	0.251330291681531	0.254958077143441	0.250051906913042
2010-05-08	7.89261585036593	12.4958700290529	4.00563701636783	11.2320753847697	14.9289811966444	7.90275526366089	0.252739265845556	0.25927108368959	0.250122687803498
2010-05-09	7.96723260129392	12.9594373870773	3.93023441316251	11.2600208134763	15.2424112477648	7.7081789127116	0.252584539224546	0.257958709951148	0.250110026766192
2010-05-10	7.92217727480655	13.2045640718124	4.19545730468143	11.3024592772105	15.3648527308734	8.01243151837937	0.252522042370327	0.258922185469075	0.250082687213219
2010-05-11	8.15693256832344	13.4361192401988	4.32883304670525	11.3626717702533	15.384961362003	7.83531227218577	0.255547249375992	0.269057023020531	0.250234492912975
2010-05-12	8.32189920329786	13.5739384699679	4.10706173169502	11.3542592840573	15.6375482097089	7.91869816127079	0.255576163654174	0.268283006637527	0.250318991587719
2010-05-13	8.28574854790982	13.2947299877814	4.32855289945897	11.4430973698591	15.7346503651193	7.88848411705244	0.255918934696095	0.271661660743547	0.250245719131094
2010-05-14	8.31244848676881	13.7462569684114	4.18862232950864	11.5128221151039	15.604904237717	8.00414915096572	0.256489142970424	0.273022192571027	0.250260253603658
2010-05-15	8.17517419595268	13.2191399036459	4.42948615170625	11.3611194017076	15.5261650421867	7.98825303625386	0.254118634155788	0.263475493111545	0.25019275058572
2010-05-16	8.2358650200739	13.586596265356	4.20000194361463	11.3493984648993	15.4300506414098	7.58590997723972	0.254557924247074	0.266175075377121	0.250180153654257
2010-05-17	8.36794763476265	13.851033787734	4.34846018388886	11.4934823649747	15.7130335919916	8.09736932473333	0.255505427094976	0.269115758730014	0.250191032456409
2010-05-18	8.69562887323147	14.3847794948932	4.58435859930488	11.4893242686876	15.4596871669515	7.91711242890039	0.257131217254402	0.275131460607737	0.250327955014073
2010-05-19	8.70892728934395	14.3355318785433	4.51914898021393	11.5939534496472	15.785216724749	7.67769773349305	0.260013691028683	0.284944572568193	0.250310231970985
2010-05-20	8.94477559372764	14.8398885914944	4.61748433486988	11.6174014526308	16.0411669940363	8.06324570554728	0.259973126971888	0.2861831498758	0.250475508503287
2010-05-21	8.95711123919983	14.9487904931717	4.59862190191259	11.7232437849378	16.0158433961528	8.23543412662108	0.260756322517083	0.28817282837148	0.250496895160193
2010-05-22	9.23981036117423	15.2139729257778	4.81855273534863	11.6296764053356	16.418424209643	8.0494059809485	0.260628549466475	0.283609688817447	0.250543279183452
2010-05-23	9.35190813406893	15.5034703724942	5.00593329564921	11.6294376024672	16.0895286661386	8.23286977492133	0.259158258121466	0.281664406793422	0.250331622329238
2010-05-24	9.44990046400118	16.0117024503565	4.89677112593324	11.4109057816208	15.9997640705426	7.77975941312575	0.258619878430457	0.279335147904659	0.250302687500349
2010-05-25	9.43751956584437	15.5274652631708	4.70058428664301	11.6688739004607	16.3047970505151	7.94109630699724	0.257952425105951	0.278497588926508	0.250356238127733
2010-05-26	9.31120182553452	15.2264308691248	4.72771349186961	11.6669733087556	15.9483815467584	8.15882774099606	0.258563185859294	0.279734814947011	0.250339346329173
2010-05-27	9.39490164182314	15.9396193714216	4.83088140645086	11.5636141448603	15.8990820057828	8.09528847043585	0.261829925989834	0.293371669966448	0.250536794560055
2010-05-28	9.532368707914	15.4990075568763	4.97829676998019	11.7514386118636	16.1805023041434	8.26360737641115	0.264220582381994	0.300894446369819	0.25048020189862
2010-05-29	9.71500422356775	15.683574978506	5.16640343971016	11.695057811251	16.0572098940789	8.29696868220144	0.262638228999983	0.295522228872435	0.250653350502707
2010-05-30	9.5954530255561	15.3473546677175	4.97967279118282	11.7542250428811	15.7267382562875	8.38871654186281	0.261943999460856	0.291952039578716	0.25044895917536
2010-05-31	9.9198567554848	16.2289007924284	5.12931251843927	11.6615398175505	15.9698309836195	8.13880876840103	0.263010521112421	0.300256880312877	0.250368072950984
2010-06-01	9.98079840633571	16.3269900386092	5.28198216562282	11.6188311129	15.7583920218681	8.16607871528842	0.259233663034955	0.283110940024885	0.250443747550488
2010-06-02	9.73692639637622	15.3502575650471	5.10081001084784	11.5792269362136	15.5591970554321	7.95400322692973	0.255774216547492	0.270811690202178	0.250204354294326
2010-06-03	9.71133347839378	15.6240810393607	4.98416029099257	11.4581130938776	15.827311228629	8.14407443954252	0.252207071413325	0.257607083099954	0.250094694466204
2010-06-04	9.68563522314692	15.8639312675135	5.08148609560605	11.3476997726065	15.6047762711903	7.82249683085943	0.248896027387416	0.249952278922532	0.246138935724632
2010-06-05	9.57148042100309	15.8708584026453	5.04630504494725	11.198130197536	15.2817958938899	7.82863116294413	0.24414843225648	0.249758189791285	0.230452706579994
2010-06-06	9.3662191566169	15.2104059335567	4.89041440582452	11.1684382501612	15.3223843226546	7.60414286924812	0.244212389194334	0.249715660328682	0.230988645939091
2010-06-07	9.57069538472915	15.821895968941	5.06251407322621	11.2719335496689	15.2496807251175	7.78280034847392	0.243903272114329	0.249745668864918	0.228763618876495
2010-06-08	9.54961470803227	15.8843932782018	4.72027729733967	11.145533984297	15.192283706118	7.66438775689731	0.244152577292205	0.249709723047965	0.231908173927545
2010-06-09	9.59129281285611	15.9966108613861	4.94829083877452	11.2363937567972	15.5843840331059	7.97647883163433	0.243843706067219	0.249672721565829	0.229002765684503
2010-06-10	9.61569028434622	16.0071171490166	5.15122093787178	11.2081947552946	15.4227116549284	7.65884619038116	0.242405367893259	0.249708909971825	0.224244544913898
2010-06-11	9.47822605216847	15.5312941843627	4.97269499351901	11.1457512102608	15.3689933845269	7.90861151341549	0.240991264947648	0.249740121019849	0.219437596165835
2010-06-12	9.65170671726034	16.3167707538149	4.83587848640189	11.1364728879401	15.2058356498749	7.62211353352133	0.23887590305303	0.249436372653559	0.208765924994314
2010-06-13	9.40950216439638	15.1027742569911	4.99457615136115	11.069438624069	15.4353770561343	7.75747162095855	0.236233846156624	0.249427907991011	0.205964119226021
2010-06-14	9.65257786385536	16.1227420819377	5.16932072076453	11.0972954345179	15.1557784766791	7.64992616229193	0.238854935374676	0.249586871087348	0.211831950372449
2010-06-15	9.42765168955036	15.4320281330572	4.90088781957885	11.1169684539989	15.0481240898831	7.63972906759413	0.237414213279692	0.249252148891505	0.208978437449313
2010-06-16	9.56430565755024	16.0641641324706	4.95724865640554	10.9945778186982	14.927204073298	7.83715201972854	0.236041150424168	0.249304442223507	0.20561792353081
2010-06-17	9.67061026510882	16.0400309843545	4.95972516574323	11.1058950457803	14.9221535895086	7.81709466687878	0.236618152130261	0.249309724076816	0.206841811004625
2010-06-18	9.48129364926194	16.0228224685299	4.94062454048409	10.9550252878299	14.7464542284497	7.48829642507768	0.236784438531841	0.249358328559786	0.205578288575508
2010-06-19	9.49446264408422	15.3505664143751	5.15564422704773	11.0798527520781	15.4281304673541	7.7065020567954	0.237210337322945	0.249328377220795	0.211450998972157
2010-06-20	9.50477030797717	15.7891407718206	4.91791146544653	11.0378913494466	15.2007234795314	7.67660706104864	0.235520882474186	0.249489538116874	0.204090848030091
2010-06-21	9.39547360042276	15.4455333828544	4.84439902572723	11.0695958404917	14.8253501183733	7.48432045582932	0.236219722107295	0.24936697317724	0.203900104246961
2010-06-22	9.32791297610859	15.1230934892908	5.05305883773034	11.0823415589975	14.8479319603388	7.64539756868048	0.234617598728905	0.249519088470287	0.200675822544834
[truncated: 2,416 more rows]
