# Supplementary material for: MVSE: An R‐package that estimates a climate‐driven mosquito‐borne viral suitability index
Source: Methods Ecol Evol. 2019 Jun 19;10(8):1357–70. doi: 10.1111/2041-210X.13205 (PMC7202302; doi:10.1111/2041-210X.13205)
Supplement: Supplementary file 1 [file MEE3-10-1357-s001.zip › mee313205-sup-0008-TableS4.csv]

date	indexP	indexPlower	indexPupper	indexPsmooth7	indexPsmooth15	indexPsmooth30	indexPsmooth60
2005-01-01	1.1371005837407	0.50728223085396	2.0380154019627	1.13999801307502	1.15842090030781	1.19984727947078	1.16184616650101
2005-01-02	1.15523364387342	0.528800967655468	2.04415460364269	1.16035714528958	1.17856355150772	1.21596612036215	1.16538866614256
2005-01-03	1.17878176157453	0.559143065818145	2.07496685556348	1.18220499699842	1.20119978252874	1.23182995683814	1.16815767273278
2005-01-04	1.20500443254594	0.588131722910495	2.08666170897871	1.211022942241	1.22263619385553	1.24529583967363	1.16994781087972
2005-01-05	1.23190198288243	0.628997917951445	2.10294078409035	1.23668940651306	1.24428330364237	1.25835203536771	1.17133362461468
2005-01-06	1.25923344633017	0.649713889093911	2.14270644617807	1.26742248368662	1.2650297806726	1.27074415798493	1.17231666936721
2005-01-07	1.30990474473978	0.676373150719519	2.19680215801428	1.29838208446511	1.28687906263011	1.28177383872831	1.1727699886743
2005-01-08	1.31676583364514	0.679062986396892	2.21057446983699	1.32567540133898	1.30894105482325	1.29012070686663	1.17259023245949
2005-01-09	1.37036518408834	0.70744123900776	2.27568797451509	1.35033735431827	1.32862907503617	1.29783960750865	1.1725437420923
2005-01-10	1.39549896702399	0.719732323274996	2.35175216911285	1.37053046381883	1.34891376523321	1.30404718144771	1.17273774057354
2005-01-11	1.39605765066302	0.713177141639276	2.43231709504956	1.38826374510328	1.36880525941174	1.30727917784177	1.17330649830953
2005-01-12	1.40453565373745	0.700092811274635	2.53993876776155	1.40574134185952	1.38543418610659	1.30932797217977	1.1740281906828
2005-01-13	1.40058521283412	0.687109116926522	2.57473855850044	1.41460644226611	1.40044917128333	1.31166381318681	1.17459402691675
2005-01-14	1.43403771373089	0.678921041486895	2.79933597503125	1.42375001795254	1.41336881981312	1.31380150801828	1.1746167592061
2005-01-15	1.43910901093883	0.679298985634978	2.8464171637586	1.43533523560818	1.42012092256057	1.3161340267224	1.17455607248935
2005-01-16	1.43242088693447	0.673771715371497	2.83849483389009	1.44246418978408	1.42182051342545	1.31629256968267	1.17445001741106
2005-01-17	1.45950399682904	0.673025707578317	3.02105688538143	1.45054155374112	1.41711566350957	1.31458614270639	1.17404084064698
2005-01-18	1.47715417425246	0.672772670092083	3.15621304134702	1.45325447667629	1.40689458036669	1.31136377543097	1.17282532969575
2005-01-19	1.45443833296875	0.669890166903713	3.01449169883831	1.44926551596382	1.391922161828	1.30688515743837	1.17043440936662
2005-01-20	1.45712676053343	0.664127053500553	3.09069051704789	1.43638534591867	1.37437264071718	1.30092994478656	1.16759817612076
2005-01-21	1.45302817427707	0.653860203580992	3.13654530117532	1.41356940856455	1.35829784570101	1.29297696902865	1.16452421926976
2005-01-22	1.41118628595149	0.634888640121349	3.04619497203089	1.38000205794	1.34072395340644	1.28201547514034	1.16180735114707
2005-01-23	1.34225969661843	0.610205725190755	2.82213949653989	1.33957820645629	1.32332699862155	1.26958438634325	1.15896123416414
2005-01-24	1.29979243535019	0.588797789661517	2.73209998772382	1.29445907453368	1.30395606432917	1.25493984991419	1.15687785849672
2005-01-25	1.24218271988065	0.565255949597165	2.54077547001062	1.2525212335786	1.28025852017958	1.23962263460108	1.15560829440642
2005-01-26	1.17147137258275	0.552949641993502	2.26413862258945	1.21812738263016	1.2539222914502	1.2249157578471	1.15450980958605
2005-01-27	1.14129283707517	0.549285994559322	2.12463438623822	1.19468381013686	1.22833612877015	1.21013077783242	1.15349372462477
2005-01-28	1.15946328759153	0.552261992947477	2.20101747197071	1.17212158687953	1.2014107182898	1.19612087312528	1.15264183369704
2005-01-29	1.17042932931237	0.55261759801348	2.26199194765665	1.15238703183732	1.17258511824419	1.18052331889082	1.1520295635576
2005-01-30	1.17815468916539	0.544039681858502	2.38069000262198	1.13962122765575	1.14391002772011	1.1647522891229	1.15170211482164
2005-01-31	1.14185687254885	0.532854989094969	2.26608165876285	1.12952880704044	1.11734825926105	1.14905275535134	1.15122889591085
2005-02-01	1.10404083458515	0.529075698110496	2.06412955112457	1.11435485214568	1.0927640363188	1.13211556093181	1.15045591333727
2005-02-02	1.08211074331175	0.52598040763568	1.9957170443302	1.09295697275718	1.07235068883548	1.11382070255335	1.14935374138859
2005-02-03	1.07064589276803	0.523198268844299	1.9697477551923	1.06480057831788	1.05790935386621	1.09557297905961	1.14786958815932
2005-02-04	1.05324560332819	0.521761871824887	1.92051860425355	1.03651147791555	1.04588891494766	1.0768443168738	1.14605542849708
2005-02-05	1.02064417359287	0.503268754253439	1.79938817226403	1.01179551457716	1.03394390054954	1.05830428055458	1.14412966175708
2005-02-06	0.981059928090277	0.484904016208564	1.68436651187224	0.990920052337023	1.02032268437519	1.04184086356583	1.1417946152685
2005-02-07	0.943833169732583	0.471926682476882	1.6261895821641	0.974377974519265	1.00617757962425	1.02780176146165	1.14024857916328
2005-02-08	0.931029091216415	0.468340244998842	1.6031397575825	0.96119806737195	0.994149446373505	1.0159161094848	1.1376973952922
2005-02-09	0.935982507630786	0.472740502762612	1.59264290525359	0.955432909947215	0.983972601684049	1.00716940736513	1.13430704521893
2005-02-10	0.954851348043724	0.482114126657848	1.62942505642796	0.953297361176766	0.973719113656508	1.00174044133033	1.13049213112818
2005-02-11	0.96098625329699	0.482925229859636	1.64731100683554	0.956460925200869	0.962809829349073	0.997659477069769	1.12642372774169
2005-02-12	0.980288071619731	0.493337798693935	1.67741774510416	0.960804608425329	0.952277915457802	0.993619854207273	1.12183954574003
2005-02-13	0.966111086697131	0.490711338193754	1.66102160442789	0.963005416512833	0.944023442864968	0.990257619096929	1.11700546771098
2005-02-14	0.965978117901309	0.488623137807125	1.66286961990282	0.959213570063534	0.939771699411552	0.98727020292088	1.1120457267262
2005-02-15	0.96143487378763	0.488169939979053	1.6536457922939	0.951502195043465	0.93825526366225	0.98616522213903	1.10742151359977
2005-02-16	0.951388164243314	0.482837882747999	1.63959863806886	0.939356312663378	0.939068182650793	0.98632568396814	1.10231292422774
2005-02-17	0.928308422898633	0.469965314143455	1.61107950900237	0.929458598092411	0.941988125894784	0.987343707346215	1.09722946217431
2005-02-18	0.907006628156504	0.46550865107942	1.5767454585434	0.922502263576373	0.945571528794451	0.988854018880273	1.09332649342553
2005-02-19	0.895266894959128	0.447283501631195	1.56348778502257	0.916738229248577	0.949430039191876	0.9911809122076	1.08981299728785
2005-02-20	0.896827084700361	0.447827310199551	1.561555935836	0.915571759505897	0.953295807865004	0.995282354485508	1.08664887339524
2005-02-21	0.917283776289039	0.459088957101418	1.59455239972111	0.922925078561899	0.960192553818665	1.00157375539665	1.08418563540818
2005-02-22	0.92108663349306	0.446231828422088	1.59514695522575	0.937438759045074	0.968362826217506	1.0109127719833	1.08382925277239
2005-02-23	0.943222876044556	0.460038238832628	1.63448054136264	0.955095475373537	0.978180997904554	1.02045494067021	1.08449603722172
2005-02-24	0.979781656290648	0.47779361441428	1.69244888817677	0.975302263518721	0.988678766252231	1.02899145583678	1.0863690203661
2005-02-25	1.00860239153873	0.504805474269956	1.74391948064876	0.997056334906295	1.00096830103592	1.03606850440927	1.08922443766913
2005-02-26	1.01886390925837	0.504954144462266	1.75679452846354	1.02097713067642	1.01489820841147	1.04271667765096	1.09218862329127
2005-02-27	1.03827460171665	0.520768102206634	1.79321219600639	1.0446177839691	1.0300839089574	1.04755821835478	1.09456201777897
2005-02-28	1.06956227600205	0.541295607948693	1.84897498756824	1.06305678870736	1.04654126610605	1.05348761653114	1.09604403864168
2005-03-01	1.08853220388392	0.552048939545477	1.87458818931452	1.0779209391524	1.06337581138176	1.0593391643295	1.0968684381521
2005-03-02	1.10870744909335	0.571868553994827	1.89324702955961	1.09179112908546	1.08357028030435	1.06579027184819	1.09818953889064
2005-03-03	1.10885468945847	0.57288484376073	1.89512501657677	1.10390224357565	1.10184169868963	1.07251028752366	1.10063684633283
2005-03-04	1.112651444654	0.573131167666459	1.89757443815585	1.11449155299395	1.11599478577878	1.08063822179527	1.10323765029875
2005-03-05	1.11595523878975	0.57445193512465	1.90505176032383	1.12610151749977	1.12656548002408	1.09108000779144	1.10537371754974
2005-03-06	1.12305240314802	0.578319154031338	1.9101841939946	1.14257240581956	1.13600331611004	1.10278167770191	1.10725829488524
2005-03-07	1.1436874419301	0.582931665922575	1.95111695863753	1.15806375758605	1.14182062884455	1.1149934662359	1.10929914369969
2005-03-08	1.16980195542468	0.595059452477529	1.98164929070754	1.16941040301089	1.14678267924361	1.12653040725052	1.11158232357545
2005-03-09	1.22400366733191	0.628513069571747	2.05852106535971	1.17672576964352	1.1503155024415	1.13985674408312	1.11406247092286
2005-03-10	1.21729415182387	0.619724272389665	2.05374979651998	1.18206563355778	1.15339954579183	1.15307596495864	1.11677991088642
2005-03-11	1.19207796262788	0.604255691964646	2.01340312458475	1.17947232652979	1.1563418087951	1.16556863336708	1.11952744591746
2005-03-12	1.16716280521818	0.59149038677536	1.97900780332578	1.1757853374674	1.16030814255461	1.17670843400792	1.12172916566235
2005-03-13	1.16043145054784	0.585891867051981	1.96669507540035	1.1640026066846	1.16726180717141	1.18671776951277	1.12320141431692
2005-03-14	1.12553429273418	0.573551117184614	1.90453604684849	1.15509888490239	1.17547944644641	1.19550418135068	1.12442969022276
2005-03-15	1.14399303198799	0.577971727210684	1.94302720820474	1.14951469517089	1.18344566636576	1.20183045818643	1.12553850959841
2005-03-16	1.14152455185226	0.577660488180098	1.94180211907341	1.15022664457497	1.18968500311929	1.20646667338331	1.12639289985469
2005-03-17	1.15496809934837	0.588334145009993	1.96669041041	1.15877360993123	1.19614320786189	1.21021385564225	1.12681753594648
2005-03-18	1.15298863450741	0.587494357382479	1.94249079534458	1.17602828129394	1.20431023122764	1.21494800869753	1.12711834138058
2005-03-19	1.17214645104677	0.597510286635543	1.97648222890597	1.19305509682712	1.21514248095538	1.21913159325127	1.1273075220015
2005-03-20	1.22026020804166	0.628570349242142	2.04538949849244	1.21046473323789	1.22685138799176	1.22189341621921	1.12705514213775
2005-03-21	1.2463169922731	0.638601508276287	2.08529183555956	1.23416596739826	1.2374322229155	1.22333567756287	1.12643945392198
2005-03-22	1.26318074072026	0.649609510788041	2.12243836612076	1.26085323422722	1.24918773385681	1.22331593291387	1.12514463096502
2005-03-23	1.26339200672769	0.648775821824073	2.11124230730923	1.28691255672681	1.25687823712925	1.22159089175424	1.12299192858881
2005-03-24	1.32087673847095	0.672165454841106	2.2357232842371	1.30441772854428	1.26261784432513	1.21721216986243	1.12030686217556
2005-03-25	1.33979950231013	0.679032341274751	2.30874946593012	1.31482158313439	1.26702816549267	1.21310488110262	1.11707416665863
2005-03-26	1.35456170854389	0.690724352617896	2.37413770112594	1.32034818543918	1.27355420859996	1.21006343599814	1.11303752347242
2005-03-27	1.34279641076397	0.680528352383459	2.33465893842418	1.31977083891732	1.27795504394794	1.20738982691544	1.10815954563782
2005-03-28	1.31914397440385	0.666688703960552	2.2559633309201	1.30644825624868	1.27652502526701	1.20368615098287	1.10298524556593
2005-03-29	1.30186695685382	0.659944407984058	2.20826745282537	1.28949445832745	1.27119190867933	1.20130116209075	1.09724450763173
2005-03-30	1.25935058107464	0.647315008095031	2.12332921822977	1.27468268298071	1.26318619946199	1.19758940266569	1.09072563511842
2005-03-31	1.22761865979046	0.629069160593517	2.06228037878842	1.25973447876677	1.25349678038919	1.19344663537987	1.08380998497821
2005-04-01	1.22112291686151	0.624407140328998	2.05255131630964	1.24254390068447	1.23828113186296	1.18784480004476	1.07609134516412
2005-04-02	1.25087928111668	0.645631833321124	2.09942201812337	1.22318008448506	1.22189953097759	1.18172639523749	1.06800743086181
2005-04-03	1.23815898126643	0.639248406519873	2.07427509726586	1.20657215896871	1.2049843910409	1.17397682220773	1.05973686466162
2005-04-04	1.19880992782775	0.613407601315394	2.02306253503981	1.19091959623231	1.18792826583911	1.16303027648406	1.05157955292636
2005-04-05	1.16632024345795	0.596054875710514	1.98008450834552	1.17256518104887	1.16994007905025	1.15009723014205	1.04314392724858
2005-04-06	1.14309510246017	0.589573447447869	1.94082727886986	1.15016463932215	1.15341459032469	1.13529579569413	1.03436787124536
2005-04-07	1.11805072063566	0.578318478065977	1.91117889148833	1.13054687192602	1.13830056820213	1.1194534499271	1.02519118781507
2005-04-08	1.09264201057745	0.565678610096118	1.87535213702757	1.11456752977021	1.12427542643462	1.100756980268	1.01504600164688
2005-04-09	1.09407548902966	0.560674536370236	1.88120549080385	1.09785337678635	1.10866143459685	1.08107236835862	1.00508230858176
2005-04-10	1.10083460949349	0.56274283028131	1.89235287156267	1.08512330871639	1.08989858187502	1.06050641357776	0.995434844744902
2005-04-11	1.0869545327371	0.560209575352793	1.86097427359491	1.0729218128022	1.06999860046752	1.03961065726771	0.986033455460495
2005-04-12	1.04932117257092	0.537925380971063	1.81081724366787	1.06215031604509	1.04953552770111	1.01925272161909	0.976877418774357
2005-04-13	1.05398462597047	0.537970619629164	1.80514217138148	1.04684139465442	1.02900255160476	0.998984833912784	0.968169053184599
2005-04-14	1.03264024923628	0.524269309257074	1.7741237479767	1.0280702347681	1.00740539192626	0.979620812050402	0.959020013427659
2005-04-15	1.01724153327775	0.513012635651732	1.73871048413068	1.00702805297052	0.985410119465015	0.961153296573096	0.949991052004637
2005-04-16	0.986913039294963	0.497804882481226	1.68354151854161	0.984534147793468	0.963232828673048	0.941968834685992	0.940961697519744
2005-04-17	0.969436490289233	0.489704171211085	1.66462763135511	0.956582858656647	0.94024520573964	0.921066853026084	0.932164260989898
2005-04-18	0.939659260154009	0.470002908580438	1.61471356829331	0.926082495520419	0.916028436114616	0.900342136071968	0.923245770071227
2005-04-19	0.89186383633158	0.448034136254143	1.52233357271836	0.893351081297444	0.891293048696306	0.881265689633513	0.913674700314774
2005-04-20	0.858325602012722	0.430614970380932	1.47845039317862	0.8609324540693	0.868565364187932	0.862952176934297	0.90377540022507
2005-04-21	0.819137707282678	0.408416497542513	1.41669943575518	0.829478833317771	0.844555077500877	0.84541980957684	0.893808811489496
2005-04-22	0.788121633716922	0.391970564240945	1.37262302507918	0.800610805455504	0.820941055898671	0.828791483875904	0.884080543932772
2005-04-23	0.759982648697957	0.378731598614627	1.32839843237908	0.775476503331342	0.798031166711574	0.81287983343134	0.873333955809059
2005-04-24	0.749261145028529	0.372831014360716	1.31010196193525	0.754059403750282	0.775276234775136	0.797059736060898	0.862080821267776
2005-04-25	0.737583065118139	0.365983017980543	1.28992199614787	0.73615834923342	0.75223512417715	0.780806253491664	0.850414053126569
2005-04-26	0.715923721462449	0.35512959920984	1.25654679156287	0.720488105160029	0.730685671676412	0.764677084005554	0.839140768677908
2005-04-27	0.708405904945296	0.349702583424172	1.24206135011162	0.708146754699079	0.712995851565915	0.750068686565841	0.828225100985727
2005-04-28	0.693830325664652	0.342391011577143	1.21994525048951	0.693336456873345	0.696901802263831	0.735036944278449	0.817403207986152
2005-04-29	0.678429925203183	0.334449384062387	1.20088050102137	0.677084566330674	0.683434227227417	0.720450624189626	0.807135039735779
2005-04-30	0.673593195471304	0.331494246874126	1.18826619543927	0.662869387927887	0.672172848286792	0.706535468629399	0.797237165336546
2005-05-01	0.645589060248391	0.321002446724	1.14537874272293	0.651170906460576	0.662526838189632	0.694078594994728	0.787557651463339
2005-05-02	0.623819831319441	0.299740565516735	1.10230879229033	0.640182983148692	0.653874266382157	0.682602126742308	0.77730493335632
2005-05-03	0.616417472642941	0.288892330637329	1.08823686601811	0.63142500551059	0.645584070868712	0.672514717934724	0.767094102883748
2005-05-04	0.626516534674117	0.297994666583615	1.10386566435799	0.623654684672911	0.638061119314801	0.664319124145487	0.757227969461337
2005-05-05	0.616914862481466	0.288079784790427	1.0860376328287	0.61932660424322	0.63157200894375	0.657453570308092	0.747923304953789
2005-05-06	0.617124081736467	0.288244587635524	1.0864653397675	0.618705566614215	0.625518811056021	0.652321827284864	0.739009213496118
2005-05-07	0.619200949607553	0.297607606304562	1.094731626275	0.618250232296146	0.619960192480581	0.648707637938441	0.730364694259322
2005-05-08	0.615292497240552	0.297872647389605	1.09051807854405	0.614902077078956	0.615039770547223	0.645910931350116	0.721895232664598
2005-05-09	0.619472567916407	0.302975199538671	1.10408108548383	0.614066989492965	0.61288095521432	0.643089274176936	0.713024739323032
2005-05-10	0.613230132416459	0.303023137317001	1.09028874736426	0.612053886009	0.612969129307465	0.64032169267538	0.703867256223916
2005-05-11	0.603079448153787	0.292830208914185	1.0724517788791	0.608603842718147	0.614343764193035	0.638670880088109	0.695013507713239
2005-05-12	0.611069249379531	0.298667446455966	1.08928928947614	0.606388752608203	0.61564239672506	0.637197480352364	0.686644854316894
2005-05-13	0.603032357348715	0.290800105486795	1.06733247120355	0.605493647227978	0.618005338352352	0.635821582059519	0.677993340264389
2005-05-14	0.59505064657158	0.282303496281126	1.05034514499813	0.607195405842289	0.621209427342311	0.634649267421158	0.669758852105216
2005-05-15	0.599786866470944	0.280468926102257	1.06141805199242	0.612046484095532	0.62524242759009	0.633321034099996	0.661811342421888
2005-05-16	0.613206830254834	0.287248466644112	1.08513390318509	0.617036023134811	0.629295024510599	0.633146468240687	0.654367784874289
2005-05-17	0.62514244271663	0.293604138968614	1.10668795509513	0.624082684497974	0.632304281971714	0.633543013686556	0.647120374811948
2005-05-18	0.637036995926487	0.29866954879799	1.12036545678514	0.634101937357155	0.635059314482047	0.633846069695529	0.640124863662223
2005-05-19	0.645996022654489	0.303968321527974	1.14130829312379	0.645517521193339	0.639280640861417	0.633190249289161	0.633661997564262
2005-05-20	0.652358986890851	0.30756004725047	1.15349545398847	0.654499609878104	0.642822951760979	0.632894432973281	0.627527694634402
2005-05-21	0.665185416585851	0.322138245234807	1.1778521568948	0.660138036609032	0.646124353063017	0.632598617415395	0.622031289717947
2005-05-22	0.679695953324234	0.339451527732823	1.20310512267352	0.662640697201171	0.649338342361734	0.631937904642741	0.616927458599651
2005-05-23	0.676081451048191	0.337466750288136	1.19750197114717	0.665555457371149	0.651602297652769	0.630910631897857	0.612045336641292
2005-05-24	0.664611429833121	0.328383312767121	1.17971316992512	0.667247589654307	0.653411981267054	0.628989742585164	0.607106717620766
2005-05-25	0.654555620071464	0.319721046929046	1.16380982851131	0.66544301255337	0.654116898065646	0.626928258956168	0.60205063926751
2005-05-26	0.666399343844333	0.332230929110528	1.18085959814339	0.660237945800242	0.653348375198023	0.625349931420924	0.597100535592588
2005-05-27	0.664203912872958	0.331145286203606	1.17472413600413	0.654190052198566	0.650738101853263	0.623221022067947	0.592212328296443
2005-05-28	0.652553376879293	0.324865291817472	1.15474870776298	0.650724431432279	0.64778352759421	0.620949736250329	0.587429054969493
2005-05-29	0.643260486052334	0.319896248918079	1.13807022762885	0.648033084950001	0.64398780748848	0.619067080020806	0.58271256619419
2005-05-30	0.633746195836461	0.314723974740225	1.12337065269422	0.642191629102545	0.638633381695393	0.617087216214376	0.577975134441919
2005-05-31	0.64035208446911	0.314172027387174	1.13733888313506	0.633997059046849	0.632526239285114	0.61465697475385	0.573461203513078
2005-06-01	0.635716194695523	0.312589963598014	1.12131738197819	0.627638058493386	0.625675203198616	0.611638622881588	0.569181266838738
2005-06-02	0.625509152912138	0.307229732994928	1.10597930526217	0.622636505485896	0.618797203430289	0.607735009389721	0.565067783861746
2005-06-03	0.606841922483083	0.298901874476089	1.08018840255947	0.617726986998962	0.611419221980431	0.603004870983036	0.560632169753437
2005-06-04	0.608040373005053	0.299045327874122	1.07509363001083	0.609744448488235	0.603619092374917	0.597601818960713	0.556080226789625
2005-06-05	0.608249614999902	0.297449424407453	1.07261649844667	0.599191547608252	0.595775119437641	0.59174075215103	0.551279352974067
2005-06-06	0.599379566427926	0.29313207207814	1.05829591780657	0.588602471984597	0.588795817679878	0.58514727926086	0.546518639491404
2005-06-07	0.584474314894016	0.28570905926088	1.03296450826075	0.58130071478651	0.582572134775984	0.578179741932469	0.54198575855022
2005-06-08	0.561845888535642	0.275761261462227	1.00031720336541	0.572609514184393	0.575901968240647	0.571124161064596	0.537561307023448
2005-06-09	0.55138562354656	0.269397816758916	0.98497624161365	0.562130109587288	0.569160347697529	0.56377958585964	0.533398219418967
2005-06-10	0.555729622096472	0.272313274058726	0.984415786742064	0.553443165766997	0.562121643581419	0.555530191097068	0.52942428755918
2005-06-11	0.547201968790234	0.267003215017925	0.981478709425022	0.547145542536144	0.555271640112809	0.547227176240523	0.525129771564864
2005-06-12	0.534893782820164	0.261636611356846	0.9543568671099	0.544067499379489	0.547420110327216	0.539036527879467	0.520973506454307
2005-06-13	0.538570959685892	0.264361301307512	0.962940528624447	0.541668394094087	0.539493696813581	0.530775864967223	0.516910530325163
2005-06-14	0.540390952278046	0.265326732348333	0.966512283152624	0.536553961104661	0.531661176826328	0.522629234783843	0.512624552052044
2005-06-15	0.540299586439056	0.265196930054128	0.962012805464479	0.530395375628047	0.523833244579824	0.51377593878547	0.507869783485447
2005-06-16	0.534591886548749	0.26174966336099	0.953555737324388	0.524020181828189	0.516573118930576	0.504819519990921	0.502776430513709
2005-06-17	0.519928591170484	0.250462622888994	0.92238692590362	0.516989103629544	0.508761968288991	0.496289498027964	0.497440241461282
2005-06-18	0.504091870453942	0.231694680011171	0.896684945369684	0.508632077106842	0.499641160213705	0.488074090217712	0.491885370208044
2005-06-19	0.490267426221157	0.219732718337802	0.881184977344236	0.498168612072185	0.490835260106129	0.479266020605969	0.486122681620701
2005-06-20	0.489353412295376	0.220878266248723	0.874851994327507	0.486504628821924	0.482297936321293	0.469960088532739	0.479975197563876
2005-06-21	0.481891766619132	0.218574259995765	0.857905182250215	0.474260310643682	0.472755912254568	0.461099374340067	0.473620150942747
2005-06-22	0.467055331196455	0.210426451430118	0.828900523917159	0.462092543574144	0.462686334791701	0.453060885202583	0.467490923149167
2005-06-23	0.45294400379692	0.206882634111858	0.804876915002952	0.451356263710635	0.451649909330292	0.446132871461732	0.461708194136983
2005-06-24	0.43421836392279	0.197519339583875	0.772434591191589	0.439567765675242	0.440478692284313	0.439868179881765	0.45631278243844
2005-06-25	0.418917500967177	0.190274313797974	0.747425132824893	0.427217598827511	0.430457352474509	0.433498643697436	0.450861678183144
2005-06-26	0.415113467176594	0.192432278285463	0.740419248796039	0.416116450133024	0.420876540322615	0.42703852106178	0.445311313873249
2005-06-27	0.406833926047626	0.192009616752403	0.726221636101861	0.40494633595031	0.411111930884722	0.420997276658284	0.4398832370876
2005-06-28	0.395440598685013	0.187631552421766	0.706560214452505	0.395347088369777	0.400426480251897	0.41475398062952	0.434631915222892
2005-06-29	0.389347290335052	0.186765181363897	0.698546033561054	0.38830294452067	0.390537571853806	0.408161887889712	0.429549307684918
2005-06-30	0.37475320451792	0.179221797179893	0.670757439367326	0.380483833234804	0.382288525825342	0.401082592217043	0.424550576332962
2005-07-01	0.367023630859055	0.172032489366297	0.656834348829967	0.371478741606965	0.375692623992887	0.393914238145831	0.419825205757087
2005-07-02	0.369608494023434	0.175768264474799	0.661688075404858	0.361997463623821	0.370974391474539	0.387145473532844	0.415354229228815
2005-07-03	0.36037968817553	0.17224930220553	0.650343582795031	0.354027585097065	0.367356127181166	0.380765869433051	0.4112992220693
2005-07-04	0.343798284652753	0.164171306245533	0.621034882610932	0.349537075990147	0.363241782017431	0.374643544280689	0.40747863027233
2005-07-05	0.329071652803005	0.156452397768949	0.593070898913005	0.347677339626012	0.359696616995276	0.368209642976722	0.403857387701807
2005-07-06	0.333558140647762	0.158145562574172	0.59868330206656	0.346796822786603	0.356752049004473	0.362093022624634	0.400433107329742
2005-07-07	0.343319640769495	0.160738267428832	0.615522796380512	0.347405943985325	0.353637440987723	0.356802104365865	0.397333978685011
2005-07-08	0.354005476310108	0.165809288786409	0.634146005423301	0.348777373280727	0.350515275103794	0.35229222720937	0.394495388237446
2005-07-09	0.363444876147569	0.172006058173831	0.650811403590184	0.352289487268197	0.347349784007349	0.348845979017241	0.391666947512111
2005-07-10	0.36464353656658	0.172609355914983	0.652903967208828	0.354820049864654	0.343833594591178	0.346193165269219	0.388862097264343
2005-07-11	0.353398289720567	0.167384446425565	0.633278456608853	0.354721268338128	0.340655198543487	0.343395451505976	0.386358626989322
2005-07-12	0.353656450715295	0.169068074375854	0.637210905088392	0.350994874045109	0.338175157676656	0.340729946295733	0.384068408789209
2005-07-13	0.351272078822966	0.167561374360141	0.632218088757532	0.344722929511512	0.335992805701547	0.338487965478562	0.381760307102133
2005-07-14	0.34262817008381	0.161222143905343	0.614399722238504	0.337897517542124	0.333648473395463	0.336469380585994	0.379460231630836
2005-07-15	0.327920716258978	0.147125881442767	0.588369346529053	0.332084011504924	0.331315682906388	0.335325213880455	0.377281670048832
2005-07-16	0.319541264412387	0.139470532593307	0.578687872009514	0.325361328781352	0.328891830425852	0.334830891523253	0.375376147264052
2005-07-17	0.316865652780866	0.138179220743991	0.57418637472585	0.317513370831838	0.326717566559943	0.334418960429667	0.373953703749463
2005-07-18	0.312703747460166	0.135397086719132	0.568813367752883	0.311194083113651	0.325030203357272	0.334524353920887	0.373166785656461
2005-07-19	0.306597671650287	0.132373794975645	0.558612317821343	0.308395092709992	0.32354912099452	0.335691239938692	0.372838681266996
2005-07-20	0.296336373176367	0.117086923261443	0.55640828505227	0.308124581951375	0.321763275596191	0.337754686870874	0.372803460623453
2005-07-21	0.298393156056507	0.106885478211268	0.575242732947938	0.310119619862528	0.320223881952651	0.339766840319416	0.373111030643386
2005-07-22	0.308327783433365	0.100760793927334	0.599693978599419	0.313923811443435	0.319301320184264	0.341607072167439	0.373985513250294
2005-07-23	0.317647689102067	0.0991572183469243	0.625214137926482	0.31743586610472	0.320135152657116	0.342857905013161	0.375289455034842
2005-07-24	0.330830918158933	0.10794168614317	0.644662488846828	0.321797637042433	0.322311999039157	0.343465715142457	0.376834345270061
2005-07-25	0.339333088526519	0.111503552551356	0.660555624555703	0.326053068201485	0.325004326268155	0.344225550831251	0.378567961784714
2005-07-26	0.331182054279284	0.1076356671308	0.646018230632961	0.328976205362148	0.328393509298287	0.345678732916865	0.380696966071266
2005-07-27	0.326868769740359	0.103454549124169	0.641688543136009	0.332230564540675	0.333207322200728	0.347139540920134	0.383218010239823
2005-07-28	0.328181174169868	0.106080860511242	0.640875487110737	0.335282427681256	0.339516568040201	0.348766633574745	0.386127291797715
2005-07-29	0.328789743558006	0.103396575653849	0.646641792685787	0.337842066636873	0.345885207243369	0.35075857537196	0.389321184132416
2005-07-30	0.340428203351754	0.112100636209349	0.662072092393598	0.342464843584426	0.351898461428489	0.353480747880621	0.39273527645196
2005-07-31	0.352193960143005	0.12671699941529	0.673202063394379	0.349884285791074	0.356823979600471	0.356838056382272	0.396199289099889
2005-08-01	0.357250561215837	0.131607123370643	0.680732160311439	0.358854841019446	0.360213863724971	0.360761933966082	0.399672066611715
2005-08-02	0.363541492912154	0.12686634526495	0.69814543760472	0.368159555383162	0.363420898305229	0.36556770187987	0.403638548683684
2005-08-03	0.378804865186898	0.131920522028942	0.728674604291362	0.376459325791507	0.36780834483921	0.371033818253302	0.407857656715596
2005-08-04	0.390975060768466	0.135732267050989	0.752237285774717	0.382078826011334	0.372515806244078	0.377397278270185	0.412393513931609
2005-08-05	0.393922744104024	0.132860728069339	0.763015477798043	0.385568628698563	0.37730938519684	0.384129038662138	0.41695248815325
2005-08-06	0.398526596210163	0.13786104556734	0.766585067359915	0.388982502172596	0.382215830559657	0.391168922134724	0.421036347473126
2005-08-07	0.391530461681793	0.125450398779247	0.764529732123482	0.391580914615753	0.386826343104127	0.398286682860314	0.425093320626438
2005-08-08	0.381679180026441	0.103785146875946	0.770458173121445	0.392510290336455	0.391364113725388	0.404822711522881	0.429307598633057
2005-08-09	0.387438607230383	0.0983223494589126	0.79406021047629	0.393390592387494	0.396519541664009	0.41094275830021	0.43355494887134
2005-08-10	0.396993752289004	0.107590601790242	0.801102724769476	0.393941996357507	0.402741894461453	0.417998480636557	0.438323808020262
2005-08-11	0.397480690813374	0.104949563317285	0.80691051901042	0.39652134347708	0.408860314305877	0.425706074183913	0.44346128988227
2005-08-12	0.400084858461298	0.106338556053655	0.809924445629281	0.402032963396435	0.415277988500168	0.433766618116868	0.448665203227582
2005-08-13	0.402386424000255	0.102028710055103	0.824366390586592	0.408767730977117	0.422372870080906	0.442172987678838	0.45403311107385
2005-08-14	0.409585891518801	0.0982623653806014	0.840207517137122	0.417322449917804	0.430439382840959	0.450145339023466	0.459639510575946
2005-08-15	0.420260519461928	0.0969031942666329	0.865238575438588	0.427765374494929	0.439749386120158	0.457567686676526	0.465395220279112
2005-08-16	0.434581980295158	0.108285031276502	0.886559665307172	0.440216133812291	0.44943155932079	0.464925172793763	0.470898400750692
2005-08-17	0.456876784873814	0.127832422589091	0.912556247700497	0.454210354357269	0.45846461829519	0.472752743446481	0.476360468107242
2005-08-18	0.470581162853248	0.145168589228876	0.919780580756638	0.469915839513291	0.468188616433903	0.480024073492501	0.482161604020688
2005-08-19	0.487240173682836	0.173501441050965	0.92772668554604	0.485761552571556	0.478896342123748	0.487032340992344	0.488189712875036
2005-08-20	0.500345967815096	0.186265290656909	0.936249263120867	0.498951523677378	0.490223851036897	0.494138135987084	0.49428412773863
2005-08-21	0.519524287610958	0.209896977757855	0.962863440240635	0.508388338959175	0.50213014479802	0.500465622778813	0.500497101684588
2005-08-22	0.531180510869779	0.224885417791601	0.976465558436651	0.518712990604382	0.513464334942806	0.507328736239714	0.506748375130036
2005-08-23	0.526911778035916	0.22629594087182	0.967807288080473	0.528835333815555	0.523771259627664	0.515149482123656	0.513173332219435
2005-08-24	0.522934491846391	0.224679289138776	0.960535375894057	0.538785551578902	0.533330803923517	0.522884346911429	0.519764829891254
2005-08-25	0.542853724369699	0.234137825638581	0.995864776297572	0.547565057694065	0.542763592431509	0.530968883123658	0.526758573644884
2005-08-26	0.558096576161045	0.236969045234916	1.0242157018338	0.554481948097038	0.551187832679125	0.539783038844406	0.534268458871257
2005-08-27	0.569997492158528	0.234635208512343	1.0493298115963	0.561332321196878	0.55878669348452	0.548563772880419	0.542270855198973
2005-08-28	0.580980830417098	0.24740583336424	1.06456465381042	0.569195271609245	0.565903401893261	0.55730764677574	0.550397455830717
2005-08-29	0.579598743690589	0.260204147465757	1.03831147841577	0.577125969912674	0.570491862716667	0.565798273271271	0.558131301771926
2005-08-30	0.574864389734798	0.264901175314039	1.01582008422839	0.582675711399308	0.574908086359269	0.573952384175951	0.565749809187009
2005-08-31	0.577975144732958	0.26653330848663	1.01976362539196	0.58713651048577	0.580867404926523	0.581034867535302	0.573378575769476
2005-09-01	0.598368612493699	0.288049349898301	1.05869056493667	0.590867333847071	0.587304075527667	0.587153234334614	0.581058400486417
2005-09-02	0.596944766567485	0.291422709652483	1.06359724386052	0.592117684742994	0.593749149813414	0.593289389788073	0.588590124234464
2005-09-03	0.601223085763762	0.297312067375866	1.06831012004162	0.595340466996425	0.600669735565063	0.598982147479887	0.595995698492159
2005-09-04	0.607096593946206	0.300456198854095	1.07809264170186	0.600815668683819	0.606903694723941	0.604439216815123	0.603358233760683
2005-09-05	0.588351199962051	0.287030652319098	1.0484600907776	0.603832231308084	0.612485148753461	0.609825281234452	0.611260792322158
2005-09-06	0.597423865508813	0.294518724914604	1.06351411888499	0.609915813035001	0.618132211599736	0.615210067399758	0.619337562151651
2005-09-07	0.61630155654472	0.301903645998009	1.08677242792002	0.618584709702433	0.624133508724238	0.621523952915989	0.627713610203751
2005-09-08	0.619484550863556	0.303945869447553	1.08927677509584	0.62664332193036	0.628738931147088	0.628586901482298	0.636253636555645
2005-09-09	0.639529838655899	0.31475959453975	1.12271876584079	0.637550670630052	0.631542876237719	0.635518666653211	0.644694255579719
2005-09-10	0.661905362435788	0.325156201937468	1.15588410813258	0.647105073612324	0.635390946897021	0.642830843558602	0.652932621227343
2005-09-11	0.663506879541697	0.323371080305818	1.15976908025473	0.654045400763411	0.639177601475254	0.650775092281078	0.661626859841064
2005-09-12	0.664702640859892	0.321669591083507	1.17374711817456	0.657984247936576	0.642975031736986	0.658621923982596	0.670811986580926
2005-09-13	0.664304686384718	0.320114918176886	1.23381282128214	0.658112526536184	0.649158699752237	0.666117264520386	0.680895830472993
2005-09-14	0.664883846602329	0.307432032308075	1.27067100696752	0.657078307110645	0.655512048440246	0.673931931697492	0.691382927063601
2005-09-15	0.647056481075707	0.302133602193697	1.22255051394686	0.656294882095726	0.662180500905455	0.681831978745188	0.702046357589675
2005-09-16	0.640427788853159	0.29956408069593	1.21130439220433	0.656202797383196	0.669869727436929	0.689364057526353	0.712266814682115
2005-09-17	0.654665826457015	0.299762494464741	1.26263398109714	0.658603016498353	0.677288183493007	0.697156174976426	0.721986589378725
2005-09-18	0.65802290443726	0.305561788683893	1.24606127006885	0.6625801949593	0.68499195155214	0.704959055991974	0.731617523281387
2005-09-19	0.664058047872181	0.309864383580484	1.25241869265944	0.672476175308892	0.694646489838215	0.712578331534283	0.741146787437099
2005-09-20	0.681106220190821	0.312324995826581	1.31272608412637	0.685961198163535	0.704758699211731	0.722055961865504	0.750032688124517
2005-09-21	0.692724095828955	0.317674425904457	1.33485045958904	0.699695605740686	0.714102317441035	0.731346388063589	0.758543566719171
2005-09-22	0.71632834352285	0.329980265750039	1.37889569440489	0.716758317010045	0.723730354670747	0.740277738283846	0.767049817990455
2005-09-23	0.734822948835663	0.346163818599895	1.38013906220088	0.737367875004423	0.734925026343288	0.749622926199861	0.775918804943371
2005-09-24	0.750806679497069	0.353497253794146	1.41085504159757	0.756693526614681	0.747185238814987	0.75841962803578	0.784198018668544
2005-09-25	0.777461883322778	0.350319279344409	1.56771238349548	0.772655650042586	0.758921403055832	0.766082203610281	0.791888777364472
2005-09-26	0.808324953832828	0.353671012328466	1.74294446834276	0.785937944546179	0.770740510508695	0.77468994680171	0.798699900772718
2005-09-27	0.816385781462626	0.364204765401924	1.6827050829314	0.797388459878773	0.78218163133158	0.784316326386113	0.805017518955451
2005-09-28	0.804458959824289	0.386186443773544	1.49960097485931	0.80789193079757	0.79495322397877	0.795993387674715	0.811624010855921
2005-09-29	0.809304405048	0.393318184008495	1.46053841465778	0.815498560332843	0.807180727686931	0.808813469951251	0.81835115920386
2005-09-30	0.81497655616382	0.398584288681751	1.50554338064807	0.819353497818183	0.818374975662238	0.823057847644048	0.824882480933135
2005-10-01	0.824330975928651	0.401809588959043	1.52558030858964	0.822109080497158	0.829376124962792	0.837380395029615	0.830451005156418
2005-10-02	0.830708290069685	0.404541820898484	1.48256369457946	0.831854959079213	0.839551072578552	0.850683788969377	0.835809499744885
2005-10-03	0.835309516230209	0.406847181840818	1.49222791996483	0.841402422851122	0.847172455668423	0.864252899082886	0.841152372262455
2005-10-04	0.83567486021545	0.407827901638439	1.51607001476224	0.851297495278071	0.854733403765204	0.877854358059075	0.846651439024805
2005-10-05	0.872680109898676	0.421982760328845	1.61996979572279	0.862084525623118	0.863873953560495	0.890240095014581	0.852527113152786
2005-10-06	0.876136651451366	0.43031358032833	1.60276554841167	0.872473469003658	0.877884457908394	0.901877066038585	0.85819653071944
2005-10-07	0.884242063152457	0.432736620397132	1.58566962746534	0.880541056638033	0.893896585231757	0.912575683064921	0.863344246707597
2005-10-08	0.899840188343983	0.440221746087077	1.66344613854804	0.892835958790763	0.911190668944808	0.923250708404444	0.868288107786093
2005-10-09	0.903430893733466	0.441693112742001	1.67039107178015	0.904380804289806	0.927575551244244	0.932877370683877	0.872820548934664
2005-10-10	0.891782629670836	0.435693993413735	1.59025653505788	0.924163643374294	0.942446174882923	0.940946711170342	0.877178011140044
2005-10-11	0.921739175284555	0.451697640161052	1.63144833666256	0.947769965052291	0.957765287657077	0.946624709264358	0.88151071127073
2005-10-12	0.95349402839198	0.468944516003096	1.67675747821211	0.972705339840235	0.973527084786571	0.951413113928307	0.88547868654505
2005-10-13	1.01461652504278	0.500545592987519	1.79830781717285	0.996515813652625	0.985526966050393	0.957130757191456	0.888406123788358
2005-10-14	1.04948631489844	0.520680065959166	1.90992151855591	1.0196565300782	0.996573404390239	0.962770386710227	0.890918375265299
2005-10-15	1.07438781185959	0.523965047314265	1.97937573723632	1.04013610615791	1.0067763904676	0.967932983121083	0.8938589290258
2005-10-16	1.07010421042019	0.517750443336171	1.98243290590678	1.05708007598161	1.0171252918461	0.971537952786482	0.897200336688096
2005-10-17	1.05376764464987	0.511764159225059	1.94554952104267	1.06251747652635	1.0262036687892	0.974462824513344	0.90069985747922
2005-10-18	1.06509620784252	0.509426491607784	1.99562161158102	1.06142417819073	1.03472096667226	0.977345688532936	0.904227307034373
2005-10-19	1.07210181715786	0.504847264105467	2.07002793297892	1.05612404139835	1.03851601476351	0.980724546515327	0.907490653859905
2005-10-20	1.052678328856	0.499547020833794	2.00450283707932	1.0539768269128	1.03895227429612	0.982998264440069	0.910334553857813
2005-10-21	1.04183322654906	0.502229996428281	1.93731932679823	1.05195381308854	1.03637705647452	0.985046673375291	0.912811745852906
2005-10-22	1.03728685431294	0.504208605998177	1.91459978345897	1.04544608309914	1.0316441881887	0.986410755131347	0.915041989035364
2005-10-23	1.05507370902137	0.502364957171404	1.99235337982452	1.03209795159849	1.02467529729736	0.986953289372326	0.916501248739891
2005-10-24	1.03960654788005	0.489377727350932	2.00432541650772	1.0188636076735	1.01550035432872	0.987221469833548	0.917515568164392
2005-10-25	1.01954209791674	0.483476126745607	1.94243027588764	1.00945718355489	1.00647947414377	0.988273818669807	0.918259517131394
2005-10-26	0.978664896653283	0.470372388466454	1.82415247449585	1.00105810302606	0.996926089408796	0.988331475739751	0.9191355317148
2005-10-27	0.960037921381101	0.454000388121515	1.81758536098433	0.988883922950079	0.987922008244083	0.986641046703988	0.920168910881291
2005-10-28	0.975988257718757	0.441974857317623	2.00772928491703	0.973580139808735	0.980469562829744	0.980818859902002	0.921656088152739
2005-10-29	0.978493290611133	0.435550255629272	2.04723593713941	0.959139046088566	0.973519942360343	0.973023280579345	0.923127940546372
2005-10-30	0.969854448489501	0.439114822235747	1.99502368848151	0.951014837540663	0.966045119795089	0.964660010407553	0.924472427214864
2005-10-31	0.932480065890634	0.439226425709067	1.78245548012872	0.947729505870101	0.956781286898554	0.957020278346576	0.92577890995108
2005-11-01	0.918454441875551	0.437987525239277	1.72562378513025	0.942715704430411	0.948239270877893	0.950715925989062	0.927126940205498
2005-11-02	0.921795436817965	0.444944692450996	1.71347978454791	0.936872222844254	0.941826670667351	0.944201714985859	0.928354478882444
2005-11-03	0.937040599687168	0.454410576211163	1.7385911929189	0.930487946750631	0.938146936715991	0.937126949660734	0.929528164408433
2005-11-04	0.940891647640924	0.462026248422769	1.73199308645963	0.92815025384816	0.934329819111857	0.930429012701044	0.929871734951744
2005-11-05	0.937588919508032	0.455563356425044	1.73662716761609	0.927153377518813	0.925260663329485	0.923746425667227	0.930306617784987
2005-11-06	0.925164515834143	0.450373321830575	1.71232707266575	0.927375900081763	0.914402372969993	0.917508295005806	0.931153257904375
2005-11-07	0.916116215573334	0.449503392140666	1.63847949833156	0.925437084038294	0.904644723517747	0.909751789075337	0.93197420970199
2005-11-08	0.911476307570128	0.446230174216295	1.61873265943002	0.919992728278031	0.898540202364432	0.902153765644905	0.932699025140061
2005-11-09	0.923353094758612	0.451790381003544	1.64116299065368	0.906044442774482	0.894952377834358	0.895572323092445	0.933600156880728
2005-11-10	0.923468887382885	0.45487043660586	1.66758170647391	0.89039507411514	0.891477340562921	0.891646354165242	0.933596483769356
2005-11-11	0.902781157319085	0.444954559174305	1.65500689130935	0.877162715705494	0.886331891077385	0.888924707834276	0.933003885396796
2005-11-12	0.839950920983185	0.410392671511572	1.48248143976522	0.867082135851319	0.880388462572343	0.886181419114021	0.931920598322795
2005-11-13	0.815618935218751	0.400883161834572	1.41291403408735	0.858694132875009	0.873972908974111	0.883485494382516	0.930194136630326
2005-11-14	0.82348970670581	0.407544146927684	1.42066538690572	0.851008560069799	0.868971470216523	0.881011871308645	0.927690852999277
2005-11-15	0.840912248590904	0.416970362574576	1.45374696804597	0.84487680293909	0.86272229125212	0.880019867115677	0.924997590444692
2005-11-16	0.864637073924441	0.429698676961079	1.49046794015396	0.84656098852225	0.856068260411918	0.879791055897651	0.922186390118053
2005-11-17	0.869669877746416	0.432324376313391	1.49643827193913	0.850237657138791	0.849317975517538	0.879363269231952	0.919312749174869
2005-11-18	0.859858857404122	0.426980106063789	1.48596571600516	0.85404526110515	0.845145771614492	0.878331782301538	0.917071360988154
2005-11-19	0.851740220065306	0.422891423474517	1.47181690955246	0.851397587178919	0.843519596556695	0.876745205463419	0.915661435022473
2005-11-20	0.841355615534536	0.42096936593392	1.44415796094343	0.843830268756442	0.847102174898557	0.875566562194682	0.914800953032927
2005-11-21	0.850142934470325	0.423350185067715	1.46869889018002	0.837034403555942	0.852568615795038	0.875895760677403	0.914031465989423
2005-11-22	0.822378531107288	0.41115746460979	1.41651327419294	0.837181113760667	0.857379019099542	0.876995130031654	0.913498544186587
2005-11-23	0.8116658449671	0.403493256252325	1.40553401026701	0.840988015387355	0.861499531866922	0.878176580446574	0.913801371908419
2005-11-24	0.822098821342916	0.411003438433066	1.42909313985608	0.848464298326868	0.864629733960945	0.878926495091649	0.914645285191488
2005-11-25	0.860885828837198	0.429893691048388	1.48440088631259	0.855246100354817	0.867249197900983	0.87886149179896	0.915904245803124
2005-11-26	0.878388531452126	0.440469112911697	1.51153363418928	0.865712846807114	0.870331673525691	0.879366724089604	0.917463942153882
2005-11-27	0.893689596111121	0.448605872166786	1.5306570829207	0.878720574683471	0.873101948354495	0.883022336743589	0.918798850265227
2005-11-28	0.897615548665968	0.448210825306344	1.54525583966296	0.891505043825166	0.877160215415254	0.887364992681307	0.920138675046921
2005-11-29	0.895645756273369	0.445997973129939	1.54476243667058	0.898373044969422	0.882820051138283	0.890721695591001	0.921404597995084
2005-11-30	0.902719940101602	0.445659083284129	1.55606870998545	0.902331253586939	0.891267968811189	0.892974902542809	0.923356074528159
2005-12-01	0.911590105334781	0.448884172876462	1.57070689697868	0.902274788784974	0.900284900481231	0.893656854247044	0.925559038781609
2005-12-02	0.908961836846987	0.447744229154096	1.56996789049761	0.902933942039253	0.908535014665759	0.89442378336388	0.927280996951501
2005-12-03	0.906095991774742	0.445472328214425	1.57241069206729	0.908561758331023	0.912577211983428	0.897015772315574	0.92843986322647
2005-12-04	0.893294342497368	0.438945582324323	1.54592937050476	0.915187094916633	0.915213851622514	0.900893857343902	0.929818586017809
2005-12-05	0.902229621445925	0.443893637908559	1.55467590023666	0.920234197014198	0.91894249858862	0.905855480398627	0.931511780133943
2005-12-06	0.935040470315759	0.459470795097108	1.64327530193918	0.925504010909034	0.922161369567576	0.910554636973041	0.933127179540733
2005-12-07	0.949097296200871	0.466247617703282	1.66882344299272	0.927707267598675	0.92406437208246	0.917245299297837	0.93473542511611
2005-12-08	0.946919820017736	0.466202914701615	1.6516059844743	0.931227808104539	0.924450273218696	0.925448978171933	0.936334554485099
2005-12-09	0.945850534110835	0.465271551022282	1.65770588577351	0.937997762269795	0.922683974533143	0.933718247290531	0.937906753325116
2005-12-10	0.921518788602233	0.45481275305397	1.59259574573502	0.939548925560444	0.921598368826776	0.940162137441006	0.939523829090102
2005-12-11	0.917938126038413	0.457735175284146	1.58212876122047	0.93599085381698	0.923699871105457	0.946003176473488	0.941884285183287
2005-12-12	0.949619300602718	0.468836365549599	1.63383119628828	0.930503516263752	0.92868576633331	0.951416281416433	0.94567093228969
2005-12-13	0.945898613350302	0.467692978103097	1.63288005902081	0.921824243540988	0.934550745381999	0.956791855711327	0.950613111949657
2005-12-14	0.924190793996627	0.45821113481367	1.58014436532078	0.917704095348025	0.938289222807799	0.961797324681524	0.955875449447959
2005-12-15	0.908508457145139	0.452696520017708	1.56821803585923	0.920515581050388	0.943222629784485	0.966692281940642	0.961222820374205
2005-12-16	0.885095625051487	0.443040811166478	1.5251532069343	0.923153219666451	0.950613055862634	0.971327021665567	0.96654528094518
2005-12-17	0.892677751251493	0.449272121677769	1.52512970964224	0.929482604498732	0.958901479915303	0.975198724671049	0.971553749422569
2005-12-18	0.937618525954951	0.469283572921028	1.60742087284046	0.939043581313893	0.967747062898585	0.978547944151403	0.97633757066706
2005-12-19	0.96808277091516	0.482676703505637	1.64998352475047	0.955413573271897	0.976792501324462	0.982891966572198	0.981134907126702
2005-12-20	0.990204307176266	0.488991652837701	1.71975250780348	0.980082228434537	0.983890064244247	0.987456998073203	0.986013796349538
2005-12-21	0.991117631702758	0.489076699607299	1.72954749003303	1.00543924895588	0.991422341855079	0.990358598404062	0.990624894512668
2005-12-22	1.02309840085116	0.505038233800433	1.79881884601172	1.02209410715538	0.999530277280589	0.992475720200565	0.995537975718306
2005-12-23	1.05777621118997	0.524780455984693	1.87352315976089	1.03431366879987	1.00893429066259	0.994492528523623	1.00059563447021
2005-12-24	1.07017689490086	0.531380329739852	1.89504851437854	1.04372487411747	1.01997006879799	0.996887011558583	1.00564483786201
2005-12-25	1.05420253335146	0.521902555098064	1.84003828847617	1.05340560923319	1.02879908051532	1.00018616638124	1.01033308183759
2005-12-26	1.05361970242658	0.526835645222661	1.79401590011432	1.05665009845149	1.03339601719735	1.00440184627697	1.01515185004319
2005-12-27	1.05608274439949	0.535284731356191	1.79710604536959	1.05547759083508	1.03709816681109	1.00831952783579	1.02007555416389
2005-12-28	1.05888277751278	0.538090610660543	1.78838490715383	1.05268550543246	1.04036325076441	1.01386123121801	1.02523943826551
2005-12-29	1.04580982537928	0.528722560007185	1.78994559144966	1.04852984738389	1.04242797400033	1.02102920330492	1.0309427959049
2005-12-30	1.04956865787514	0.53853518887597	1.80118305275381	1.04180882934943	1.04172881061664	1.0294707382056	1.03702640482697
2005-12-31	1.05063229708251	0.538488710591024	1.80064086124269	1.03717058230968	1.03837200118461	1.03943370764332	1.04333690953691
2006-01-01	1.02511292701147	0.517905273893028	1.77488769062923	1.03435598073301	1.03487254320186	1.04868371548126	1.05050659262561
2006-01-02	1.00657257618535	0.49542285669093	1.73590271232915	1.0309672171419	1.0326252698639	1.05565936901854	1.05829986436157
2006-01-03	1.02361501512122	0.509011464443267	1.76808258703698	1.02568754460202	1.03201119122948	1.0613759569095	1.06629106818222
2006-01-04	1.03918056647607	0.524018260688183	1.79452817819499	1.01951494069158	1.03274899142734	1.06617211230045	1.0743114069329
2006-01-05	1.02208848024154	0.502858843544233	1.76481778882416	1.01845381185561	1.03630012058094	1.07069515205229	1.08250329678714
2006-01-06	1.01261095009596	0.479078066713566	1.76660044503052	1.02044250572657	1.04252812932924	1.07383065213878	1.09110714378377
2006-01-07	1.00742406970949	0.466203413595238	1.77526345884175	1.02341300683927	1.05000718574861	1.0757422907685	1.10048069934728
2006-01-08	1.01768502515964	0.477813924288059	1.78275047537523	1.02740860410946	1.05889734648864	1.07757142843349	1.1096995683812
2006-01-09	1.02049343328205	0.4640443102674	1.81737712668484	1.04027449476306	1.06856835044719	1.08050402623418	1.11988802767239
2006-01-10	1.04440852291017	0.474583350312613	1.85793773388973	1.0583629242642	1.07792272083974	1.0843005236129	1.13059164546761
2006-01-11	1.06714974736739	0.481755277266911	1.89733839675094	1.08041012918651	1.08565374700791	1.08873482691135	1.14113751994317
2006-01-12	1.11214971481676	0.533440673850954	1.94447775108685	1.10416722676127	1.09198097383649	1.0936870208197	1.1510862625628
2006-01-13	1.1392299566039	0.556128805425312	1.97095241548536	1.12555073434808	1.09896233010426	1.10008826712828	1.16153188888277
2006-01-14	1.16175450416566	0.585039508395489	1.98909413188961	1.14019067851428	1.10593249366091	1.1073605277133	1.17214706297052
2006-01-15	1.18398470818298	0.604953298797798	2.03883771310363	1.15053791569663	1.11311258035238	1.11534679740826	1.1834321401366
2006-01-16	1.17017798638973	0.595360928581227	2.00869075053786	1.15367209485206	1.12027031366512	1.12581446058017	1.19536603243126
2006-01-17	1.14688813207356	0.572466562137552	1.96477506521633	1.15189764737409	1.12838278260445	1.13805178457174	1.2071821811534
2006-01-18	1.13958040764383	0.56255565503385	1.96148113640415	1.14552749012836	1.13658985599632	1.14969016979224	1.21881681886443
2006-01-19	1.13408896890474	0.548722573811856	1.97819219614459	1.13569044182816	1.14472066239537	1.1611658157926	1.23095916968659
2006-01-20	1.12680882425812	0.517915271186265	1.99526167731787	1.12924373303687	1.15107392105846	1.17464799517022	1.24399268940237
2006-01-21	1.11716340344558	0.491364143475439	2.00979498664734	1.12857120950809	1.15764840492732	1.18973856736697	1.25788712695474
2006-01-22	1.11512537008157	0.472762377724641	2.02103613518771	1.13256181181444	1.16471386967798	1.20646887017093	1.27219694477208
2006-01-23	1.12505102485071	0.486184013928069	2.03549102676651	1.14042222244991	1.17179624832787	1.22251212520382	1.28603981094823
2006-01-24	1.14218046737211	0.504690084563825	2.05742407811527	1.15194218966491	1.18306057071314	1.23958988896354	1.30089020545327
2006-01-25	1.16751462378824	0.535365740898066	2.06456447912458	1.16918273412079	1.19818084830375	1.25678144465825	1.31557599976622
2006-01-26	1.18911184335304	0.576614221772351	2.08098551803786	1.19098432059852	1.21372659257657	1.27395551205056	1.32960569688633
2006-01-27	1.2074485947631	0.610685693342712	2.06274088798693	1.21457994389575	1.2303506577487	1.28831129390759	1.34298291219407
2006-01-28	1.23784721463678	0.636577239676964	2.10471657025282	1.24271742315242	1.25033366023618	1.30203457446063	1.35661372827017
2006-01-29	1.26773647542567	0.655801181173312	2.12349332429919	1.27217137631591	1.27354464107304	1.31482338773545	1.37020208753322
2006-01-30	1.2902203879313	0.662531809970221	2.16494920491441	1.29840776608491	1.29982515998948	1.32743057262989	1.38414977116921
2006-01-31	1.3391428221688	0.690768518005368	2.23182755830967	1.32355081633115	1.32475393674252	1.34204834938126	1.39848934682463
2006-02-01	1.37369229593266	0.708580354193411	2.297425248253	1.35050890875024	1.35079699532263	1.35870499328825	1.41385936556718
2006-02-02	1.37276657173608	0.708381308564966	2.28394167565589	1.37873628597491	1.37697303332018	1.37625768081936	1.42958159050801
2006-02-03	1.38344994648679	0.713368261581881	2.33804869746056	1.41003810967446	1.40319036170575	1.39574622707273	1.44498285358938
2006-02-04	1.42655386157035	0.728286053141406	2.47352709656858	1.4328723745284	1.42554866675672	1.41729022675245	1.45997240388792
2006-02-05	1.4653281159984	0.741277902246458	2.61826329157458	1.45560581026283	1.44642074399394	1.4419436017707	1.47512088988975
2006-02-06	1.50933315382816	0.743454202991763	2.77626152340666	1.48237561340789	1.46493290579291	1.46865159877567	1.49023648689597
2006-02-07	1.49898267614635	0.74012943831617	2.74986521376967	1.51079301664357	1.48306489693191	1.49450819346297	1.50513819182
2006-02-08	1.5328263460737	0.752325555870785	2.85550689184426	1.5274029179232	1.50103612804937	1.52127638467237	1.52021905031287
2006-02-09	1.56015519375151	0.749043535378146	3.01235182194297	1.53963152609415	1.51922913827276	1.54685147591953	1.53439277164023
2006-02-10	1.58237176913655	0.75575121791704	3.09596662528113	1.54478663303444	1.53878876906216	1.57047656686131	1.54764960387818
2006-02-11	1.54282317052771	0.754115696159897	2.88402304998229	1.55381771573016	1.56114179639676	1.59227880356844	1.56039288723758
2006-02-12	1.55092837319508	0.758062670753894	2.90147698664122	1.56465842185257	1.58424679326872	1.61313918941207	1.57322545276277
2006-02-13	1.5454189024102	0.763171136886525	2.85205844613166	1.57700588692857	1.61034256246835	1.63304364735315	1.58514101849224
2006-02-14	1.56220025501635	0.771614104385379	2.87842076654682	1.58897578184866	1.63747803756186	1.65295274493016	1.59594178761047
2006-02-15	1.60871128893063	0.795806102519494	2.98870349756314	1.61410752270267	1.66426245018343	1.67116423306909	1.60569492861418
2006-02-16	1.6465874492835	0.807867489085074	3.08127693041249	1.64585044291047	1.69175577402211	1.68966694656262	1.61499932894747
2006-02-17	1.66616103357716	0.814370535055588	3.14145103672234	1.69032840742229	1.71672991851889	1.70947301122378	1.62354328264538
2006-02-18	1.71874535650574	0.831676478403043	3.33645908005428	1.74092341102435	1.73776277201687	1.72879989138617	1.63084504639124
2006-02-19	1.77312881464971	0.836740464056501	3.61312871474426	1.78264306481566	1.75900894038017	1.74529681260561	1.63727247251597
2006-02-20	1.85676465399292	0.844115975427024	4.1890115204149	1.82530574401144	1.77985763483019	1.76050321241252	1.64325886059089
2006-02-21	1.91636528023075	0.832683343077437	4.51848507986179	1.86367807652944	1.80115438891339	1.77400410362101	1.64895348657327
2006-02-22	1.90074886546986	0.8304084531156	4.44601172559762	1.88926653582952	1.82284059292841	1.78776425843619	1.65452048380637
2006-02-23	1.9452262036539	0.825339774743583	4.73429902984591	1.90189323316202	1.84129233808882	1.8008482116622	1.65922823357989
2006-02-24	1.93476736120322	0.811065560482899	4.77502156608152	1.90287810972667	1.86010475485248	1.81200409862222	1.66307871646658
2006-02-25	1.89786457160629	0.802263497278585	4.6223264106817	1.89552167164487	1.8801572533854	1.82134369570579	1.66582554741955
2006-02-26	1.8615156959772	0.805715799975531	4.39026116472547	1.89362802161227	1.89645798637557	1.83247448056757	1.66775759189119
2006-02-27	1.86365878994543	0.807552951236155	4.38990630824671	1.88509391628124	1.90634683194251	1.84441633106491	1.66851318436698
2006-02-28	1.8648702136582	0.808928222795597	4.38741434583939	1.88423767907198	1.9106638623567	1.85545864924903	1.66815663576179
2006-03-01	1.88749331524165	0.812791962106518	4.48977978062514	1.89410681335266	1.91053016968016	1.86445300259104	1.666930063675
2006-03-02	1.88548746633669	0.823133220465528	4.41187105190273	1.90864119269282	1.91126606668895	1.8693415078471	1.66460582341386
2006-03-03	1.92877370073843	0.83247917742358	4.59050660672089	1.91689872243687	1.9099406493023	1.87129366460668	1.66105460290929
2006-03-04	1.966948511571	0.831488653021355	4.81735313940234	1.9249915648008	1.90727827872555	1.8708288844714	1.65685910338186
2006-03-05	1.96325635135836	0.832938115990099	4.7855235189442	1.92882964692095	1.90492461939472	1.86594386570976	1.65177032521751
2006-03-06	1.92146149815379	0.830042899198564	4.56545313354358	1.93258676895881	1.90594002075497	1.85725471827948	1.64538162759425
2006-03-07	1.92152011020569	0.824096386196925	4.60649066780434	1.93209694640391	1.90897502729964	1.84457411941108	1.6373266854605
2006-03-08	1.91435989008266	0.824924696143103	4.55993002409646	1.92179455940119	1.90976290958468	1.82925537437087	1.628243165967
2006-03-09	1.91178732060175	0.825630913871693	4.54043853791781	1.90740932087055	1.90606541225367	1.81453277414977	1.61858982893321
2006-03-10	1.92534494285414	0.823593041948755	4.63182696399692	1.90102149490301	1.89739067760539	1.79718008248742	1.60777821590785
2006-03-11	1.89483180255192	0.808986467566138	4.55788458934105	1.89925917746154	1.88248257436088	1.77930595701362	1.59647976600432
2006-03-12	1.86255968164389	0.797391198215091	4.45335145856956	1.89387754286884	1.8615005155574	1.76117452797779	1.58468044213768
2006-03-13	1.876746716381	0.795097820985756	4.54643074403258	1.8824837621081	1.83542974504394	1.74323638021394	1.57317713969827
2006-03-14	1.90918388811541	0.788198165223988	4.78981155524162	1.85820111978787	1.80816260461645	1.72388717932189	1.56093830789793
2006-03-15	1.87668844793377	0.77016395772867	4.73540625719339	1.83110402686198	1.77848437646547	1.70326962417042	1.54873586389109
2006-03-16	1.83203085527655	0.75298274627695	4.60459233055571	1.8010551622727	1.74798057906158	1.68090738241984	1.53607344619352
2006-03-17	1.75536644661251	0.734275781491985	4.29496880757111	1.75754774474061	1.71779948161058	1.65804741375862	1.52240779838442
2006-03-18	1.70515215207071	0.71758212367631	4.12866958918924	1.70087210240147	1.68441951567253	1.63244225925597	1.50814375776183
2006-03-19	1.65221762951891	0.697482544043332	3.97357608372266	1.6436804224025	1.6513336353017	1.60424519553993	1.49306467694075
2006-03-20	1.5721947936564	0.674606177954816	3.7310828398081	1.59007643293789	1.61742443656086	1.57474075904886	1.47669888873336
2006-03-21	1.51245439174143	0.662748506325008	3.46105140443164	1.54774849182708	1.5805327396729	1.54546644258289	1.4590733825414
2006-03-22	1.476346687941	0.653589057905416	3.2797808134686	1.50767610635746	1.53879933134415	1.51415015850848	1.43967019824011
2006-03-23	1.45680292902427	0.648157978575647	3.1893885765807	1.47143695885324	1.49677633875617	1.482482228313	1.41876182167104
2006-03-24	1.45907085883683	0.642306935964746	3.26892785987476	1.44025508840681	1.45574935258602	1.44941539943022	1.39786318741747
2006-03-25	1.42464545378341	0.635407753212182	3.09324001041919	1.41324321288112	1.41870414991185	1.4147082201535	1.37575688228747
2006-03-26	1.39854359698936	0.635030021380502	2.96373989771807	1.38564836648728	1.38240194415107	1.38095543338643	1.3535503013794
2006-03-27	1.35392170053135	0.631167046824958	2.70272732246441	1.3555827422144	1.34698987552246	1.34801718856957	1.33171359583947
2006-03-28	1.32337126306161	0.623027886818737	2.59675222515313	1.32094777134117	1.31405177305377	1.31387979882898	1.31032494120037
2006-03-29	1.28318276318412	0.616965829582739	2.42291223810843	1.28881105030068	1.28277028054933	1.27746028473094	1.288851849842
2006-03-30	1.24634355911412	0.606105774111631	2.29508539700166	1.2548218315392	1.24981594055149	1.24201307853315	1.26704847359671
2006-03-31	1.21662606272425	0.597423912325571	2.22184106006854	1.22155253147613	1.21698387756442	1.20769388979599	1.24456566090928
2006-04-01	1.19968840649995	0.586115159018507	2.19939349251671	1.18651710198533	1.18103131724986	1.17547408892174	1.2217185273559
2006-04-02	1.16061906565897	0.564524174840947	2.13753563840315	1.15223842212685	1.14499692463447	1.14499385091698	1.19794935565628
2006-04-03	1.1210366000899	0.544566193744107	2.06795159038285	1.11447956910675	1.11057723147116	1.11530046941009	1.1733574392945
2006-04-04	1.07812325662601	0.525785135239686	1.98556056788598	1.07843612932019	1.07860994057828	1.08745391175696	1.14859029153236
2006-04-05	1.04323200417476	0.508189314962042	1.92626355950952	1.03844956469425	1.04722685798505	1.06089204680332	1.12443278703231
2006-04-06	0.982031587973389	0.485577285247235	1.75319197870288	0.998951064536188	1.01612123811774	1.03476627706913	1.10041045793692
2006-04-07	0.96432198421834	0.47567272175293	1.72147602442155	0.964838435886151	0.987249818310128	1.00826826897121	1.07641447647684
2006-04-08	0.919782454118408	0.451612069197069	1.61652144905442	0.935736875959322	0.959638427005965	0.981193600685173	1.05250740602457
2006-04-09	0.884129564552511	0.434561295628033	1.52596950809003	0.908507307386241	0.932244027931638	0.954333682087523	1.02819789069493
2006-04-10	0.882248199539642	0.43612869300368	1.5169666521092	0.88487400412925	0.907585757682904	0.927794645745174	1.0040311682337
2006-04-11	0.874412337138208	0.434110273955693	1.50734004028688	0.863295472383764	0.883611063297717	0.902252663701141	0.98013618259797
2006-04-12	0.852625024163192	0.422836491285826	1.47686047915812	0.846534435104249	0.860856050460155	0.877413502186811	0.955925632720775
2006-04-13	0.816598465174453	0.404550286965082	1.41527199220108	0.832911985937468	0.839013813057307	0.853816520362113	0.931093615106555
2006-04-14	0.813272261999934	0.404507310004484	1.39586130738181	0.819840101992944	0.819716613586781	0.830827323023006	0.906694519223123
2006-04-15	0.802455193161806	0.401000015484698	1.38679476733222	0.803697794446356	0.79955266037799	0.808223939398719	0.882910840466136
2006-04-16	0.788772420385039	0.39352796823622	1.36750063038974	0.787151085860554	0.781355884120482	0.785389640953176	0.860324909347377
2006-04-17	0.790745011927976	0.394845679557965	1.36919591267258	0.772722511283066	0.763670439540576	0.763456452056582	0.838400969680168
2006-04-18	0.761416184312091	0.379294999133882	1.32452000188414	0.755479844699574	0.745012060019192	0.742469683049072	0.817484263696889
2006-04-19	0.736798064062579	0.365325185966921	1.28846268770143	0.735395200831672	0.725895386824002	0.722439824015853	0.798048384744505
2006-04-20	0.715598443132041	0.354673099605998	1.25474170288017	0.715117827956064	0.70760014638857	0.703399131481726	0.779662561500263
2006-04-21	0.692573595915491	0.342269617453454	1.2177934295542	0.690561097088343	0.691511802606485	0.686670757365359	0.761943181887501
2006-04-22	0.661862686086484	0.325445370312542	1.17433390304261	0.667840571717884	0.674404827735884	0.670346724640674	0.74475849952386
2006-04-23	0.646830810255788	0.317873955346974	1.14366577896722	0.646535453881853	0.656809451791473	0.65559941261891	0.727552719540419
2006-04-24	0.618847895853926	0.30662307985491	1.09625804167799	0.626906593096091	0.638535253974715	0.641687561236366	0.710983793090398
2006-04-25	0.60237250671888	0.296713879835673	1.07254044547347	0.610149409171475	0.619327146430259	0.627106903080964	0.694829355232261
2006-04-26	0.587662239210358	0.287831186783385	1.04493620050268	0.595121545293536	0.601328302800426	0.61225517662637	0.679479900922178
2006-04-27	0.578196417631713	0.282969758257685	1.02241290882219	0.579649222970658	0.584023597571552	0.597971466612572	0.664726715838552
2006-04-28	0.575273308443176	0.280514924490202	1.01558309792795	0.564765159724907	0.567784449906145	0.584726945482165	0.650668263043476
2006-04-29	0.556667638940914	0.26981085748161	0.9758838658735	0.550515287159515	0.553624901143937	0.571375959913096	0.637333599209243
2006-04-30	0.538524553995636	0.260376535517586	0.950511141369859	0.53676832868155	0.541140788903359	0.55812779113628	0.624464792791586
2006-05-01	0.514659453133668	0.249083763793718	0.907396962497931	0.522344195538372	0.529842941117339	0.545175729773012	0.611790359489756
2006-05-02	0.50262339876114	0.243614625879769	0.89159346878961	0.507592469782338	0.519704682932154	0.531808088443351	0.599806699172897
2006-05-03	0.491433529864601	0.238867633323219	0.88196452267617	0.49666571628826	0.509201746142735	0.519668057983688	0.588543234085367
2006-05-04	0.477227485629467	0.232290780354724	0.855810032240224	0.487533780357141	0.498614966428738	0.508642857732046	0.578187546274382
2006-05-05	0.472011228150938	0.228581125888688	0.844586583604189	0.482205728975973	0.488342786836574	0.498433076197208	0.568456968317017
2006-05-06	0.480180364482367	0.233950892659123	0.860095711764346	0.477084389592404	0.477942088357844	0.489120086705868	0.559498945038674
2006-05-07	0.474601002477804	0.229240367868166	0.850330408283767	0.470426521737118	0.468347092090308	0.481248730076513	0.550528068896836
2006-05-08	0.477363093465491	0.229787445050923	0.843453454237726	0.463516958575821	0.459446130481087	0.473911838395665	0.542226475321153
2006-05-09	0.466774023076162	0.223937214661333	0.825556012242486	0.456674457947011	0.451816205571309	0.467633904093272	0.534591003081834
2006-05-10	0.444828454877594	0.21256942108982	0.786774342117369	0.447971953201276	0.444289030456443	0.461864064719348	0.526931051805646
2006-05-11	0.428860543500393	0.204294964236002	0.760691537083162	0.439135052122714	0.438007813166949	0.456707138143215	0.51938526567223
2006-05-12	0.424113723749262	0.20204672995544	0.751157735731837	0.428798914464404	0.43326211789254	0.452039929490293	0.512255936712075
2006-05-13	0.419262831262228	0.200125433829875	0.744300216003773	0.419289851094524	0.429081702488271	0.44752000572484	0.505465088089621
2006-05-14	0.412742694927871	0.197062156908531	0.733127678449043	0.41141661068889	0.424615272267798	0.44383987539548	0.498375843361946
2006-05-15	0.405010129857319	0.193325602137329	0.721747152064977	0.406895857406289	0.421356671249667	0.440705646184453	0.491247294300873
2006-05-16	0.400210579487002	0.191118713976742	0.716991273078297	0.404314190658298	0.417980735673992	0.438191078026336	0.48428863406752
2006-05-17	0.389715772038153	0.186202171193653	0.690778766725037	0.402891642918966	0.41556312525439	0.436156946289213	0.477269530487851
2006-05-18	0.397215270522187	0.189728318403732	0.70866267615259	0.402954673811453	0.414526383295961	0.434616785121663	0.470847310390082
2006-05-19	0.406042056513326	0.193836314357047	0.723502176436629	0.405913510575526	0.414799309857692	0.43393526853291	0.46482567852006
2006-05-20	0.409304997086907	0.195630963648844	0.732454933652642	0.409701150624578	0.415737072144012	0.433514805152308	0.459051401362342
2006-05-21	0.413183911175278	0.197656975369702	0.735160911244057	0.415528878445148	0.417097923091835	0.432327132711988	0.453545761381771
2006-05-22	0.425721987205833	0.203671182770355	0.758571797345617	0.420109172013572	0.419332658700651	0.430709413152997	0.448428580438409
2006-05-23	0.426724059830366	0.204473053743321	0.75848498716766	0.423953798501148	0.42196516188782	0.428853538023395	0.443441129174572
2006-05-24	0.430509866782139	0.206340684714366	0.765023187690207	0.428078821495028	0.424565950481362	0.427494444927303	0.438903466119023
2006-05-25	0.429277325501154	0.205906380257011	0.759143698213326	0.431863347824213	0.428024862121982	0.426755200530329	0.43471129546501
2006-05-26	0.432954441926361	0.208043072702421	0.770428148870234	0.434797882374824	0.431225757076376	0.42651535471809	0.430920458887287
2006-05-27	0.438180158044064	0.210760569200073	0.780223182212022	0.437336970636892	0.43460841917328	0.426540406811577	0.42734769188397
2006-05-28	0.439675595479573	0.212176724208452	0.783530968610795	0.438581619438035	0.437947907816345	0.426203230697077	0.423919604931924
2006-05-29	0.446263729060112	0.215864210899531	0.797506270764211	0.440341922458935	0.440038993156178	0.425375726810797	0.420810006225692
2006-05-30	0.444497677664845	0.214211965785973	0.803039227209408	0.442095387160611	0.440062155056328	0.424366797465465	0.418057350370961
2006-05-31	0.439222408390136	0.21275587084759	0.78879942394618	0.4447527914353	0.439726340372798	0.423401538362028	0.415823980106201
2006-06-01	0.441599446647452	0.214107230928058	0.796934204372493	0.447570181614343	0.439425764600216	0.422730972532351	0.413732710028756
2006-06-02	0.445228694838093	0.214559075107956	0.80386751930677	0.447325390501868	0.438984017764696	0.422026562796476	0.411818742905439
2006-06-03	0.456781987966889	0.220658871703628	0.812790712283533	0.4446927816509	0.438231399578489	0.421008499308075	0.410110585987086
2006-06-04	0.459397326732876	0.222084317202515	0.81774834385895	0.442187700391942	0.437343741479141	0.419669726527476	0.408429576570808
2006-06-05	0.444550191272783	0.214158195128453	0.799402983122927	0.439959383755648	0.435308538302319	0.417971436057675	0.406577744958244
2006-06-06	0.426069415708071	0.205086918264557	0.762299822811624	0.436734016345686	0.431418794920942	0.415608430800305	0.404768282758213
2006-06-07	0.421686839577428	0.195874153366163	0.751857951675843	0.431717327940881	0.426768433043111	0.412970419953479	0.402819442666949
2006-06-08	0.426001230193397	0.192797816485804	0.75814777857535	0.426784179343878	0.422237126242695	0.410173028144774	0.400949333742779
2006-06-09	0.422651122968359	0.18786443746049	0.760733009422529	0.421726658851657	0.417437082942719	0.407558526210672	0.399494767968828
2006-06-10	0.421665169133252	0.180122388179699	0.773528337901664	0.416276396370426	0.412827368516576	0.405133779631358	0.398219002740478
2006-06-11	0.424865286553853	0.187473789519662	0.768786338672725	0.409570026358991	0.40740857944287	0.402655454277647	0.396883137401459
2006-06-12	0.409147547827239	0.181202490063011	0.737684853192164	0.401748822957633	0.401391545238606	0.400319204139008	0.395804677313482
2006-06-13	0.387917578339454	0.171063162863663	0.70051947084028	0.394169919268985	0.395903878959172	0.397780137055903	0.395100878324462
2006-06-14	0.374742249497381	0.166983393104907	0.674374673345601	0.387658177742227	0.391154706544283	0.395409054557469	0.394754664406635
2006-06-15	0.371252806383892	0.174214712108441	0.664221064899374	0.380606015643289	0.386214499534159	0.393456882186067	0.394412004422632
2006-06-16	0.369598797147821	0.173657254542233	0.661374098719301	0.37489091076353	0.380920291689332	0.391308473768299	0.394158279662488
2006-06-17	0.37608297844595	0.180053232076262	0.673092587108572	0.371221999155217	0.376133034656647	0.389020700689216	0.393711963571011
2006-06-18	0.375500151861289	0.179820267529583	0.673107089230425	0.368377653439125	0.372036159684227	0.386285903441261	0.393178218483535
2006-06-19	0.369141813668927	0.175854382689431	0.660932682927692	0.364996357445079	0.367967167076152	0.383344347989307	0.392741730009479
2006-06-20	0.362235197081261	0.171914624522629	0.648735876380416	0.361709116784104	0.365329869975696	0.380828357204499	0.392317402844792
2006-06-21	0.354831829484736	0.168334241186485	0.635811358585387	0.358103300931552	0.364141479190864	0.378827152363429	0.391736819117155
2006-06-22	0.347583734425569	0.163284363175885	0.623010043558583	0.355919285600933	0.364049676071827	0.376785347310502	0.39115274009041
2006-06-23	0.346588112520993	0.155885692580713	0.620445792203216	0.355160511852903	0.364676638129439	0.374404222558255	0.3904877807728
2006-06-24	0.35084226747809	0.156160482287707	0.627350148447147	0.356210925315639	0.365179864593878	0.372234335407327	0.389777945100889
2006-06-25	0.360212044546954	0.170767500581276	0.645188592280267	0.35839090918453	0.365214032861855	0.369922650762866	0.388796669697955
2006-06-26	0.36383039743272	0.173978515193612	0.655642472422745	0.362073976082567	0.365163227439652	0.367225867991341	0.387665938890488
2006-06-27	0.36958809132041	0.176817437677724	0.66296046997765	0.366940993900719	0.365297150740008	0.365406123929887	0.386451403977794
2006-06-28	0.370091716566974	0.176024939645347	0.66253770263635	0.370698840563051	0.365752835449826	0.364826029838127	0.385115840897425
2006-06-29	0.373365202711826	0.177515547482478	0.668217318911133	0.37303933455143	0.366499598182576	0.365142531347804	0.383812723182783
2006-06-30	0.38065723724806	0.182746676248161	0.6839853617672	0.374597573565076	0.367356195086846	0.365422470483236	0.382594294763562
2006-07-01	0.377147194114412	0.18071327346929	0.680052239390793	0.374820798115627	0.367888153427178	0.365585586792625	0.381412938161155
2006-07-02	0.376595502465605	0.18044453843337	0.678239156299712	0.37467490542442	0.368335636158008	0.365397364345545	0.380308606383251
2006-07-03	0.374738070528248	0.179515094392049	0.675787900148744	0.373627486533586	0.367809141841504	0.365347937658995	0.379116454509161
2006-07-04	0.371150663174267	0.177234752339148	0.664460455635768	0.370738265210951	0.36648456890653	0.365813733491482	0.378063550680508
2006-07-05	0.36907046772852	0.17540078868015	0.660716526439808	0.367512592855461	0.365482377884077	0.366663369631909	0.377443274157817
2006-07-06	0.366033270475993	0.17239220096179	0.655241739415201	0.364792450851879	0.36551058048539	0.367865207434004	0.377262512637272
2006-07-07	0.360432687989615	0.162295881213638	0.644253431493634	0.361589102176329	0.36623538662378	0.369335060227341	0.377101017208297
2006-07-08	0.354567487625983	0.155247811770462	0.641980093489823	0.357704979352593	0.366168302837033	0.370802533400826	0.376708181453455
2006-07-09	0.35755450844053	0.149174944059806	0.661774702012127	0.355631373389035	0.365991308991373	0.371997363991105	0.376195274612881
2006-07-10	0.352314629799396	0.14101030178616	0.660844903070072	0.356271585547703	0.365580695829235	0.372459559764551	0.375731362465035
2006-07-11	0.343961803408117	0.120184633347909	0.661337738742498	0.359672243661712	0.365532647878339	0.37267642350333	0.375274343747192
2006-07-12	0.354555225983612	0.116325721822727	0.691462336397183	0.363255599778979	0.366330316242957	0.372583603816581	0.375112595615844
2006-07-13	0.370514755586666	0.107038350038598	0.737631811936192	0.365675282348834	0.367573903813993	0.372451544738947	0.375325645558729
2006-07-14	0.384237294787684	0.115794529440711	0.75739560487814	0.368264093096568	0.369230816685433	0.372216391808097	0.375725294185463
2006-07-15	0.379650980446847	0.117483697766296	0.745908948466986	0.37255774279038	0.371313925367836	0.371731707341057	0.376044757097
2006-07-16	0.374492286429515	0.124799349807198	0.72772773869438	0.376637808884656	0.373716913374473	0.371517402554012	0.376287963493257
2006-07-17	0.370436305033539	0.123721551491779	0.719142879418169	0.379096312557141	0.375659091824203	0.371596512077286	0.37636595436875
2006-07-18	0.3740173512648	0.130547386168481	0.718254365209273	0.380046265237127	0.377109977687598	0.371947005577062	0.376551122678931
2006-07-19	0.383115688643538	0.141556319266731	0.726141156268909	0.38176459920553	0.37886827810013	0.372782753371708	0.376849167963344
2006-07-20	0.387724281294067	0.143164831797087	0.73433117916566	0.384067459390675	0.379684829749085	0.374058191111135	0.377259938719468
2006-07-21	0.39088696354758	0.140326196435356	0.74400789897473	0.386389013698239	0.379392508992504	0.375697872911115	0.377506463938929
2006-07-22	0.391679318225668	0.136090186640742	0.753406910809905	0.386397666053314	0.378197396992414	0.377416687106091	0.377525227311721
2006-07-23	0.390612307725534	0.131030031219309	0.757471995262042	0.384572040475108	0.377295111845082	0.379012140348655	0.377330355924884
2006-07-24	0.386687185186486	0.120662334862465	0.758236204997811	0.38158335753566	0.377043496116651	0.380156213818435	0.37696524538706
2006-07-25	0.374077917750323	0.0941002035673233	0.768385354065517	0.378046640491427	0.377612328325337	0.381540074167205	0.376473680370149
2006-07-26	0.370336309596096	0.0796872909426678	0.779209047436027	0.374422540000093	0.378361363275785	0.383322819503042	0.375836259881258
2006-07-27	0.366803500717934	0.0722011569372665	0.790419758942998	0.370923167930283	0.379235190500459	0.384819067301802	0.37513566252745
2006-07-28	0.366129944237949	0.0676125918385837	0.793106039739805	0.368641862975508	0.380542478408277	0.385825261279331	0.3744640294597
2006-07-29	0.366310614786326	0.0635797227827733	0.795120425812149	0.369340558748866	0.382164929136797	0.386308057023123	0.37379457074956
2006-07-30	0.366116703236869	0.0552686055878362	0.811664179816952	0.371471496738211	0.383519448844347	0.386667043710765	0.373100538572608
2006-07-31	0.370718050503056	0.0495521497407542	0.835593070177782	0.375674296209027	0.384307367322838	0.386990340193889	0.372456260038514
2006-08-01	0.378968788163833	0.0475176932820295	0.856240274746194	0.381560532733798	0.384653335812667	0.387334544391955	0.37181903373419
2006-08-02	0.385252875521511	0.0484746695616636	0.869778769961726	0.388548119832234	0.385970170646812	0.387754307698866	0.371205759176811
2006-08-03	0.396223097013646	0.0556274860111848	0.88782616882596	0.395102464203955	0.387777360905954	0.387884602435204	0.370589331276143
2006-08-04	0.407333599911345	0.0658821840967965	0.891268398382974	0.399632897689647	0.389953304854518	0.387856507807027	0.370006378267849
2006-08-05	0.415223724475379	0.0742159532635352	0.899837668214162	0.401476886885374	0.392258013566158	0.387147720443854	0.369543616312737
2006-08-06	0.411997113838914	0.0816291287711505	0.885305631391185	0.402702253276944	0.394418717053832	0.385715394396101	0.369508737838831
2006-08-07	0.402431084902897	0.0858479130483715	0.847972192877698	0.402876691344027	0.396038975576448	0.383858178448943	0.36989395964601
2006-08-08	0.391876712533925	0.086890069229158	0.817816133383781	0.401749414206176	0.396937184271127	0.381933126783014	0.370490519668527
2006-08-09	0.393830440262504	0.0955683936180225	0.810213043888781	0.399674678554343	0.397056760458572	0.380487800975746	0.371306851187253
2006-08-10	0.397444163483225	0.100086049798763	0.81549651665848	0.397778114734703	0.397147252121946	0.378996096259186	0.372307577772225
2006-08-11	0.39944265994639	0.0994043771168121	0.820441797448614	0.396062328473735	0.39653401436995	0.377687721238318	0.373150329805914
2006-08-12	0.400700574912549	0.107479765916219	0.809879327153984	0.394964395386495	0.395170537205777	0.376476514180452	0.37366312008474
2006-08-13	0.398721167101431	0.103762904442645	0.812606200360896	0.393097536916922	0.392130511750912	0.375372749691024	0.373899820554889
2006-08-14	0.390420581076119	0.0957991568340947	0.80359308474996	0.391549835058194	0.387911339947855	0.37446936980416	0.374479540023335
2006-08-15	0.384191180923245	0.0865918445727335	0.796702628613562	0.389775816599238	0.383408989575048	0.373395117523017	0.375497330615093
2006-08-16	0.380762430975496	0.0785401410853673	0.81073365335546	0.387801654818696	0.379212917753361	0.372041555391095	0.376813675494585
2006-08-17	0.386610250472128	0.0782412601739027	0.827663347757263	0.383644822754549	0.375005431304679	0.370464512776559	0.378099925776327
2006-08-18	0.387024530733698	0.0735722787682562	0.837307677233036	0.377686102142684	0.370214831612418	0.368395909180578	0.379475246313992
2006-08-19	0.386881442448752	0.0753872686005266	0.835834148740143	0.370643909055189	0.365422137622118	0.365954565424562	0.380961169852621
2006-08-20	0.369623342652404	0.0711971429202772	0.801605525191462	0.363240081088494	0.360695014794746	0.36338935971436	0.382999626445416
2006-08-21	0.348709536793065	0.0699078044108891	0.748972144299195	0.355255494382801	0.356326782328216	0.36160078857157	0.385851935375465
2006-08-22	0.334895829310783	0.0748486679194385	0.698100465687195	0.346478442577887	0.352899764031871	0.360775778943366	0.389360711500845
2006-08-23	0.328935635208628	0.0804592255585001	0.680563294540246	0.338002843669765	0.349853050774906	0.360824825518619	0.393418574745834
2006-08-24	0.330718143532279	0.0889203049009587	0.672224375532891	0.332312899362561	0.347026350323617	0.361073628207302	0.397900335508764
2006-08-25	0.325585168099301	0.0877510381521472	0.661721693586171	0.330096919835475	0.343781773431172	0.361292336041408	0.402863476991679
2006-08-26	0.327552250091897	0.0890562707042324	0.66390047089523	0.3306854165955	0.340257803991207	0.361481592310027	0.408148181544585
2006-08-27	0.329793732501971	0.0890029844239547	0.669830503268295	0.332050394718376	0.336738593643348	0.36150097889015	0.413601071925064
2006-08-28	0.333197680103466	0.0866246880277728	0.679455917404334	0.333142363386074	0.334648207677808	0.361491584086656	0.41964948536535
2006-08-29	0.339015306630954	0.0913033522773184	0.688332327344294	0.334907567526954	0.335290237195285	0.362292036335905	0.426207183310518
2006-08-30	0.338490482068767	0.0873270447062232	0.69265857043728	0.335852244532999	0.338142568311684	0.364004321036296	0.433380246817391
2006-08-31	0.338361924206165	0.0825910825899279	0.700415978801271	0.336466466637127	0.342436733283877	0.366292806597215	0.440836931990922
2006-09-01	0.337941597085457	0.0855531976842657	0.69430582461817	0.33719073421796	0.347141825109924	0.368445543853788	0.4486260313288
2006-09-02	0.33416498913421	0.0861796047115197	0.683968306448614	0.339951401778571	0.352369840470398	0.371065890192779	0.456535784854914
2006-09-03	0.334093287230869	0.0851767891958115	0.685638219602381	0.34555001806257	0.357541046997935	0.374065831898216	0.464475608807151
2006-09-04	0.338267553169303	0.0874348874133982	0.691904506095241	0.353405187431907	0.362306942985553	0.378851532446978	0.472635826382964
2006-09-05	0.358339979555225	0.0947031792951029	0.727469936088688	0.362455605122984	0.366656385845096	0.385988476354828	0.480453782517814
2006-09-06	0.37768079605676	0.105168866953784	0.758178384104047	0.372432806461868	0.371684308639938	0.394863244552747	0.488038280070041
2006-09-07	0.393348109791526	0.117152654782984	0.778489051263423	0.382579529429596	0.378155591297686	0.404904022708653	0.495563504770866
2006-09-08	0.401294520922996	0.119791436949088	0.793720236197822	0.391581617879159	0.385559262870813	0.415312870041783	0.502827870072988
2006-09-09	0.404005398506399	0.139446805678762	0.778699540249898	0.397310095513642	0.393109314276404	0.426730857724172	0.510004929144322
2006-09-10	0.40512034800496	0.159155481730152	0.757737328375576	0.40256057444176	0.401873976394352	0.438608641850851	0.517080593204382
2006-09-11	0.401282172316244	0.164294642399211	0.746018778383482	0.408590804747969	0.411393070153085	0.450725629669676	0.524160474599872
2006-09-12	0.398439322996606	0.16171130809865	0.744839069267102	0.415465444302263	0.423054857216149	0.463926221039676	0.531518387240866
2006-09-13	0.414434148553585	0.157889601517517	0.777016777442151	0.422206439968396	0.436686715514372	0.477944996816877	0.538979714967311
2006-09-14	0.435559721934992	0.175143731281291	0.815685972513768	0.430851378953892	0.45158392079381	0.493365376111765	0.546193648530633
2006-09-15	0.449416997803056	0.189805507463268	0.829737438241598	0.441651024853265	0.46737131213343	0.50963230859075	0.553245622434552
2006-09-16	0.451192368169328	0.190698811345034	0.832859890687357	0.458044601441645	0.483483914973641	0.526787549881041	0.55996624357807
2006-09-17	0.465634920903431	0.204922979521539	0.843900271418008	0.479242273652357	0.501091874977946	0.544675660529249	0.566823199579395
2006-09-18	0.476879693611859	0.208878962546543	0.866038458046892	0.502896438411406	0.519676236703767	0.56299665218974	0.574077252060994
2006-09-19	0.513194359115267	0.231395226385307	0.918817265278941	0.528716721566087	0.539144316353799	0.581882293051568	0.581785667438504
2006-09-20	0.562817854028565	0.25915733525115	0.9945538223699	0.556115463759921	0.561196056234257	0.599306776464058	0.589719661285668
2006-09-21	0.601138875248337	0.279160082438893	1.05899480796783	0.585042589140997	0.584205684993816	0.615300781196717	0.597642403634316
2006-09-22	0.630158979885824	0.302732045963322	1.11294137774705	0.614614886323915	0.608575160925844	0.630302184023113	0.605569314989682
2006-09-23	0.642983563526166	0.313463091502931	1.14305251136471	0.640344744602694	0.633705354310687	0.644582111938674	0.613601990298534
2006-09-24	0.668124798570964	0.329776032165459	1.18250939513238	0.664115825627681	0.660465785485678	0.658717522247236	0.621444307918431
2006-09-25	0.683885773892285	0.33811853645635	1.20295279076088	0.686750069156059	0.687477344664147	0.672679594098737	0.628582041235974
2006-09-26	0.69330336706672	0.34182807414644	1.21709319987164	0.711170480731714	0.714600234226396	0.686819970309595	0.63546057918406
2006-09-27	0.729215421203471	0.357719839907464	1.26845126252081	0.737368528595932	0.740709728886987	0.701545190395076	0.641531378332883
2006-09-28	0.75957857994698	0.369583630240984	1.33049553538622	0.763721962484965	0.761926837413745	0.715667393598718	0.647014641164089
2006-09-29	0.801101860915409	0.386068994770802	1.48791565760831	0.790425181726133	0.779017641599625	0.72838297602497	0.65215258627328
2006-09-30	0.826369898575698	0.393158603814596	1.54478115549094	0.817627991723117	0.793233055912795	0.74019843827189	0.657104464777441
2006-10-01	0.85259883579419	0.403917848058683	1.60810014904659	0.842716757126067	0.805680308903707	0.751486943302352	0.661819413903639
2006-10-02	0.870808308580464	0.407784075892523	1.66784003443374	0.860073314552203	0.816343169516527	0.762580508966011	0.666335665899395
2006-10-03	0.883723037045604	0.407795573096142	1.7256165163571	0.868130325569507	0.825682951493706	0.774088672223772	0.670797302139034
2006-10-04	0.904836779024124	0.408577644599561	1.85170847684829	0.870561796427748	0.83449562426539	0.78471980243003	0.675300200003093
2006-10-05	0.881074481929934	0.400192679460405	1.78568419265254	0.86728944251284	0.841894324555896	0.793450846216507	0.679817234287028
2006-10-06	0.857500938036536	0.391112608929484	1.70710079089649	0.861183642396098	0.847129102203619	0.800421562715884	0.684461295410596
2006-10-07	0.843390194583386	0.386708948535686	1.65789274420319	0.852649280468151	0.848190791124095	0.806234607270711	0.689199523608808
2006-10-08	0.829692358389834	0.379042631001257	1.63859990292533	0.841314520413559	0.846691522233092	0.811891110555284	0.693803501521948
2006-10-09	0.828067707763268	0.386614909957183	1.58780625015973	0.835474726646577	0.842508101119027	0.81615775811269	0.698293845296566
2006-10-10	0.823982503549975	0.396815997957344	1.53253430417581	0.832703199021762	0.837683673267875	0.818555440621096	0.702873080739568
2006-10-11	0.825493458641979	0.401441450474419	1.47404597338662	0.828937056184499	0.833577110221147	0.820195528698442	0.707751839292684
2006-10-12	0.840195925561059	0.408823100156525	1.50711482699802	0.825249700016045	0.828729875973073	0.81913653562609	0.713046975127445
2006-10-13	0.838100244662832	0.409891910001413	1.53447072210251	0.81978967306175	0.824974855019269	0.816084285511301	0.718848598973101
2006-10-14	0.817027194722544	0.39800826158886	1.44445748244363	0.816141014099351	0.821825483832144	0.810939796434794	0.724817078352055
2006-10-15	0.803880865210659	0.39446696056401	1.39422116290846	0.815659747342596	0.819236158628626	0.804576620964133	0.731135882402203
2006-10-16	0.789847519083201	0.390127546428978	1.37323626206456	0.814507224448589	0.818101912206861	0.796851277926237	0.737811552318655
2006-10-17	0.798441890813186	0.394595356696706	1.38494271547698	0.812599927728596	0.815972346708854	0.78799567126954	0.743802764908907
2006-10-18	0.82212459134469	0.406177688911643	1.42218552005959	0.811633238515326	0.811427929748486	0.778597952088327	0.749305493100718
2006-10-19	0.832128265303009	0.411137926863021	1.42950390496026	0.811728874418177	0.805895433131494	0.768718106954619	0.753990230764599
2006-10-20	0.824749167622883	0.406790997857787	1.42040724678488	0.814990466272486	0.796378746696284	0.760327692109998	0.758256393003707
2006-10-21	0.810260370229653	0.400717924428251	1.40197781878122	0.814659371198195	0.785039468818982	0.753621809624475	0.762209476276392
2006-10-22	0.804550316530617	0.399020293581773	1.38848099406192	0.805186750883877	0.773688801745493	0.748096863194504	0.76586798652194
2006-10-23	0.81267866206336	0.402014796711403	1.40650848868913	0.792383571467319	0.762461719695173	0.743024891105223	0.76942111069623
2006-10-24	0.796124225293155	0.393254239094056	1.37860145332069	0.77419735166875	0.751194454733446	0.737870168345897	0.77268073446426
2006-10-25	0.755816249144459	0.3753919418417	1.30728287989724	0.753876023993557	0.738307669271204	0.7330665673804	0.776415542950712
2006-10-26	0.742506009387106	0.365134474443236	1.28915780285554	0.731335577149212	0.723618793955507	0.728683708275774	0.780649954016226
2006-10-27	0.697445629032898	0.344243508407873	1.21489041626404	0.706020716062428	0.708706337936164	0.724548759859814	0.784989184871318
2006-10-28	0.668011076503303	0.330259719278594	1.17320548511377	0.68097990454302	0.695680529200725	0.722029804347485	0.789326066947947
2006-10-29	0.646767188620208	0.318642201170732	1.13965827968647	0.659454741648033	0.685418135416806	0.721251180679139	0.793557753908008
2006-10-30	0.635474634455868	0.312722607495272	1.12004703751488	0.639352663394051	0.676957567760382	0.722073326532515	0.797803995446188
2006-10-31	0.6208385446573	0.305774534825635	1.09691858867141	0.626637777105476	0.667947870003585	0.724136161334958	0.801824177050765
2006-11-01	0.605140108879549	0.296152633607783	1.07835368088352	0.621116485689476	0.65976798998294	0.725025020851804	0.806048246933952
2006-11-02	0.601791461609232	0.277777030661396	1.05943342280477	0.622481810668141	0.654705205012315	0.724522313977664	0.810386214354432
2006-11-03	0.608441425012874	0.273658800942397	1.08752907169705	0.628505691700767	0.651471983420053	0.723260659099167	0.814363579161722
2006-11-04	0.6293620365913	0.289637993215515	1.11195350713816	0.63660492756564	0.652718773023345	0.723061939790906	0.818633258820153
2006-11-05	0.656324463470865	0.306232630395131	1.15166966891799	0.646360058437631	0.659020139875988	0.723997389836899	0.823465616642641
2006-11-06	0.677641801684248	0.320706206570114	1.19454427187414	0.657514774577037	0.668813559612786	0.725501365773169	0.828692709998761
2006-11-07	0.677533195711416	0.317604505513915	1.19087006766956	0.669738526075652	0.681684933369857	0.726951110837176	0.835340827391871
2006-11-08	0.673426024983482	0.306959902607918	1.19737103259373	0.682136445574364	0.697077867936469	0.72920371081583	0.843423695409496
2006-11-09	0.679874474585074	0.312876038730475	1.20461697176163	0.697308890691804	0.711742372432404	0.734275645280328	0.852384339108638
2006-11-10	0.694007685503179	0.327492427060802	1.21586017601914	0.713884131118651	0.72542583399982	0.74110437933401	0.861202353111813
2006-11-11	0.716147473082282	0.341799575704405	1.26170558489637	0.735457280418725	0.73781498026217	0.750841834116546	0.86931092552811
2006-11-12	0.762531579292948	0.384767717809029	1.34359034531182	0.760929643014867	0.750443350381087	0.762567848384593	0.877311180599107
2006-11-13	0.793668484672178	0.399365220443168	1.38892540485473	0.78167724326251	0.762576644256992	0.776175711381222	0.885514179051085
2006-11-14	0.828545240811933	0.415296087492259	1.4387016706451	0.797825200350695	0.774045163785957	0.791031369928244	0.893449427687157
2006-11-15	0.851732563156473	0.428056866004414	1.46488023947876	0.808986792617244	0.785954351670767	0.806797076175294	0.901561627884686
2006-11-16	0.825107676318579	0.412599710109899	1.42379819207434	0.817023365343259	0.798639431648719	0.824100822598365	0.910401303936776
2006-11-17	0.807043385120475	0.402423808383963	1.40429465537877	0.823402706334296	0.813846085548342	0.842174476620538	0.919294720250842
2006-11-18	0.794278618948122	0.393915250591815	1.38932806287902	0.826420471163837	0.830736775247967	0.860009051368826	0.928397161553886
2006-11-19	0.818787588375055	0.408258743861736	1.4249906787607	0.827054535567707	0.848964895209747	0.876938825530309	0.93748830027474
2006-11-20	0.838323871609438	0.41898838694664	1.44603587876068	0.832568042472592	0.866115556893197	0.893309423660808	0.94727767353611
2006-11-21	0.849669594618717	0.425983804912982	1.46480152515132	0.846986742181011	0.883537863149658	0.909288556803018	0.957245702126749
2006-11-22	0.856171013983565	0.428815872900036	1.47299637723066	0.868856658188073	0.900377806486631	0.92765676367852	0.967258272749194
2006-11-23	0.863702224652775	0.429867316170954	1.4902545031936	0.893254041635777	0.91651628441412	0.948977222473096	0.978392559353828
2006-11-24	0.90797428307941	0.457434753617304	1.55536478881901	0.919177989197958	0.936459272764326	0.971702110836877	0.99048720907151
2006-11-25	0.947368030997553	0.479117545469178	1.61090816095321	0.948511344040869	0.958923119241256	0.993720997947852	1.00313432185698
2006-11-26	0.989569272508983	0.498017584505477	1.68807993783192	0.980650397881292	0.982203122475483	1.01407309119641	1.01670673356665
2006-11-27	1.01979150454471	0.512545226937582	1.75150153444335	1.01352289894073	1.00343430067953	1.03259255685073	1.03014754560338
2006-11-28	1.05500307851909	0.529394762474034	1.79778694186068	1.04441978729676	1.02404220306462	1.04977717742303	1.0438001287166
2006-11-29	1.08114439086653	0.543612510734271	1.84282501807063	1.07251022319346	1.04453194982008	1.0648255288418	1.05764185632924
2006-11-30	1.09380973206881	0.551698813638552	1.86938598009982	1.09449727961525	1.06935917568627	1.07898709443441	1.0710125944972
2006-12-01	1.12425250157166	0.560900007761307	1.92336516579151	1.11127781631398	1.09931501329747	1.09577758702175	1.08423590023723
2006-12-02	1.14400108227443	0.56853215506922	2.00430709002971	1.12448343472351	1.12955813612541	1.11406712652402	1.09709137570468
2006-12-03	1.14347866746153	0.568722956225077	1.9951959489285	1.13532220687837	1.15670522064774	1.13353366400861	1.10998257527912
2006-12-04	1.13725526143579	0.568274928743935	1.94347306341659	1.15457501686518	1.17918128718307	1.15191466075857	1.12287420896639
2006-12-05	1.14744240738582	0.576098190736576	1.94337847852561	1.18154462932934	1.19906955680826	1.17055795723532	1.1353016845598
2006-12-06	1.15701579595057	0.585255884598021	1.9625568319006	1.21263320693277	1.2160164916964	1.18899003848033	1.14751810901412
2006-12-07	1.22857940197646	0.61522737392133	2.14191561726762	1.24278972570005	1.22927325119697	1.20756543466121	1.15966427913728
2006-12-08	1.31303978882076	0.650968931188994	2.38666408446794	1.26985472700049	1.24145790445471	1.22758140789183	1.17121786288224
2006-12-09	1.3616211254985	0.663565310719637	2.51491704383093	1.2942366043629	1.25509590127917	1.24669877286269	1.18224905580236
2006-12-10	1.35457429883243	0.665170114510114	2.48296792687594	1.31597821949013	1.26921113380679	1.26516426437996	1.19299231171558
2006-12-11	1.32671027053891	0.659689782710524	2.41189009124584	1.32332341683277	1.28486420554173	1.28257163301676	1.20371125613338
2006-12-12	1.31811554892266	0.66053467184466	2.38578046410485	1.31811480856338	1.30039502083762	1.29772724282217	1.21349051675352
2006-12-13	1.30920710184119	0.65632165391939	2.36619615451073	1.31342928405482	1.31707371140602	1.31142454605198	1.22281187804532
2006-12-14	1.27999578337496	0.648702726104565	2.26528795948151	1.31359432281999	1.33344812714058	1.32425234273024	1.23191387171892
2006-12-15	1.27657953093498	0.647788359471008	2.2445248952618	1.3209606760981	1.34577169363615	1.33522811281911	1.24099823561439
2006-12-16	1.32882245393859	0.66282865349358	2.41603811550583	1.32840381066259	1.35584780248618	1.3443709778761	1.25037830899206
2006-12-17	1.35572957018865	0.671234924436687	2.46604334403977	1.34103461981554	1.36383940959997	1.35200827478883	1.25995491077592
2006-12-18	1.37827474348565	0.672116449285887	2.54664964297234	1.3585540839004	1.37362330811218	1.35995609918941	1.26995221769383
2006-12-19	1.3702174908741	0.669806340979418	2.52433897091509	1.37810456511112	1.38596197885046	1.36880959240248	1.27926466803843
2006-12-20	1.39762276591187	0.678014779207338	2.6195639071443	1.39744156048721	1.39638492883607	1.3772939454588	1.28725570973636
2006-12-21	1.40263203196895	0.67999996395329	2.63391980729808	1.41540808363246	1.40683260040755	1.38574766122522	1.29460717291297
2006-12-22	1.41343289941005	0.687259623953212	2.64009578200511	1.43298780263672	1.41923143426351	1.39167179459604	1.30179617943768
2006-12-23	1.46418142157117	0.700303097749854	2.82369972692672	1.45321249417087	1.42899832118351	1.39345850329138	1.30870089311418
2006-12-24	1.48149523220543	0.708587230068316	2.86066096358594	1.46418921314159	1.43364605447302	1.39279600076785	1.31489889544538
2006-12-25	1.50133277651548	0.715732317849612	2.90849298236769	1.47323066220507	1.43480541577087	1.3922636254833	1.32082783099282
2006-12-26	1.5117903316131	0.723592469486836	2.9215128346093	1.48073714674854	1.43504799283709	1.39334942107035	1.32625630476033
2006-12-27	1.4744597987069	0.726228639198225	2.70847632113061	1.47486592005765	1.43722416396734	1.39438847665631	1.33161353750321
2006-12-28	1.46592217541333	0.730806584284351	2.6607859806442	1.46301495163991	1.43751417951157	1.39584657866761	1.33678445436423
2006-12-29	1.46597829121439	0.726323950202196	2.67705746887987	1.44469883923147	1.43804719530986	1.39900221459604	1.34087819716274
2006-12-30	1.42308283473491	0.712769211589035	2.57277711905847	1.42614499178373	1.43757189555593	1.40300937679437	1.34467166044591
2006-12-31	1.39853845328128	0.704752953323094	2.50983534062939	1.41591645737245	1.43106920409657	1.40497903096237	1.34816345770416
2007-01-01	1.37311998965638	0.691019899875936	2.46839865366729	1.40678086075274	1.42175259193573	1.40584269502782	1.35178156625632
2007-01-02	1.38191339947893	0.687331868771185	2.50226547661923	1.39887357185686	1.41090394285442	1.40637077137905	1.35508158069779
2007-01-03	1.40286005782796	0.687660064126066	2.58120338696259	1.39647651019488	1.40073686329025	1.40661467531829	1.35775303638716
2007-01-04	1.40197299907535	0.690981723228021	2.56604147848229	1.39191973825197	1.39239202447655	1.40395346223739	1.36016440636251
2007-01-05	1.4106272689432	0.691461473152789	2.59636027020054	1.38743774684287	1.38486055692767	1.40022430734562	1.36250450352453
2007-01-06	1.40630340310109	0.687493527950485	2.59958931309792	1.38125055267387	1.37877299492857	1.39602692421414	1.36362383848435
2007-01-07	1.36664104968088	0.671408094527692	2.50526369822643	1.37502542129138	1.37702043240524	1.38982037833654	1.36349571046551
2007-01-08	1.34174604979272	0.659586095026573	2.45566462358405	1.36749888092368	1.37631200745173	1.38309901802806	1.36237301560039
2007-01-09	1.33860304029589	0.654345520217454	2.46278298287226	1.35925929424325	1.37687997428477	1.37649139760569	1.36117364847779
2007-01-10	1.35928413815054	0.662606838840863	2.5276481651875	1.35473950254705	1.37769354992102	1.3699409765039	1.35952444334505
2007-01-11	1.34928721650146	0.65984201848038	2.48259523057498	1.35904712357621	1.37600518666923	1.36549983218424	1.3576781204884
2007-01-12	1.35295016218014	0.663730419153115	2.48214378204576	1.36564227060278	1.37039274496321	1.36214436267648	1.35603916575961
2007-01-13	1.37466486122776	0.672910792453744	2.529658412352	1.37179033515365	1.36240141938138	1.35750405159523	1.35474648458108
2007-01-14	1.39679439688497	0.682419876571851	2.58262082536883	1.37676646313538	1.35448195287235	1.35411520807271	1.35316220747552
2007-01-15	1.38791207897868	0.681180644302491	2.54903082506009	1.38080180492819	1.34857155257651	1.35195593753222	1.35011027432914
2007-01-16	1.38163949215198	0.681940474716986	2.52333212960303	1.37577840654318	1.3444454441204	1.35155485772382	1.34611542854089
2007-01-17	1.3941170340227	0.689070172653319	2.54405487546046	1.36379162425574	1.34207885235696	1.35020706220617	1.34150316626637
2007-01-18	1.37753460905111	0.685884720302799	2.49532987646707	1.3481797683387	1.33914508971756	1.34669648037184	1.33683104812624
2007-01-19	1.31778637348508	0.668968017975429	2.30065029822533	1.33247590637649	1.33860763989193	1.34303486726621	1.33176533690829
2007-01-20	1.29075738521566	0.650983874775752	2.21240498634841	1.31793518220494	1.33942816842529	1.33926134582385	1.32668936487394
2007-01-21	1.28751140546569	0.652239905230178	2.18153828752397	1.30493334360802	1.3362351082619	1.33557588237265	1.3213607950003
2007-01-22	1.27798504524322	0.65408257055925	2.16040257730567	1.29603949925208	1.33120998374018	1.33353291763965	1.31518356941134
2007-01-23	1.27985442295114	0.654026380139003	2.14991056135812	1.29938794148522	1.32759986761271	1.33195003043293	1.30843690435905
2007-01-24	1.30310416384427	0.664816746440551	2.19884746356493	1.31003089933735	1.32622974116287	1.33008367147229	1.30093338895651
2007-01-25	1.31527769855948	0.670528995901296	2.22251176323283	1.31563912123896	1.32272057449132	1.32569946561974	1.29322764614533
2007-01-26	1.34122546911711	0.680429283711822	2.28602854306486	1.32184376178408	1.31738777407446	1.32096776432048	1.28631347694605
2007-01-27	1.36525809018052	0.697018120210913	2.39472173939268	1.32954460665772	1.31567698956921	1.31623175285162	1.27927251215253
2007-01-28	1.32676895877695	0.671490208620996	2.2933380117796	1.33782795402346	1.31612127226632	1.31049075456613	1.2726684431375
2007-01-29	1.32141752905908	0.670268069369838	2.30940006067805	1.34157107336487	1.31666981187296	1.30331503815667	1.26700213076661
2007-01-30	1.33376033706662	0.679704613005273	2.34992468552908	1.33533066389075	1.3184942827028	1.2952415176959	1.26216475193139
2007-01-31	1.36108759540446	0.686599790537757	2.43102994904068	1.32488302328016	1.31945461674545	1.28638816205396	1.25797156922611
2007-02-01	1.34147953394934	0.684170215926082	2.36060328964937	1.32069054712234	1.31808849058762	1.27663556115368	1.2539770991666
2007-02-02	1.29754260279825	0.657767084083778	2.19942390047676	1.31702225719466	1.31225384152192	1.2670474209342	1.2497591536651
2007-02-03	1.29212460590642	0.656117152417878	2.18585787607544	1.3129639387124	1.30332788874903	1.25957721157919	1.24516518669846
2007-02-04	1.2974216256722	0.656251860494448	2.20757978831328	1.30341705845332	1.29303533727795	1.25315442240226	1.23985593749608
2007-02-05	1.29573949956531	0.663774559928261	2.1845993218133	1.29500744952867	1.28474640087035	1.24669466578647	1.23435806258479
2007-02-06	1.30535210769079	0.670425344526282	2.18580020730848	1.28503821521093	1.27542009257317	1.24054676048614	1.22971769966567
2007-02-07	1.29425943359096	0.666093226751387	2.16485828280367	1.27292558258484	1.26288316777909	1.23377479069003	1.22555291390052
2007-02-08	1.28261227147679	0.66013708394437	2.15221254678995	1.26056103864798	1.24654658294505	1.22537538030733	1.22133163383075
2007-02-09	1.22775796257406	0.637084314878106	2.06859241753951	1.24723181194765	1.23055054781605	1.21651431578675	1.21697175164365
2007-02-10	1.20733617752375	0.626142554122027	2.05170979169302	1.22954192579201	1.21670706779394	1.20712712170785	1.212756884494
2007-02-11	1.21086981811421	0.62931801463457	2.05960579153151	1.20832007315837	1.20347743358917	1.19640066162857	1.20833867270385
2007-02-12	1.20243491266299	0.626478905142738	2.04138262128026	1.18452386621795	1.19018757253821	1.18783283467976	1.20338300475286
2007-02-13	1.18152290460134	0.608624022925111	2.01108388335983	1.16649258685228	1.17671951969998	1.17988905346052	1.19800987964535
2007-02-14	1.14570646515542	0.578148150041843	1.96339236424512	1.14971461898698	1.16259923826948	1.17237356633055	1.19303264634251
2007-02-15	1.11603882289387	0.53673503986005	1.94941836812038	1.13297322966136	1.14809496463461	1.16438828072839	1.18856008212884
2007-02-16	1.10153900701436	0.511898446033775	1.94917837938216	1.11806448641061	1.13266227002704	1.15774713612703	1.18394209827384
2007-02-17	1.0898904024667	0.49363532355864	1.93538165758702	1.10552102960927	1.12077479005158	1.15282182695836	1.17982480440874
2007-02-18	1.09368009283484	0.492274961088677	1.94394628751714	1.09806980404896	1.11092635466667	1.1472955061307	1.17699262535202
2007-02-19	1.09807370990773	0.49013829915814	1.96340632286124	1.09244930493095	1.0997659859792	1.14045052916831	1.17455498690141
2007-02-20	1.09371870699195	0.486654010411845	1.95979536575504	1.08524685426651	1.09091926848918	1.13314024279693	1.17202902659199
2007-02-21	1.0935478862333	0.486015819815923	1.96125137351782	1.07946904862016	1.08435801434786	1.12590248169168	1.16968821521381
2007-02-22	1.07669532906779	0.457260717296726	1.95818813932999	1.07460184203661	1.08186396488202	1.11915579736811	1.167710826423
2007-02-23	1.05112185236329	0.403754959366039	1.92616906266996	1.06680049602153	1.08222997851174	1.1125795961892	1.16540252104511
2007-02-24	1.04944576294222	0.399933159897323	1.92421243508004	1.06337413078164	1.08494372443801	1.10824403766755	1.16255709886499
2007-02-25	1.05960964675001	0.419902657351333	1.92967276359661	1.06188216024569	1.08893658612278	1.10454600466751	1.15905267818351
2007-02-26	1.04346428780212	0.387168579948369	1.91631805163545	1.06639650225997	1.09111357867223	1.10044559255607	1.15527141066477
2007-02-27	1.06973415031275	0.408504186552164	1.95639660633852	1.07645467011373	1.09071348579842	1.09627525493959	1.15213807444512
2007-02-28	1.08310409248162	0.400518875582584	1.98406673226784	1.08971173196605	1.08956096589388	1.09270472113403	1.14925964392986
2007-03-01	1.10829572316775	0.423625576805399	2.01755492084757	1.10259368639293	1.08920572511388	1.09082377498913	1.1458494922502
2007-03-02	1.12152902733962	0.440276423100142	2.03589214285715	1.11443235686072	1.09021663010161	1.09073200220371	1.14169332046154
2007-03-03	1.14224519590844	0.482296447906537	2.06481335451201	1.11762352350184	1.09249692235136	1.091248635394	1.13746508238069
2007-03-04	1.14978332773823	0.514472630681023	2.05929925904079	1.11667021149358	1.09571328528352	1.09260218788327	1.13386518384298
2007-03-05	1.12633498107666	0.496916764073772	2.02432911165593	1.11380214740294	1.09816565466835	1.09440803912485	1.13056163182898
2007-03-06	1.09207231680057	0.454604677112748	1.98590871269634	1.10956355833782	1.10112519913295	1.09595555140056	1.12754870741471
2007-03-07	1.07643090842381	0.441287403849842	1.96191765291782	1.10143227836656	1.10163124139001	1.09736338739751	1.12475713211476
2007-03-08	1.08821927453327	0.475846055589694	1.97628647284336	1.09399054682175	1.10105142792019	1.09882966994149	1.12146548386281
2007-03-09	1.09185890388375	0.48514359387275	1.9582497033167	1.08971343345686	1.09978358509624	1.10164686215598	1.11860416235151
2007-03-10	1.08532623610964	0.488411465555595	1.92962916062935	1.0891113103098	1.09923402589569	1.10542966178288	1.11625107299117
2007-03-11	1.09769120692454	0.516135351204895	1.93324839555301	1.08923900684477	1.09755354634999	1.10859988194322	1.11496029189082
2007-03-12	1.09639518752246	0.510817541898227	1.939749074508	1.08726580911637	1.09626778964377	1.11097823465917	1.11419827940428
2007-03-13	1.08785745477113	0.4949337668507	1.93110982985691	1.0868971201056	1.09770249957747	1.11414215970096	1.11330270840865
2007-03-14	1.07732478416862	0.477295177378506	1.93357224273869	1.09089132056585	1.10119761700269	1.11644331421047	1.11213595314294
2007-03-15	1.07440689043442	0.47125718672977	1.9416409941006	1.09365514853705	1.10516580890113	1.1186302343992	1.11114901156475
2007-03-16	1.08927808080841	0.489293101660328	1.93701174428122	1.09852683276883	1.1084536147691	1.11932541816985	1.11073102004396
2007-03-17	1.11328563933138	0.520979616292006	1.96744820544366	1.10709800067041	1.11307709421035	1.11899836019469	1.11032302081211
2007-03-18	1.11703800272293	0.526518138733788	1.96849810655657	1.11669432838617	1.1183624012144	1.11718302863435	1.10923178169053
2007-03-19	1.13049697714492	0.544244279736504	1.97611955622192	1.12548674216703	1.12148647860292	1.1149085407276	1.10817778763541
2007-03-20	1.14785563008218	0.56648227104118	1.97538060326039	1.13238078241621	1.12379081465	1.11382775752726	1.10684469704964
2007-03-21	1.14449907817892	0.574634227784365	1.96102043485938	1.13922727615494	1.12715912026898	1.1146468856611	1.10503395225821
2007-03-22	1.13595378690043	0.576425739675785	1.95547026403417	1.14602268164744	1.13125538703094	1.11637402143258	1.10282983473122
2007-03-23	1.13753636255274	0.58035192297949	1.95395221582125	1.14803059459136	1.1362090408782	1.11702848603394	1.09993476648564
2007-03-24	1.16121109550246	0.596129260693157	1.9727906367042	1.14561696575514	1.13886725124346	1.11805252733492	1.09705004893509
2007-03-25	1.16460584117043	0.592857533416252	1.97084692729831	1.14474310302327	1.13876269449369	1.11992254979313	1.09415551347651
2007-03-26	1.14455236775237	0.583212887112188	1.93596068679788	1.14514524569435	1.13681251091872	1.1216765461141	1.09079611114096
2007-03-27	1.13096022822865	0.575678048982064	1.91614995314188	1.1467417222073	1.13354929181142	1.12385055414106	1.08672096730582
2007-03-28	1.1383820390558	0.579679314186935	1.9262926424174	1.14216174231942	1.12995301547706	1.12615982426122	1.08263503242072
2007-03-29	1.13876878559802	0.579875562451081	1.92604730238712	1.13460623473576	1.1280961543195	1.12799665134629	1.07785456726255
2007-03-30	1.14871169814334	0.585826201990508	1.93233313596765	1.12649664635661	1.12758223396403	1.12959330199547	1.07295456491236
2007-03-31	1.12915123628733	0.574349762373252	1.90771014155334	1.1194378552576	1.12560335729878	1.13063826509879	1.06738287189131
2007-04-01	1.11171728808483	0.564949785465279	1.88718215418196	1.11308491897343	1.12302796045949	1.12991403942051	1.06120774348103
2007-04-02	1.08778524909831	0.55188863330759	1.85946025027123	1.10992454400452	1.12148269837186	1.12721492798706	1.05457044785335
2007-04-03	1.08154869053554	0.548512879095493	1.85138197323817	1.10700072735095	1.12186661362527	1.12375338738755	1.04787421525774
2007-04-04	1.09391148506665	0.553686921235436	1.86477460904394	1.10395815253476	1.12391029363211	1.11928135497443	1.04150667105498
2007-04-05	1.11664616081562	0.567509971984847	1.88952406366202	1.1055099889388	1.12516052825347	1.11411235311587	1.03561990753372
2007-04-06	1.1282449815684	0.573713710319378	1.90362258156967	1.11317308333275	1.12473791566164	1.10829628206494	1.02960389962466
2007-04-07	1.10785321257399	0.562687350989628	1.87504913731529	1.12299628419247	1.12297756311273	1.10103986302979	1.02333212862848
2007-04-08	1.12258014291311	0.571518988873137	1.89272754078084	1.13266827608741	1.12240927895413	1.0924532357142	1.01680101062104
2007-04-09	1.14142690985591	0.582675996544518	1.93521742009472	1.13845247573891	1.12106538434732	1.08288136517013	1.00963865371935
2007-04-10	1.15031109655361	0.587483874233966	1.94825388223265	1.13905027790351	1.11761734505541	1.0729923403387	1.00173651012476
2007-04-11	1.16161542833121	0.593866188584748	1.95739549544183	1.14111502038004	1.11395748296368	1.06246369995247	0.993217779882012
2007-04-12	1.15713555837613	0.584996055034846	1.96198108907012	1.14083599623649	1.10860969447181	1.05112790514047	0.984525780726486
2007-04-13	1.13242959672062	0.568772448133402	1.92224104629231	1.13371199039747	1.10012855191224	1.03926582031462	0.975873785424399
2007-04-14	1.12230640990971	0.558154867057877	1.94724534151943	1.11739107084976	1.08901033016584	1.02727889542552	0.967078533474382
2007-04-15	1.12062697390825	0.559145717529726	1.98137370038726	1.09811040382525	1.07647636876079	1.01544032561277	0.957476874699158
2007-04-16	1.09155886898275	0.543719907274818	1.9308128071355	1.07761884658416	1.06187851096891	1.00341712676737	0.947164139291034
2007-04-17	1.03606465971965	0.512464063943136	1.80793908252178	1.05719019311294	1.04428003196841	0.991957867072348	0.936821086784155
2007-04-18	1.02665075915966	0.506136157313907	1.81814414310443	1.03421379960762	1.02411806705212	0.980839889787893	0.926239906484818
2007-04-19	1.0136946576885	0.500043784132543	1.79671943856252	1.00553048783477	1.00101710627283	0.969185584582693	0.914923982773863
2007-04-20	0.989429022422053	0.488335505882538	1.72382451900949	0.97868097455649	0.977095282027481	0.956592929406347	0.903132061788715
2007-04-21	0.961471655372484	0.477037834905857	1.64180360347423	0.956021698146312	0.953793724967597	0.942833777816744	0.891144264274855
2007-04-22	0.919843791498269	0.46293207914046	1.57656566689226	0.930483250096253	0.931580227738307	0.929635771223019	0.878685894362808
2007-04-23	0.903612276034813	0.455042064376727	1.54906996728151	0.902112729946729	0.908471372271412	0.915549493907169	0.865499102623876
2007-04-24	0.877449724848399	0.440880569952768	1.50132392397827	0.874809754557289	0.88576886918741	0.899354757645564	0.852496685669649
2007-04-25	0.847881622809252	0.424756448344035	1.45533280444176	0.849300409621558	0.866298389089287	0.881796474135431	0.840053914955753
2007-04-26	0.815101016641833	0.408092085958012	1.40829242225218	0.83062328961757	0.847722296612101	0.862585005622967	0.827989821236422
2007-04-27	0.798308194695976	0.39868891379328	1.38007137502306	0.812106413313287	0.829761474693578	0.842891737191748	0.815751470266689
2007-04-28	0.782906240822362	0.390360080001069	1.35565849785213	0.794045213009618	0.813057306900458	0.823750919502508	0.803337157895561
2007-04-29	0.789103951470353	0.391664946632778	1.35817150323944	0.779206046643696	0.796657225467647	0.804563764953299	0.790435110237269
2007-04-30	0.773994141904834	0.383648693154416	1.33511321517118	0.769621525980844	0.782795173685243	0.784315484299523	0.777806658247389
2007-05-01	0.751021322722716	0.374062724599248	1.30571595187171	0.76190354515437	0.76922047684543	0.764414239161562	0.765466509334071
2007-05-02	0.744007458247794	0.369810812646376	1.2974688869646	0.75561215439764	0.75442948332272	0.746427245581247	0.753466871480765
2007-05-03	0.748009372001875	0.372713822622855	1.30204434823029	0.745093080456206	0.739474881218746	0.728726425582081	0.741434216207052
2007-05-04	0.744282328910657	0.368170293912832	1.29072427412426	0.73622434800726	0.724152904973109	0.710566610573295	0.729197390502732
2007-05-05	0.73886650552525	0.365089518169534	1.27779543322915	0.728934419537961	0.708688192356016	0.692151770461562	0.716492368040505
2007-05-06	0.715470433880317	0.354212116793393	1.24755949518383	0.716302614360812	0.693708114037418	0.673992246484773	0.703438931481284
2007-05-07	0.711913014762215	0.351005643888538	1.23833632275818	0.698524502824779	0.67754730216829	0.656331925695828	0.69049878373898
2007-05-08	0.699991823437618	0.34429289428345	1.2164885462363	0.675808651974296	0.660159596327633	0.638544969533551	0.677179266073525
2007-05-09	0.655584822007752	0.320931276095487	1.14345317851435	0.651161651962057	0.643059609135715	0.622112006169165	0.663776721036553
2007-05-10	0.623562591249644	0.303465101342904	1.08827882843311	0.628695170842497	0.626556102073207	0.607115489572812	0.650415387159523
2007-05-11	0.58527137295728	0.283953645184631	1.02781877045266	0.605092136366957	0.609730554552062	0.593515942520377	0.637003891614941
2007-05-12	0.566337505439574	0.274445822265324	0.996949145708367	0.578404526489435	0.591371746453011	0.580375035392905	0.623686263890745
2007-05-13	0.558205066043396	0.271116837605096	0.983105985152122	0.555395482608891	0.571246234022666	0.567408495476503	0.610876721778755
2007-05-14	0.546691773433433	0.264486112275868	0.963999468105939	0.537237234188968	0.551327267501899	0.553591325049019	0.598374638893973
2007-05-15	0.51317855429497	0.247698303687076	0.906722420624767	0.5244307750786	0.529868677706413	0.540172990882008	0.586184449480017
2007-05-16	0.494521514843944	0.238105514548512	0.875452687014513	0.510511161076503	0.507869462221671	0.527515891900777	0.574606968843824
2007-05-17	0.496454852310178	0.238884439917674	0.875847771069413	0.493193840080313	0.48979452901561	0.514975875889181	0.563887685440942
2007-05-18	0.495626159184703	0.237704431792623	0.873544380840319	0.474621577599653	0.474756097926877	0.50202854262621	0.55312156554474
2007-05-19	0.468900207424893	0.225132049951465	0.830928213964028	0.457029522390361	0.462878980067644	0.489209196422772	0.54263276813161
2007-05-20	0.436983819070069	0.209131251117195	0.775172549800751	0.439241247579296	0.452061878429795	0.476391806674663	0.532714930555331
2007-05-21	0.416685936068817	0.198367422688644	0.738973569573353	0.423242100665962	0.441108876915587	0.464044085145824	0.523362745553161
2007-05-22	0.390034167829923	0.185370656054046	0.693126859195642	0.409293524342239	0.429635347929747	0.451361796254941	0.5149187530692
2007-05-23	0.370003591166489	0.176194417526131	0.66538303768944	0.400467009719937	0.420186385436383	0.438809038239881	0.5067727105205
2007-05-24	0.38446082391684	0.183852356941133	0.686677019849357	0.395766604263048	0.411972174665838	0.428198684427542	0.498954480890906
2007-05-25	0.397986124918643	0.190747954752941	0.710459594046913	0.392512905300399	0.403395649705155	0.419034300183614	0.49156968205793
2007-05-26	0.407114605068781	0.195448722213981	0.732219406034784	0.390306429702671	0.394326530700358	0.411422777606915	0.48468692162744
2007-05-27	0.404080980871841	0.194004896783728	0.733538842133066	0.39051221909239	0.387046646392532	0.404480790589741	0.478048021211198
2007-05-28	0.393910043330279	0.189453482226852	0.707829707030479	0.388633294716523	0.38153737932666	0.398002524055002	0.471640127205074
2007-05-29	0.374588838645827	0.170136563002221	0.669497316234184	0.384321987999563	0.376760902789748	0.392185512834647	0.465160034376948
2007-05-30	0.371444116894522	0.165464395617503	0.668400659924713	0.377532669291559	0.37285491480347	0.388053414660511	0.458904121067214
2007-05-31	0.37130835328577	0.163948326618722	0.669033893457025	0.37119280671094	0.369748614258092	0.384799698526086	0.453031620194242
2007-06-01	0.367806977899922	0.162978873927578	0.65686099136151	0.365540630961183	0.366602839839473	0.381348125300636	0.447186702574296
2007-06-02	0.359589374112755	0.159732282106551	0.646637760929138	0.361319195156799	0.363312502440352	0.377516705507398	0.441221615381564
2007-06-03	0.359701942807507	0.153834420677576	0.658402438046042	0.355604942462689	0.359966575146186	0.374698925689926	0.435260114860632
2007-06-04	0.354344813081981	0.14489642140781	0.659996307972466	0.348762189562696	0.356899702749688	0.3732780906491	0.429207312659345
2007-06-05	0.345038788015138	0.140381618801091	0.643600122564664	0.344400365239502	0.354896171194417	0.372733244621549	0.42345378631496
2007-06-06	0.331444348035751	0.123723064233341	0.6329058198324	0.342834892356511	0.354735677739547	0.373505580442572	0.41771756818659
2007-06-07	0.323409082985821	0.111517222227009	0.624676152593174	0.342438285620625	0.355920443884638	0.375000451507448	0.412225727382524
2007-06-08	0.337274207637562	0.10781223603492	0.661104739407186	0.34297158302668	0.357627222386334	0.375796955612646	0.40764326052166
2007-06-09	0.348631063931816	0.104405130241882	0.69095342301976	0.345659909024691	0.359300600896118	0.376023874543049	0.403609021883611
2007-06-10	0.356925695656303	0.114999098981997	0.699349522600549	0.351479493137124	0.360706880314439	0.375857900734504	0.400181848183719
2007-06-11	0.358077894924368	0.108499602158688	0.707400283626642	0.360880425434989	0.36235120498732	0.37572100702949	0.396807650097501
2007-06-12	0.363857070001218	0.108312122026041	0.721536843938098	0.36939982874551	0.365018801971541	0.375871758933645	0.39335669349446
2007-06-13	0.372181436822777	0.107219982560705	0.741384974455989	0.375725056119062	0.368705586453351	0.376728743704877	0.389692226116564
2007-06-14	0.389215609070879	0.116016238240581	0.770296567246642	0.379119037509243	0.374156246081675	0.377635251252419	0.386081730159046
2007-06-15	0.396910030811206	0.117026534613542	0.786815882061018	0.382874597220151	0.380252288756805	0.378547348487707	0.382433877017504
2007-06-16	0.392907655546687	0.121535400886418	0.770772198915026	0.387231982626448	0.384991071385818	0.379397529259411	0.378685331495686
2007-06-17	0.380683565387566	0.109971000658639	0.75765024649821	0.391254713829236	0.388735246645747	0.380414688136917	0.374984819844831
2007-06-18	0.384366812900723	0.116378486611905	0.756975148893699	0.394681661456339	0.391749226322821	0.381311033298493	0.371822966895268
2007-06-19	0.394358767845296	0.11841571883063	0.778685679992234	0.397244474642278	0.394542311309291	0.382022818644027	0.36924736276954
2007-06-20	0.400340555242291	0.108938235947735	0.807175987700948	0.399451373431716	0.396847346672873	0.382863487484095	0.367035286656373
2007-06-21	0.413204242460606	0.113303040153666	0.830956218937367	0.402895677352171	0.398721809670207	0.384073340118238	0.365226054557903
2007-06-22	0.414849723112777	0.110617152235537	0.838810265638046	0.40543404562527	0.399350058620201	0.385642416525167	0.363787221490521
2007-06-23	0.408355947072755	0.103539549424756	0.83649898424021	0.406236245893288	0.39946747458908	0.387087836615778	0.362138281841208
2007-06-24	0.404793692830748	0.0990393187837645	0.830857672398523	0.405963680923667	0.399494457622703	0.388183743583608	0.360227087893612
2007-06-25	0.402135390812415	0.0957433604496875	0.826227142764901	0.404119986541122	0.400122495959395	0.388940918760524	0.358116811430493
2007-06-26	0.399974169721427	0.0998093133450492	0.821406324640388	0.401804217999408	0.400270861609665	0.389134509605261	0.356095799195111
2007-06-27	0.398432600454943	0.11304415251443	0.79580234417771	0.4004206927525	0.399026835316514	0.388710862933919	0.354361211684803
2007-06-28	0.400298381782791	0.12044261129183	0.789820977964855	0.398780508212541	0.39702138851484	0.38719893939848	0.352914752481628
2007-06-29	0.398639343320777	0.11954748743699	0.787860788384112	0.397061758159046	0.393990434154801	0.384110045657582	0.351509327067018
2007-06-30	0.3986712703444	0.125481587155633	0.779708700022928	0.395150062149524	0.391032544293529	0.380068055508921	0.350059562694152
2007-07-01	0.393312401051035	0.125707197014179	0.768109528577696	0.391902315434249	0.389184601845738	0.376022537690735	0.348641017969019
2007-07-02	0.390104140437947	0.134793283551708	0.75018854540158	0.38761095421059	0.38763224052147	0.372452934182264	0.3472859849767
2007-07-03	0.386592297654773	0.137998273096753	0.737090279874987	0.383196751887625	0.386132611198227	0.36894700810061	0.34587710982255
2007-07-04	0.375698373448017	0.137868085899578	0.713680609528503	0.379169624008954	0.383726707901231	0.36521663488998	0.344710942685116
2007-07-05	0.370258853217184	0.136705708767852	0.703843408173446	0.377358825338219	0.380574379194964	0.361337328691196	0.343823207411392
2007-07-06	0.367739927060021	0.135382324145596	0.699457549713365	0.376130844270902	0.375676069126753	0.356946528673234	0.343176061315742
2007-07-07	0.3704813751937	0.131048187979186	0.709030130646673	0.375137794743616	0.368870032694963	0.352573991473593	0.342510405231444
2007-07-08	0.380636810355892	0.15325961715903	0.713821693146479	0.373450258574826	0.360668636428762	0.34847960806977	0.34143952669064
2007-07-09	0.381508272966726	0.159982118829934	0.704942690822985	0.370720089523934	0.352550617758767	0.344430301244174	0.340186216807405
2007-07-10	0.379640950963768	0.157497761644724	0.704882118786597	0.364874918623878	0.344783372405133	0.340375722126483	0.33883168062467
2007-07-11	0.363885620266494	0.15491858374738	0.667294719923226	0.354313121716767	0.337623154591555	0.336470591360732	0.337717107943675
2007-07-12	0.351147669860936	0.155747687722923	0.633754217570086	0.339315052573266	0.331406434463446	0.33285066443596	0.336671189003827
2007-07-13	0.326823730759632	0.144397402729736	0.590811613096193	0.323605602292463	0.325653268867552	0.329100761258379	0.335783383386215
2007-07-14	0.296548796843919	0.125070370879432	0.54510070103245	0.308456246459558	0.319902623191667	0.325383402881617	0.33489783575596
2007-07-15	0.275650326351385	0.113502605261895	0.512501759548219	0.29635673362879	0.314115438653658	0.321571776900597	0.334116721183365
2007-07-16	0.271542121001105	0.110174419508096	0.509134878268413	0.286542433866711	0.307774614293802	0.317884506678627	0.333622696667026
2007-07-17	0.273595460133436	0.107084430678063	0.516384988666818	0.280419239369444	0.301228361966879	0.314157281816483	0.33348731207492
2007-07-18	0.279189030451113	0.105482990736799	0.535497947455433	0.278266588666276	0.29461883305474	0.310443186346607	0.33339649511862
2007-07-19	0.282447571526384	0.107217517684433	0.540910207641538	0.279412771633731	0.289214474820233	0.307399066726205	0.333276572995731
2007-07-20	0.283961369278762	0.10898072205612	0.54188134435985	0.281410246484723	0.285126949676957	0.30478292733869	0.333168997860868
2007-07-21	0.281480241921744	0.114960525201406	0.526108958054964	0.282798679046073	0.282525453390005	0.302278782513247	0.332934555074801
2007-07-22	0.283673607123573	0.122006226768305	0.518410636612621	0.282985677164725	0.281896773068271	0.299378393937722	0.332655760586424
2007-07-23	0.285524444958048	0.124601480779655	0.518935102624949	0.283038916482227	0.282474917372432	0.295791216765503	0.332498672854055
2007-07-24	0.283314488062886	0.126650259517198	0.509713618082609	0.283877976972659	0.283218395598488	0.292188690031201	0.332424227941657
2007-07-25	0.280498017281678	0.130525819874197	0.505390805518029	0.284780983334604	0.283531191227834	0.288722442488816	0.332420833606699
2007-07-26	0.2828202467489	0.1235200844264	0.515614269065939	0.285273124033795	0.283263218101659	0.286299706282089	0.332553952613696
2007-07-27	0.289834792711786	0.12493425149842	0.528932335227461	0.285101416313187	0.283391698988964	0.284631515073735	0.332747788637101
2007-07-28	0.287801286455358	0.125479836588749	0.52144981474095	0.285012817217338	0.283912585809828	0.28436782737395	0.332975078277795
2007-07-29	0.287118592017907	0.12850187479585	0.516410139333138	0.284697013973331	0.284654941834828	0.285685625854338	0.333229222878866
2007-07-30	0.284322490913795	0.126297664792813	0.511234127703272	0.283604040660417	0.284641349221785	0.28816538685781	0.333530287732047
2007-07-31	0.282694294391945	0.117534320069863	0.523094955384645	0.282824039535298	0.283807819237204	0.291222855643318	0.333954820603064
2007-08-01	0.278287394573625	0.103740061060613	0.535778605738718	0.283391665983349	0.283149018095524	0.294521689967577	0.334593801116105
2007-08-02	0.275169433558499	0.0974278042698059	0.533176874082459	0.284176950308897	0.282826051922892	0.29784598213663	0.335404697259682
2007-08-03	0.284374784835957	0.102273370968504	0.548982016659335	0.284055125596632	0.283384937743944	0.301336511101483	0.3364971743905
2007-08-04	0.291774671591715	0.111129098607266	0.558143698614744	0.282673297139115	0.284136080470513	0.305000667030541	0.337695679005218
2007-08-05	0.292615582296741	0.113771714820351	0.554504579601813	0.281979736619695	0.286210201357895	0.308922581476368	0.33910260111832
2007-08-06	0.283469717927941	0.11783812753862	0.525026334490388	0.282048892495937	0.289474478640405	0.312737529699254	0.340604323732687
2007-08-07	0.273021495189329	0.111228186448818	0.511694685304206	0.283024428100041	0.293855856343187	0.31651773763834	0.342159289340453
2007-08-08	0.27343247093768	0.102375020488845	0.525892817469516	0.284356894102699	0.299227315688148	0.32041815463914	0.343884781719644
2007-08-09	0.275653524692199	0.0923992408678422	0.53699800191339	0.288113682312607	0.30551218870732	0.324465945086916	0.345828698631082
2007-08-10	0.29120353406468	0.080527264993435	0.58996638803684	0.295629829930837	0.3124287461716	0.328637313866659	0.348329397166291
2007-08-11	0.30110193361032	0.0677999603095751	0.63233363421084	0.306632924397437	0.319281323214001	0.332644912838241	0.350988705537311
2007-08-12	0.318913099766098	0.0689650177182769	0.671749684608766	0.319466312058677	0.326088748251254	0.336849395297211	0.353931811367682
2007-08-13	0.336082751255552	0.0775044093587285	0.700198128029378	0.333310164225676	0.333190221117908	0.341075042876115	0.357473213360802
2007-08-14	0.350043156455526	0.0831449974797304	0.726822384751339	0.345840773005394	0.340833710176723	0.345488798563497	0.36161217997127
2007-08-15	0.363266184566363	0.0923881223253368	0.744991956100751	0.35813527398563	0.349227656039475	0.350025134527502	0.365769353784096
2007-08-16	0.372560489861194	0.0979597030005096	0.756957705653973	0.368845695040547	0.357687291182756	0.355030320415727	0.369788622404231
2007-08-17	0.378917795522701	0.100230771596019	0.768421303678221	0.377853541332116	0.366105838250939	0.360366208172756	0.373612786585872
2007-08-18	0.387163440471977	0.107370547895267	0.77769085231139	0.384721955239923	0.373889689989375	0.365595282054794	0.377288899688244
2007-08-19	0.393886047150514	0.116092207554002	0.780940249421702	0.389816883606244	0.381153745205969	0.370608430671745	0.380904120980759
2007-08-20	0.399137675296538	0.108605900832238	0.804799743001429	0.393783527638487	0.387488589236526	0.375926419723393	0.384474366236945
2007-08-21	0.398122053810172	0.104393333197224	0.809978294956884	0.397071232665951	0.392675607111825	0.381830253527653	0.388028466390488
2007-08-22	0.398930683130614	0.0989965882230799	0.819526697597826	0.400042356904413	0.397121740783806	0.388527361915402	0.3915789917509
2007-08-23	0.400326998086893	0.0918269005024048	0.825792182248472	0.402353316148516	0.400822953366855	0.395580873408087	0.395342343716997
2007-08-24	0.401931730714946	0.0911730869730629	0.831482965789678	0.404467328281075	0.404548452124135	0.402934954773348	0.399282895125927
2007-08-25	0.407961310141213	0.101222732747052	0.836611244288898	0.406719609077485	0.408303670173912	0.410359088050494	0.403315919698051
2007-08-26	0.410062761859239	0.0993340992388749	0.840974008817066	0.409263105992431	0.411909240895586	0.417345896000887	0.407225181582422
2007-08-27	0.413935760224444	0.0975969699243996	0.849608760397695	0.411899873881746	0.415128113092236	0.423495795361413	0.411257032327969
2007-08-28	0.413888019385046	0.0950158317735431	0.853158579496748	0.415687193953952	0.418662618328879	0.429260800867266	0.41532374115729
2007-08-29	0.416735161535233	0.0969715334512086	0.856792133198276	0.419585016257973	0.422826796878583	0.43505897308473	0.419557727593455
2007-08-30	0.4187843733121	0.0948753553032741	0.866341832263055	0.424039907606237	0.427827067791329	0.440315851924873	0.424205386002961
2007-08-31	0.428442971220389	0.0989703319827003	0.881447024814988	0.428073246159926	0.433474455633419	0.445055554840886	0.429273193204283
2007-09-01	0.435246066269358	0.0960397159022891	0.908340241610281	0.433539993940087	0.439764071295757	0.449379591035115	0.434642367664506
2007-09-02	0.441247001297091	0.0989489563015721	0.917085041958805	0.439804218300159	0.446828486111613	0.453241288275005	0.439924233977446
2007-09-03	0.442169130100268	0.0959769530425563	0.925937520162536	0.44768284308726	0.453538046795805	0.456807574930977	0.445222664094732
2007-09-04	0.452155253846172	0.0968892275093251	0.950180464379124	0.455767820872667	0.4595030014863	0.460026150997523	0.450707320122954
2007-09-05	0.460584732055738	0.0859812478195369	0.993844084447091	0.464486377927047	0.465845994622706	0.463319403081721	0.456391614485226
2007-09-06	0.473934746821805	0.0866069646723419	1.02422234881638	0.474869310938756	0.472996205385654	0.46664024586346	0.462216902408574
2007-09-07	0.485037815718235	0.0885647443881061	1.04732906936853	0.484660316941877	0.479808750482891	0.470266532794854	0.468165807326645
2007-09-08	0.496275965650019	0.0906346577572119	1.07074474110247	0.491982435046977	0.485562657557638	0.474099845164939	0.474322097357163
2007-09-09	0.513927532379054	0.112040991997241	1.07265199145203	0.498903604243464	0.490455511896318	0.477994525529442	0.480346469789385
2007-09-10	0.510706172122118	0.130499599210506	1.02649474058822	0.506054115123126	0.494573335654425	0.481805450326602	0.48685444163884
2007-09-11	0.503410080581869	0.134954089988299	1.01245873793423	0.511187648559187	0.498487036769717	0.485664669358726	0.493499914449267
2007-09-12	0.509032916431147	0.129544306096227	1.02349278234551	0.513827021657983	0.501389683666167	0.489572439438464	0.500279619396371
2007-09-13	0.523988322979443	0.131923291790783	1.0555746050154	0.51307150008234	0.503812009284859	0.493626656623414	0.506939178141905
2007-09-14	0.520972549770662	0.128751301088737	1.05499746886795	0.511972669446138	0.505453423935591	0.498385637478419	0.513650723202481
2007-09-15	0.514751577341589	0.129356191271152	1.03772783971275	0.511610464624393	0.50705860995629	0.503516065992839	0.520495232773812
2007-09-16	0.508638881349554	0.131745405955536	1.02257210743682	0.50970504189036	0.508435619034121	0.508918527156257	0.527874077732024
2007-09-17	0.503014357668697	0.130410029805764	1.01232666408959	0.505838083798456	0.50916056494727	0.514253185900097	0.535503363133288
2007-09-18	0.500874646829656	0.133241507026239	1.00798579146948	0.502635714771617	0.510072853857399	0.519836897517719	0.543446946354577
2007-09-19	0.495694957292916	0.135070960020808	0.992560028656942	0.501830576012636	0.511826337231152	0.525488220522514	0.551843692298816
2007-09-20	0.496919616336116	0.139165647882104	0.988150027789635	0.503015178936625	0.513298884254222	0.530952975442799	0.560421245009972
2007-09-21	0.498555966582792	0.137939823419535	0.994668751299305	0.506127659423424	0.514257107861173	0.535906442901745	0.569418340764056
2007-09-22	0.509115606028719	0.145888914896268	1.00936003590432	0.509487067844051	0.516962524473947	0.540750741245202	0.578733221752746
2007-09-23	0.516931101817476	0.156827714462061	1.01614639245341	0.514346692686231	0.52146947442804	0.545709239940978	0.588306165648609
2007-09-24	0.524801721076296	0.15873953085635	1.03190328572428	0.519232622034957	0.527381542416195	0.550333851528276	0.598173309291638
2007-09-25	0.524390505774044	0.144474707393409	1.04525496972784	0.524919152106517	0.53393303614577	0.556362987276793	0.608606256881997
2007-09-26	0.529712331188177	0.144026626831051	1.05987850957301	0.532410322525596	0.541186758265721	0.563504033537122	0.619474106216503
2007-09-27	0.531121121777193	0.13366270677194	1.06989479980207	0.54175671178781	0.549586757378862	0.571298437925475	0.631254201334292
2007-09-28	0.538361677083715	0.132315532325473	1.09130004629241	0.552116451801466	0.558093941600739	0.578819383199079	0.643373099284991
2007-09-29	0.561553798962268	0.16214270670796	1.10648451462428	0.563101631492648	0.566359461867899	0.586985594480088	0.655064001169721
2007-09-30	0.58235582665298	0.199794902714094	1.104676933171	0.574525652555611	0.574442872534114	0.595934910706738	0.666480739587161
2007-10-01	0.597319901171885	0.211315152143437	1.12901514190069	0.587464770014588	0.582982860847836	0.606368564428934	0.677943523026013
2007-10-02	0.601286763612317	0.212018876761598	1.13869102594553	0.599774156097525	0.591507138109281	0.617765437991569	0.689042248384766
2007-10-03	0.609680478628918	0.220486942910348	1.14838346640817	0.608486294901513	0.602653120696187	0.630086317778178	0.700055882707314
2007-10-04	0.621694943990029	0.247925761695009	1.14412236777191	0.615345000525651	0.615181729843091	0.64366123360011	0.710489129708784
2007-10-05	0.624527379664279	0.258825563495149	1.14569708832258	0.62216086129014	0.629297991596729	0.657523086938223	0.721721387489842
2007-10-06	0.622538770590183	0.255532922325518	1.14312309624162	0.629500735059519	0.643381658536985	0.672196435664652	0.732623829511638
2007-10-07	0.630366766021948	0.274099599201876	1.14764013282074	0.641200701623621	0.657008664486229	0.687199910710637	0.742774695723565
2007-10-08	0.645030926523305	0.30349161458376	1.13962568428569	0.654907347966723	0.670400346985435	0.702512486132278	0.751716656757112
2007-10-09	0.652665879997972	0.317558121950095	1.15872779670143	0.67181272916922	0.685355586441672	0.718352093053835	0.759785924270282
2007-10-10	0.69158024457763	0.345934505683542	1.22263697131037	0.689966716397417	0.701597839837369	0.735407063437392	0.767611768987772
2007-10-11	0.717641468391747	0.360117952706203	1.2678691400302	0.709337019565843	0.718985877290635	0.75328354307428	0.77551936749108
2007-10-12	0.742865048081755	0.372116271069691	1.30573256074144	0.729079896368381	0.737735709821357	0.772935963230119	0.783351070065338
2007-10-13	0.74961668118756	0.376325322842791	1.31764774589961	0.75322026965659	0.756952232275707	0.793119541946568	0.790792289520517
2007-10-14	0.76595888820093	0.383246874162337	1.34967577267341	0.775126029652324	0.778033409461406	0.811742364861022	0.797475800588851
2007-10-15	0.783231064141074	0.387516761230401	1.38056045376858	0.796963111371777	0.79995694888716	0.829445413181482	0.803621813942299
2007-10-16	0.821648493015433	0.408236864523891	1.44034939180123	0.819831309067363	0.822042111416721	0.84696851889577	0.809324168877719
2007-10-17	0.84492056454777	0.420572339645175	1.47841009893379	0.84313967125193	0.845197047998388	0.863831310869434	0.81476095606134
2007-10-18	0.870501040427916	0.433443682722227	1.52055997770618	0.867825034134035	0.868161006178597	0.880274867896909	0.819460438183575
2007-10-19	0.902942431950858	0.451352002224371	1.57145256149526	0.89296629031506	0.891385356305468	0.895490038895054	0.823988753960603
2007-10-20	0.912775216479529	0.466168697203118	1.58646460203059	0.915060557665244	0.916573934863509	0.912489799536886	0.82865323410734
2007-10-21	0.938756428375664	0.47161075951815	1.60947413241066	0.937213323975989	0.94285742535615	0.929341216121531	0.833605279411633
2007-10-22	0.959219857408254	0.484360181873051	1.64522548728766	0.960861692097823	0.966476065235816	0.944798650201928	0.838552025642339
2007-10-23	0.976308364466717	0.491741640244935	1.66875413846386	0.984156590432676	0.988490479377529	0.957724073573245	0.843531165805789
2007-10-24	0.999989928722987	0.501983134719293	1.71648247770339	1.01385923471451	1.00858145134987	0.969237997012289	0.848300690227084
2007-10-25	1.03603961728076	0.513511468583294	1.78541843884435	1.04316103617187	1.0260647819015	0.97886055069875	0.853197943153878
2007-10-26	1.06600672029482	0.527343557505715	1.88614799364411	1.06616369745582	1.04156385850318	0.987534701445038	0.858213420979448
2007-10-27	1.12069372645236	0.546978431024167	2.05802845277679	1.08575497057011	1.05324436796875	0.9954037022052	0.863201168969488
2007-10-28	1.14386903857718	0.537536528572645	2.22372176122477	1.10332970540976	1.06802736679806	1.00276519584195	0.868468946837234
2007-10-29	1.12023848639591	0.534297732892233	2.11632560550357	1.11349126334426	1.08064902278166	1.00796600669761	0.873495315411933
2007-10-30	1.11344727626678	0.533956066749697	2.08017620917864	1.11877418750973	1.0896403515167	1.01130871717786	0.878246693116973
2007-10-31	1.12301307260052	0.523831479728348	2.22821507309745	1.11269652286431	1.09340603572977	1.0122797733265	0.882681674631932
2007-11-01	1.10717052282223	0.514267526069419	2.20053496521165	1.11136097434175	1.09327894602619	1.01175647413111	0.887310948624201
2007-11-02	1.10298718945315	0.514405117047811	2.18469684518041	1.11248137173227	1.0895600952189	1.00883455858897	0.891754951329149
2007-11-03	1.07815007393438	0.519429184404281	2.00548222410867	1.10971601632756	1.08368404658461	1.0043162743211	0.896003204229033
2007-11-04	1.13452019891925	0.524164028382448	2.28956680378211	1.0968275241936	1.07423346954689	0.999783381276457	0.900242924110935
2007-11-05	1.12808126812954	0.520451821916003	2.28208533153255	1.08124367567175	1.06267296632776	0.995014123158614	0.904752392688611
2007-11-06	1.09408978843385	0.513620785390433	2.12192017609271	1.06371077077437	1.04945594815941	0.98990414057404	0.909275576555686
2007-11-07	1.03279362766282	0.502263510428035	1.90730455543381	1.04938447318094	1.03412695497819	0.9845498454793	0.914073997854571
2007-11-08	0.998083583169277	0.495887752506022	1.80523952524695	1.02715802631914	1.01597809530314	0.978249287400333	0.91933820688133
2007-11-09	0.980256855171477	0.482563440201247	1.72414873460032	1.00464091519923	0.99744816636072	0.970988822870364	0.924019152976772
2007-11-10	0.977865990780388	0.48199271152245	1.71064157174475	0.980054261690209	0.976105258674761	0.963143298884616	0.928307104097575
2007-11-11	0.978935070886601	0.482263493514758	1.71823894808215	0.958728368959588	0.955388180673444	0.953466374708858	0.931895320518347
2007-11-12	0.970461490290194	0.476469616749164	1.72375819590062	0.93768502528894	0.93153939575485	0.9438183517279	0.935168961307382
2007-11-13	0.921983213870712	0.452415557203505	1.62495947838198	0.91610855864815	0.909379223535571	0.935248265962843	0.938678757748547
2007-11-14	0.883512378548472	0.433690285886063	1.53416171739853	0.888248213417205	0.890167929631384	0.927047973052463	0.94244103563914
2007-11-15	0.85078017747474	0.417043142632523	1.47614017090292	0.858028046706922	0.87569365522883	0.918394830368095	0.945700680744555
2007-11-16	0.829221588685947	0.40594508782707	1.44002738230796	0.830360465971228	0.863219628774476	0.910790586378967	0.948922258849621
2007-11-17	0.782843574163767	0.386406403541597	1.36073982029785	0.812316961824034	0.852417550521825	0.90323503476139	0.952745765173925
2007-11-18	0.767393903914626	0.381189378915322	1.32477873615522	0.801232390584404	0.842602551184624	0.896516369563012	0.95630548264011
2007-11-19	0.776788425140334	0.387043798952541	1.34590202875329	0.796218009748656	0.832699279870824	0.887996048684983	0.959706320016644
2007-11-20	0.795678684840354	0.397255612053491	1.37741001617156	0.793611095129801	0.824963737128041	0.88016356925569	0.962328797612636
2007-11-21	0.805920379871058	0.402893693767605	1.39483508745884	0.798665681875222	0.821040583766274	0.873752502909444	0.964700082706023
2007-11-22	0.815679511624507	0.406124489738008	1.40011442622231	0.807700981419186	0.819968991126735	0.870423922135898	0.966368593429238
2007-11-23	0.810973186353965	0.405025457604112	1.39874031396163	0.815357777996224	0.82081156543305	0.869438416750372	0.967371929104408
2007-11-24	0.818225681381709	0.408913479846741	1.41002683556001	0.823750587183095	0.824133006397213	0.869177755254794	0.967566134105425
2007-11-25	0.830641000722376	0.416191483113507	1.4309226965693	0.831924234836402	0.830364810848019	0.869079506750111	0.966800568943436
2007-11-26	0.830386001179599	0.415731373038771	1.43576350693664	0.8393183744551	0.837644558452579	0.868386938831494	0.964888775796334
2007-11-27	0.854428349148453	0.429323808473957	1.47048798541931	0.846810603843027	0.844452701615116	0.86757272677281	0.962148975425402
2007-11-28	0.863135913444204	0.429760825612132	1.49301094079993	0.855498821238268	0.850947914975809	0.86939150879948	0.960253635742136
2007-11-29	0.867438488955394	0.430950061953081	1.49611700485696	0.86202448412448	0.857337076187504	0.87357335410042	0.958679758650029
2007-11-30	0.863418792069454	0.430603489441561	1.49265765349163	0.868625072239255	0.865154189042966	0.879121588162606	0.957084194973802
2007-12-01	0.879043203148397	0.44142187376781	1.50289639946621	0.872122532729246	0.875657204726268	0.886088043568132	0.955823884734251
2007-12-02	0.876320640925858	0.440683971491382	1.50606505327851	0.876404100130181	0.885937959987763	0.896656971758879	0.95461822560454
2007-12-03	0.876590117983025	0.439973094113347	1.50183279031282	0.881306858571764	0.895556462315598	0.908294690959123	0.954079295510323
2007-12-04	0.878910572578386	0.440716366264193	1.50126383189235	0.89123791748419	0.904074597792165	0.919629258756831	0.952585606914896
2007-12-05	0.893106885250751	0.444857890906609	1.53415676768885	0.904020091549206	0.910181716417579	0.929643472066659	0.951562094646509
2007-12-06	0.90175779804648	0.449487743554328	1.54788563862748	0.917751001460388	0.917742433832686	0.939496024838005	0.951453379319827
2007-12-07	0.932936204456435	0.46632836208373	1.60398311736715	0.931797918268513	0.927177717074104	0.948187341379176	0.952617616466479
2007-12-08	0.968518421603503	0.482305560333194	1.64817217516676	0.9431189840899	0.937431610892163	0.956494570808482	0.953888668257067
2007-12-09	0.972437010304136	0.484402429768944	1.65432553143009	0.950680161701173	0.948043080739051	0.964143445340485	0.955307122805292
2007-12-10	0.974918535639897	0.483729733633227	1.66758922108855	0.961364286933221	0.962949132669739	0.970457839002255	0.956505102387832
2007-12-11	0.9581580333281	0.480151433282386	1.64417532904401	0.972225934521826	0.978944823465667	0.97631117688381	0.957710195702557
2007-12-12	0.946035128529662	0.476060061946682	1.62016906135994	0.979184331341374	0.994805815898545	0.980479599122904	0.959161798829903
2007-12-13	0.976546674670815	0.490815805471553	1.67405151371992	0.988581222848171	1.00833902915751	0.985259005521429	0.961386602728478
2007-12-14	1.00896773757667	0.508522196424596	1.73021080428137	1.00643734916907	1.02165497348851	0.990311544247595	0.964542207909106
2007-12-15	1.01722719934034	0.517253375931323	1.7440367012465	1.02906127011105	1.03122049371539	0.99577355957951	0.96876081592163
2007-12-16	1.03821525085172	0.535444738200394	1.79272765078799	1.05345988875989	1.0373319368907	1.00085718308953	0.973706745702892
2007-12-17	1.09991141988617	0.558601373565728	1.87930350188163	1.07053966154051	1.04234893069321	1.00600141644769	0.979419123110448
2007-12-18	1.11652547992195	0.567682538374841	1.89459148606697	1.08375812231691	1.04535921568891	1.01164222145763	0.985296547597892
2007-12-19	1.11682545907156	0.567819944985839	1.89235124137879	1.09221409496253	1.04854775597545	1.01717516514481	0.990881608201279
2007-12-20	1.0961050841352	0.560109275253101	1.87008297211854	1.0953533547313	1.05077748182823	1.02296062003733	0.996514247372248
2007-12-21	1.10149696301144	0.561358526436071	1.88245738256307	1.08789342579639	1.05277557721017	1.02915425573021	1.00175656642064
2007-12-22	1.07641900785965	0.556383474769975	1.84853857849714	1.07411447303261	1.05344537142109	1.03481131079706	1.00704300981787
2007-12-23	1.06019006923315	0.543301430191403	1.82856712625259	1.0582802842547	1.05411550826686	1.03833891976376	1.01275886809202
2007-12-24	1.0476919173418	0.538942404431672	1.80819470646121	1.04161970313843	1.05367128544002	1.04143649035579	1.01881959595776
2007-12-25	1.02007281057545	0.514265431659451	1.76245723465284	1.02805129490822	1.04905370022564	1.04393069802555	1.02488997755081
2007-12-26	1.00598613762625	0.507601883807405	1.7466855158554	1.01985067246261	1.0443396194496	1.04703345257362	1.03111995929774
2007-12-27	0.979481016321277	0.474830911016899	1.6993768544741	1.01514912714743	1.03954451439107	1.050750870887	1.03741708302975
2007-12-28	1.00651810539997	0.486157865277436	1.75378262951778	1.01284341159134	1.03758221091715	1.05338169665748	1.04291664928648
2007-12-29	1.01901465074036	0.489734938927495	1.7731796433129	1.01435410174777	1.03665353797191	1.05551106171779	1.04800620456115
2007-12-30	1.0272792520269	0.496026714436194	1.79051826236221	1.0200438346985	1.03840212787873	1.05840004368065	1.05300828265697
2007-12-31	1.03155190844916	0.498983742732321	1.79571487574207	1.0293892442517	1.03934590263683	1.06132544783765	1.05783929523954
2008-01-01	1.03064764167049	0.491807918843395	1.79361697810687	1.03798244805546	1.04052405001837	1.06218127446202	1.06313574957372
2008-01-02	1.04581426828134	0.505415616816504	1.82323187439165	1.04777562206868	1.04250218036219	1.06229840423666	1.068559736788
2008-01-03	1.04489888319367	0.484935719175304	1.84495735052413	1.05854256555941	1.04551914917179	1.06213395764573	1.07358983130194
2008-01-04	1.06667053202634	0.503868278687575	1.87129876896649	1.06465610586732	1.05072425994577	1.06338502267784	1.07828256520158
2008-01-05	1.08756686883289	0.535823070341692	1.87535670768455	1.06961560392368	1.05398781610478	1.06401710800328	1.0826171477844
2008-01-06	1.10264785646199	0.559289103485177	1.90379482852974	1.0701771035596	1.0575767520145	1.06589867825656	1.08658961577427
2008-01-07	1.07434669060451	0.543327308893433	1.85107370742283	1.07108307307052	1.06268457909445	1.06902316537556	1.09052936964654
2008-01-08	1.06536412806499	0.539840230200623	1.8467309579121	1.06978123677118	1.06897961023529	1.07349574657503	1.09477159682531
2008-01-09	1.04974476573278	0.531772896760561	1.81958777266082	1.06519617662151	1.0753088486984	1.07932211609936	1.09942922379457
2008-01-10	1.05124066977011	0.539484076873453	1.8139665615947	1.06093915275353	1.08025718902372	1.08592874171166	1.10486516358046
2008-01-11	1.05755767793098	0.538113177499457	1.81519981912504	1.06516057669948	1.08472340090038	1.0943545669366	1.11079510665059
2008-01-12	1.0554714477852	0.534376051746476	1.79244849623598	1.07381961205615	1.08918783443853	1.10057429305154	1.1167260785962
2008-01-13	1.0728486893861	0.542274788555355	1.83583214111514	1.08465410532534	1.09138067803464	1.1057008648747	1.12183891539409
2008-01-14	1.10389665822622	0.547225369820013	1.9363295844831	1.09448249152408	1.09339522863438	1.11024300573443	1.12619831502475
2008-01-15	1.12597737556168	0.55274089419155	2.07140872655828	1.1022445462973	1.09870042811429	1.11482140738954	1.13009598412492
2008-01-16	1.12558621861712	0.550341539111353	2.06693417241093	1.11341105877063	1.10646744313168	1.12027008269975	1.13302653478696
2008-01-17	1.12003937316125	0.548771639321031	2.05566922928625	1.12021260639757	1.11614205183653	1.12547725211837	1.13548633740469
2008-01-18	1.11189206134356	0.551269625354074	2.03476862884268	1.12435110028783	1.12633833425154	1.13000449745908	1.13759705224435
2008-01-19	1.13363703509851	0.555507339112874	2.08193482106813	1.12834357275089	1.13798487392743	1.13360451036582	1.13945745859729
2008-01-20	1.12045952277465	0.546169759899319	2.06011114879315	1.13638402056643	1.1471607699983	1.13608003983859	1.14047141402704
2008-01-21	1.13286611545803	0.54520680413417	2.10903979406821	1.14707323815847	1.15382497773491	1.13836792075148	1.14147003095499
2008-01-22	1.15392468280311	0.546444356669893	2.21912874878432	1.16025793025156	1.15780143237441	1.14271981952933	1.14292758276894
2008-01-23	1.18186935332593	0.549183735428085	2.35768801477853	1.17434632139027	1.1606632045438	1.14810670329483	1.14449437975476
2008-01-24	1.19486389630549	0.553462411537371	2.4092654842534	1.18472494511506	1.16523131670111	1.15492774956358	1.14679838088526
2008-01-25	1.20418490599521	0.554690141913405	2.43295986338961	1.19043147225466	1.17069731521303	1.16269687458729	1.14948258163374
2008-01-26	1.23225577306945	0.558628433602409	2.58102749504409	1.19180558582833	1.17528559401777	1.17083934241418	1.15262273585882
2008-01-27	1.19310988884819	0.554198264910652	2.40178146526944	1.1899533865107	1.17802118629312	1.18007046053492	1.15567374405633
2008-01-28	1.17281180543527	0.554161894195431	2.26640219692824	1.18984538717802	1.18077940164253	1.1881667690704	1.15882200711518
2008-01-29	1.16354347781875	0.558078399919403	2.17864344810788	1.18953745072727	1.18334061286859	1.19399658636885	1.16162497404782
2008-01-30	1.16890395810251	0.564248947339771	2.17259486775706	1.1821746607766	1.18673921094437	1.19886652041218	1.16414470448855
2008-01-31	1.19410790097673	0.570315234417536	2.2603315456863	1.17954052225953	1.18974596345798	1.20387179511191	1.16668169126756
2008-02-01	1.20202935084001	0.57313999070885	2.28494995566034	1.17797208619962	1.19371344729063	1.20867427057273	1.16890242525657
2008-02-02	1.18071624341475	0.568327746363129	2.20135401342259	1.17907791563248	1.19905541492305	1.21306014684298	1.17117616527777
2008-02-03	1.17467091922868	0.56474178840218	2.18816724881191	1.18422072932353	1.20369381090094	1.21552989451675	1.17268394395332
2008-02-04	1.1618327530159	0.568188022719947	2.12869279836823	1.18891540647401	1.21298015107155	1.2169257200508	1.17382583458324
2008-02-05	1.17128428384879	0.575733083031361	2.1424394008621	1.1963935211819	1.22250856040588	1.21704138365343	1.17466311763825
2008-02-06	1.20490365393983	0.592319696648642	2.20253947675315	1.21119326076287	1.23019174036328	1.21683200016233	1.17594387983261
2008-02-07	1.22697064103012	0.60478986256034	2.24092289726158	1.22935908840702	1.23706983628056	1.21549301293449	1.17724823098836
2008-02-08	1.25437615379526	0.617270939978443	2.28578626998518	1.25372655103437	1.24251227352271	1.21427464567115	1.17865268733373
2008-02-09	1.28431442048153	0.625709730186483	2.36487882425675	1.27436278840602	1.24665122593243	1.21303642155582	1.17976650540167
2008-02-10	1.30183171273772	0.633142300009535	2.40295324229837	1.28491814886886	1.25083469966818	1.21089090478103	1.18084928207981
2008-02-11	1.33240499140735	0.648803399927199	2.47551094771693	1.29136168541623	1.25303860274038	1.21077319506112	1.18210720153442
2008-02-12	1.31573794545031	0.647178495831309	2.40414717761854	1.29441430053248	1.25307203845906	1.21194314935566	1.1830011467548
2008-02-13	1.27879117717974	0.643334021201324	2.29647421755514	1.29152847431879	1.25074215443827	1.21300694236121	1.1836685585431
2008-02-14	1.27207539686169	0.64532585215694	2.24397170974281	1.28319085099212	1.24692478938029	1.21346800158755	1.18362489075208
2008-02-15	1.27574445960904	0.647439794178213	2.24290084330727	1.26538006154988	1.241240062411	1.21309329983536	1.18288812090451
2008-02-16	1.26411363698569	0.637149487375014	2.21397814280759	1.24346525345642	1.23483584405167	1.21232759839476	1.18211564723464
2008-02-17	1.24346834945102	0.622908494798052	2.15879653462879	1.22311451722173	1.22701742818858	1.21234783309647	1.18170672872708
2008-02-18	1.20772946531168	0.615023466285746	2.04266408664988	1.2053384859658	1.21808799866113	1.21176337754081	1.18143624143761
2008-02-19	1.16233428879609	0.592285395098637	1.95830669696399	1.18618923980605	1.2085662390507	1.21157162932789	1.18211461127879
2008-02-20	1.13633602353692	0.578890649936812	1.94049987118032	1.17107484572313	1.20137773830543	1.21095831452501	1.18300765629117
2008-02-21	1.14764317807014	0.590321936946631	1.94214757302377	1.16015625044945	1.19582214435914	1.2091679401359	1.18364996114102
2008-02-22	1.14169973649081	0.588610545482996	1.94326166047781	1.15446493680863	1.18986616689454	1.2063897586819	1.18386692721354
2008-02-23	1.15831287840529	0.599321924037142	1.96772573425182	1.1583569808736	1.18367432614801	1.20237762510389	1.18371126914181
2008-02-24	1.16703818253521	0.597527472291555	1.97837035110951	1.16858189669279	1.1780039708571	1.19683613621605	1.18358133644313
2008-02-25	1.16789026982595	0.596432913834396	1.98978664463885	1.1754124809664	1.17386096652476	1.19085922174544	1.18298106834786
2008-02-26	1.18957859725088	0.607572757776192	2.00437282625812	1.18127476645239	1.17048815234124	1.18414394253392	1.18240880692062
2008-02-27	1.20791043427128	0.618524067515468	2.02907199998856	1.18478247645321	1.17007122019672	1.1778355244392	1.18138432357288
2008-02-28	1.19545726798537	0.610924930496284	2.0285847900194	1.18649963717991	1.17117447461176	1.17334053071736	1.18030706314192
2008-02-29	1.18273573489279	0.600290185684949	2.0047364962742	1.18841863927134	1.17141109089151	1.16838326109199	1.17922768531565
2008-03-01	1.18286684841097	0.591715272685399	2.03728506932777	1.18378416145819	1.17153945495279	1.16190444669711	1.17766356667185
2008-03-02	1.17905830762213	0.591012141767377	2.07397093958677	1.17637985750919	1.16991940615611	1.15555702389656	1.17591233753998
2008-03-03	1.18132328446593	0.593824954717978	2.08346034967786	1.17029808204879	1.16665484424352	1.15035331061119	1.1745521289586
2008-03-04	1.15713725255884	0.575989077948238	2.01750452234111	1.16579189453072	1.16363044482976	1.14734258835847	1.17316992166454
2008-03-05	1.15608030662831	0.576278029083991	1.99951753438406	1.16018594438773	1.15972164601714	1.14730350250679	1.17193535433822
2008-03-06	1.15288483976254	0.576339259702805	1.97520641117954	1.15375077850672	1.15429331057297	1.14897392892891	1.17073738115385
2008-03-07	1.15119242226632	0.575755380911365	1.96716950899592	1.14471455984678	1.15085891707558	1.15046792211971	1.16885797923666
2008-03-08	1.14362519741008	0.571683575667986	1.95489563335026	1.13976984928402	1.14690035528943	1.15224084149259	1.16640821323604
2008-03-09	1.13401214645506	0.567829487703868	1.92464155720409	1.13617932191734	1.14013456724621	1.15314789261247	1.16300478911604
2008-03-10	1.11806975384634	0.562361507062274	1.89876293934099	1.13240797375253	1.13311007693601	1.15412625133044	1.15845269757124
2008-03-11	1.12252427861954	0.564752656811102	1.90435429050828	1.13137210850371	1.12684565469762	1.15507123191469	1.15300242083655
2008-03-12	1.13094661506155	0.567917524329002	1.91991860378896	1.12847669574519	1.1241970243757	1.15404441878012	1.14635214096312
2008-03-13	1.12648540260883	0.568079048489005	1.91222392631743	1.12095782164629	1.12453578481687	1.15082549779011	1.13963268183108
2008-03-14	1.14394136552456	0.572187616203543	1.94996195438941	1.11461799294954	1.12677338324607	1.14760718392264	1.13303601623324
2008-03-15	1.12335730810043	0.563806589120693	1.90920448778713	1.10959408898819	1.12952475334791	1.14498736904375	1.12661529259204
2008-03-16	1.08138002776277	0.543143335768396	1.83921845604578	1.10765997222654	1.13294222803239	1.14223383350833	1.1202603804008
2008-03-17	1.07369095296908	0.537194487018424	1.83182301096761	1.11261373088897	1.13637637906883	1.1394970766852	1.11402680527085
2008-03-18	1.0873569508901	0.540273007451305	1.87693580055314	1.11868622384267	1.14159765841735	1.13675642482073	1.10841282027774
2008-03-19	1.11740779773002	0.559450998213898	2.00107592154529	1.12855846179889	1.14651201899963	1.13457646578828	1.1028815772621
2008-03-20	1.16116171324581	0.559306932367397	2.16084114775415	1.14477378892955	1.1483671915431	1.13229907934855	1.09738885004557
2008-03-21	1.18644881620051	0.552675918083014	2.35028243055289	1.16074999736277	1.14735768500726	1.13051644778268	1.09200707918523
2008-03-22	1.19246297379391	0.543918325360797	2.42179665200084	1.17632599638907	1.14435545076969	1.12854801833743	1.08573007966955
2008-03-23	1.19488731767741	0.540920753136311	2.47378897266093	1.18758769490674	1.14307438279808	1.12642666779018	1.07887664289582
2008-03-24	1.18552441200162	0.536909946574767	2.44603731588475	1.18724662204499	1.14433309977045	1.1236319531282	1.07105180373935
2008-03-25	1.19638894407419	0.539652197805962	2.51634811459175	1.17651719181223	1.14588407643439	1.12006925892644	1.06263786070092
2008-03-26	1.1962396873537	0.541013505235789	2.49870927079104	1.16315217440753	1.14666719494385	1.11514561992767	1.05373617805042
2008-03-27	1.15877420321356	0.535118366896216	2.3430982077916	1.15018845595737	1.14495590720085	1.10856033939232	1.04414374497438
2008-03-28	1.1113428045712	0.53306366510519	2.07585214366412	1.13800793743548	1.14006237388024	1.10142983922295	1.03402420083671
2008-03-29	1.09890785196102	0.538390952176249	2.02461921023832	1.12380317441462	1.1342595123193	1.09273150174912	1.02386588008369
2008-03-30	1.10414128852634	0.543407379299284	2.03522857923622	1.10992660886865	1.12757128332695	1.08484732409209	1.0136920717183
2008-03-31	1.10026078234834	0.539988054305777	2.0287440656432	1.10035007720744	1.11991110754797	1.0786163141045	1.00337268625786
2008-04-01	1.09695560292819	0.54738489396991	1.97767291919281	1.09698092133107	1.11088752718756	1.07249658664515	0.992665279967253
2008-04-02	1.09910372853191	0.547583491378159	1.9893501642906	1.0970520700204	1.09854085943552	1.06647232994428	0.981665956540562
2008-04-03	1.09173848158507	0.539946598225501	2.00278117286961	1.09533753436075	1.0837792208557	1.05842056616573	0.971026608398163
2008-04-04	1.08775871343665	0.533193437085382	2.00678830876372	1.09244094845279	1.06875348724153	1.04747419758435	0.960190650924686
2008-04-05	1.09940589278634	0.533754154882693	2.0295652702305	1.08575739183384	1.05550199343864	1.03504022944155	0.94896978414454
2008-04-06	1.09213953890878	0.527597299219765	2.02591849726728	1.07319813458551	1.04110755272854	1.02099223721939	0.937407780014949
2008-04-07	1.07998468099261	0.52274412743513	1.99977740001652	1.0564947955957	1.02662026538611	1.00551244429905	0.925725190511599
2008-04-08	1.05017070659553	0.512371063854504	1.93267972724804	1.03444186496204	1.01289952843854	0.988955714866223	0.914070774907969
2008-04-09	1.01118892779361	0.502795613919888	1.81954937542119	1.00775107992511	0.999109096855905	0.971149470071401	0.902583491095471
2008-04-10	0.974815108656394	0.479855334258017	1.71648885258086	0.977872751696646	0.986277464944711	0.952401124186141	0.891052962269498
2008-04-11	0.933388199001029	0.461027577032162	1.61205598406965	0.950279508467676	0.971885225130606	0.934243071168644	0.879468085626191
2008-04-12	0.912570397527856	0.454771683519595	1.56943768603755	0.928033654401872	0.954886021288459	0.917222903883299	0.867874190671772
2008-04-13	0.882991241309497	0.443200488081955	1.50797079974577	0.910735111744013	0.935820946563807	0.900124576244738	0.855895099104937
2008-04-14	0.886831978389815	0.446318858521125	1.52006114690897	0.90099427477367	0.914413191111817	0.882396774392839	0.844181697485408
2008-04-15	0.894449728134904	0.446701402458119	1.54110358271606	0.89277522982688	0.891113781050141	0.864511539007386	0.833156779740014
2008-04-16	0.890099129188594	0.442945856418418	1.53244547845437	0.881375266723533	0.867023902544885	0.845833483249304	0.821994439478832
2008-04-17	0.906629249863994	0.445371621202638	1.58201138610399	0.871437913953114	0.84375808070728	0.82657548826039	0.810399302537167
2008-04-18	0.875854884373499	0.429989614441057	1.51795719714742	0.854893803772988	0.82102302751658	0.80747675100805	0.79828852058303
2008-04-19	0.832770655804429	0.411671557430075	1.43879600753731	0.831471489763354	0.799732655095755	0.788082222500819	0.785650220128583
2008-04-20	0.813429771916566	0.402101576633885	1.41216298854356	0.802717689738797	0.778943814327954	0.7674231205064	0.77277652515538
2008-04-21	0.771023207128932	0.382596360225471	1.32941205304298	0.767799454076732	0.759141599760933	0.746267541692469	0.759998974469641
2008-04-22	0.730493530067466	0.362297618032409	1.27176562175484	0.733218657851358	0.73817328339957	0.725023713233019	0.747406941693891
2008-04-23	0.688822529016691	0.340976477534306	1.21117943676183	0.701970365977677	0.716123549576226	0.704509596687742	0.735286513139823
2008-04-24	0.66220160022954	0.327170313997242	1.16610123418037	0.671585796562573	0.692557869642703	0.685097723264504	0.723045652368305
2008-04-25	0.633789310795884	0.312058211608448	1.11777079402694	0.64514791308761	0.666873511576068	0.666960304611329	0.710832458025698
2008-04-26	0.614032612688656	0.301160426183445	1.08342898667919	0.622549870645024	0.643068276885495	0.650375831860067	0.699363856691113
2008-04-27	0.600737786010845	0.29429107487798	1.05888100078262	0.604675755183317	0.62127842371318	0.634318542120593	0.688798728208819
2008-04-28	0.585958022804185	0.284403308736961	1.0277093022566	0.586734659462776	0.599025294448993	0.61905869646076	0.678555047243635
2008-04-29	0.572307232969368	0.277455727538621	1.00585916631602	0.570673883472573	0.57812189227312	0.603516070878721	0.668289992302674
2008-04-30	0.563703720784742	0.274109682860668	0.994265192722727	0.55706584794775	0.558933645415897	0.587697245375529	0.658000062085183
2008-05-01	0.536613930185755	0.26019571291147	0.950438490934919	0.543520858263302	0.541995290830599	0.571492292312514	0.647874758399843
2008-05-02	0.521363878864461	0.252474597789849	0.924063515697381	0.528331545427528	0.526437365821727	0.554326275130056	0.637351260961287
2008-05-03	0.518776364014898	0.251379826519538	0.919911270121682	0.511926537073453	0.512897581706079	0.538156475000333	0.626704542859328
2008-05-04	0.505922858219703	0.246718994473302	0.901747617697333	0.494635980848363	0.501019008624378	0.523826242672816	0.616001401576157
2008-05-05	0.47963283295377	0.231834984600941	0.85334961517385	0.480083592284288	0.489693269913233	0.510512820869208	0.605230142526292
2008-05-06	0.45747217449084	0.208968116474616	0.813591549971845	0.466864856031716	0.478975793160586	0.499005711719898	0.594637700803275
2008-05-07	0.442669827209117	0.19817594520829	0.793671663893742	0.454281453895468	0.468858858357873	0.489301439088729	0.584570857077171
2008-05-08	0.434747210237227	0.189633371027816	0.790404759113712	0.444271619358817	0.459270941174832	0.481617311413424	0.574997273761936
2008-05-09	0.428832725096457	0.183837606605081	0.784968633913989	0.437302886843087	0.450426714982325	0.474941834665209	0.566023056063638
2008-05-10	0.430692549061165	0.187160198908082	0.784161021821525	0.432691986417894	0.441779038684044	0.469263791865255	0.55753912100045
2008-05-11	0.435854016463143	0.193633171550196	0.785540832940224	0.4295324698064	0.433244673115171	0.464484642213583	0.549535932507956
2008-05-12	0.430851705343661	0.193196033030591	0.770898035833877	0.427409291635245	0.426374061632453	0.460374552534339	0.541792478170949
2008-05-13	0.425195871514489	0.19103342387787	0.759348760579805	0.423854693378343	0.422000347289423	0.456985518242533	0.534582735176456
2008-05-14	0.42055321092866	0.189015494018598	0.752675556750056	0.418277005568212	0.419889531166675	0.454183210212509	0.527136850050047
2008-05-15	0.41988496303914	0.187835366704027	0.747181069881404	0.411835128999448	0.419669232761561	0.45148858516298	0.519513418441453
2008-05-16	0.40395053729814	0.181054526281925	0.72304968205488	0.407836840518774	0.421239331996249	0.449916033550381	0.51234565188804
2008-05-17	0.39164873439025	0.173271326527646	0.705759115956755	0.406241304275036	0.42344630350869	0.448127033662185	0.504823248795254
2008-05-18	0.390760880481798	0.173565063991997	0.702043768091395	0.406992264520887	0.425630002024431	0.445932334710605	0.497840877241983
2008-05-19	0.402863685978937	0.180153809210015	0.720347768020126	0.409775177105638	0.427950275802787	0.443920580651495	0.491617331531901
2008-05-20	0.414027117808322	0.186166100237006	0.737322097176889	0.417539200171269	0.431055835155445	0.443037164546183	0.485484670460582
2008-05-21	0.425809932649623	0.19397526260584	0.759298136930888	0.427580423513101	0.43499524332448	0.443007859914082	0.479800380015302
2008-05-22	0.439365351132397	0.200518661577711	0.781897835767895	0.43796430155817	0.439507562067145	0.444118000921323	0.47465152609138
2008-05-23	0.458298698757556	0.218170632022056	0.815627815570336	0.44764922115239	0.443706229151127	0.44548495083613	0.469779893277724
2008-05-24	0.461937297783074	0.213220362168986	0.821376162197857	0.456707503698849	0.449405352118438	0.446948388862771	0.465112735798364
2008-05-25	0.463448026797281	0.209957021146186	0.825140120956019	0.465061369613189	0.454475028640325	0.44811793738957	0.460726136654089
2008-05-26	0.470658123138475	0.21289216588235	0.838992884767323	0.472043175461224	0.458619996306038	0.448696033155845	0.456440478619823
2008-05-27	0.477435095633539	0.215991299711191	0.846457129157558	0.475552642681412	0.461467099670536	0.449266414221304	0.452215490674058
2008-05-28	0.484286994050004	0.219630704205408	0.858141849554209	0.479481226113515	0.464073981802943	0.450106773892152	0.448052230869672
2008-05-29	0.48823799206864	0.222122928217744	0.86759739182038	0.480087776887984	0.466126188661489	0.450757629221372	0.443817606134143
2008-05-30	0.482864969298872	0.208416071289654	0.882301042971554	0.477555958649273	0.468566769081085	0.451329591507377	0.439457643390261
2008-05-31	0.489437381807796	0.214998011428041	0.887962324848923	0.473003835908254	0.469730569676011	0.453199011463567	0.435318516315722
2008-06-01	0.467693882218565	0.200302445754095	0.858312741776852	0.468552886728885	0.470450474216851	0.455320222460451	0.431568645845296
2008-06-02	0.452935395467494	0.199418503578334	0.820610979743704	0.464032178651623	0.470605872754709	0.457525279483633	0.427871879498959
2008-06-03	0.445570236446408	0.200630033478379	0.795584607108106	0.463047762669833	0.469441790508903	0.459408420390987	0.424402726006806
2008-06-04	0.453130349794424	0.210695985083785	0.806339476586509	0.46109323779464	0.467476993287163	0.460456520051956	0.421255215538229
2008-06-05	0.456593035527804	0.217171695780099	0.812630589619674	0.461813521177086	0.465218304459825	0.460595048310706	0.418302436532087
2008-06-06	0.475974057426338	0.231653110066443	0.853828538858948	0.463648322519607	0.462007696375598	0.46000161309403	0.415348729373607
2008-06-07	0.475755707681446	0.230028237869833	0.853374497245514	0.464737844377461	0.458952953863627	0.457942475142023	0.412606424107173
2008-06-08	0.472735865895685	0.227868682126021	0.833983514089709	0.463999671165034	0.456992670808696	0.45528363693152	0.410161640507233
2008-06-09	0.465779004865146	0.222794967682442	0.823551256374445	0.463115903466768	0.456165416280577	0.452188481442923	0.407750930800722
2008-06-10	0.453196889451386	0.216178574426595	0.808667356919209	0.457988019663754	0.456430562661228	0.448396315026063	0.405295253291128
2008-06-11	0.44796313730743	0.212418593495407	0.813744223264864	0.452457751654877	0.457349741111437	0.444056428813776	0.402810942463239
2008-06-12	0.450406661639943	0.210837731072319	0.847551800718277	0.450643075953182	0.456839058300969	0.439118943496811	0.400415284153415
2008-06-13	0.44007887080524	0.204473804443349	0.832428799455728	0.449143941586272	0.455063907959924	0.433452002055777	0.398081263346576
2008-06-14	0.437043831619308	0.206577524253495	0.809031819621702	0.449674756118541	0.451436457106976	0.427426701617543	0.395751414008224
2008-06-15	0.460033135983821	0.21801484039562	0.841802450405537	0.451302581245984	0.446154380608035	0.420720999081064	0.393586577484257
2008-06-16	0.455285064296777	0.217364628562426	0.804689331659516	0.450597359245623	0.440116799646188	0.415010258028406	0.391653967052653
2008-06-17	0.456912591177265	0.218957803356245	0.808584538544999	0.449152632046606	0.433771090131136	0.409811424287314	0.389840364917604
2008-06-18	0.459357913199536	0.219168515907941	0.812278170645021	0.446940983905579	0.427350839543223	0.404884871362118	0.387781234395842
2008-06-19	0.445470107637415	0.213345786874739	0.789524222952616	0.437868330221796	0.420635864340389	0.399473266530276	0.385626594362393
2008-06-20	0.429965780412122	0.205657344729196	0.763458713313077	0.427423628389109	0.413019582533796	0.393597013150093	0.383353520740245
2008-06-21	0.421562294632118	0.201438896107431	0.748233978686405	0.415092309955124	0.404896307735956	0.386579457825891	0.380996323301124
2008-06-22	0.396524560197336	0.189493641092245	0.706112305564211	0.400454483874145	0.395900449371459	0.379727897378216	0.378539353463286
2008-06-23	0.382172151467972	0.182419085914096	0.681219380655566	0.386421398392361	0.384449327353432	0.373374892151695	0.376243051797998
2008-06-24	0.370593362139371	0.176272858358388	0.662060359524708	0.37302092041078	0.373855099776236	0.367383924211873	0.374079454109678
2008-06-25	0.356893130632683	0.16967017447961	0.641599435209679	0.358259128154426	0.363192285913399	0.361894473426411	0.371880823570407
2008-06-26	0.347238509264925	0.165173926809918	0.620307294678429	0.344770756147927	0.352420001612798	0.356355470705173	0.369625638631338
2008-06-27	0.336162434541052	0.159697280615703	0.601062473318962	0.331355635325848	0.342107474759582	0.350723794414677	0.367366548166857
2008-06-28	0.31822974883764	0.151512710463422	0.570390727207455	0.320752533682915	0.332130118340262	0.34540489747178	0.365202569869636
2008-06-29	0.302105956151846	0.143412170136248	0.542227836823045	0.312192141197491	0.321722458544806	0.340173236509071	0.363363391055155
2008-06-30	0.288266305713415	0.136436523967045	0.521215842338985	0.305125732544005	0.313301414148396	0.333974143504946	0.361688117860644
2008-07-01	0.296371650638844	0.140546420255138	0.534576239189994	0.298642842586593	0.306632984657203	0.327987711644854	0.360655896010482
2008-07-02	0.296970383234714	0.140856149504772	0.536489239778726	0.293225083341547	0.300996758292611	0.322155450351574	0.360087204214086
2008-07-03	0.297773648690523	0.140289042416605	0.537404207299917	0.287988146419895	0.296438107309599	0.316154048400698	0.359744751949029
2008-07-04	0.290782204839171	0.129582518255331	0.523009322699517	0.285408516211005	0.292075077069958	0.31079666867283	0.359352409959755
2008-07-05	0.280305434122313	0.123612707091673	0.504362860836915	0.283376238848323	0.288428006295557	0.306111993169785	0.359002304150405
2008-07-06	0.265447397700288	0.110424708968073	0.490274022460846	0.281816179339149	0.285913487207605	0.301991033508218	0.358395745694622
2008-07-07	0.270208894251184	0.104158117243047	0.513721639496196	0.280493281795861	0.284446023646682	0.299136231784549	0.357818169958476
2008-07-08	0.282145709100068	0.100857824170969	0.54506900440287	0.279209117628881	0.283498959656461	0.297202466664477	0.357388422945294
2008-07-09	0.286049966670495	0.0925340252385288	0.558093695654094	0.279373537457841	0.282120323513473	0.295970426776434	0.35721000185413
2008-07-10	0.288513365887507	0.0856781645764184	0.574072054974566	0.281525618146136	0.281118614789748	0.29536533211475	0.357386965785764
2008-07-11	0.28179305567031	0.0799846760520724	0.569015786862023	0.282937776501398	0.279888095188598	0.295194848448899	0.357828745674949
2008-07-12	0.281456372925038	0.0762186361341981	0.573083448739081	0.281782724609973	0.279485862586078	0.295614152836903	0.35827704352046
2008-07-13	0.280511962518353	0.0680712459704309	0.582159367297574	0.280303030584762	0.280093867999308	0.296953137683494	0.358908482982192
2008-07-14	0.280094002738013	0.0662377981630246	0.585666465727821	0.279364657226382	0.282259608471629	0.299300080492766	0.359698948705486
2008-07-15	0.274060345860097	0.0572785536457738	0.583063323957547	0.279010771369661	0.284971049420703	0.302655236640224	0.360317652651327
2008-07-16	0.275692108494014	0.057918048452029	0.585618918342361	0.279481106066282	0.287771948671752	0.306301533992558	0.361010756384067
2008-07-17	0.281944752378851	0.0608906854328692	0.595296369213251	0.280754470752339	0.290944095260257	0.310362984140858	0.361436480044333
2008-07-18	0.279315854673261	0.0524838078245138	0.610914356239831	0.283302971044781	0.294292556919902	0.31460463253594	0.361886891451704
2008-07-19	0.284748715801384	0.0555681366150352	0.616377096588549	0.288562994277237	0.298314619827841	0.319231553389234	0.362351863133876
2008-07-20	0.289425515320755	0.0562835914371229	0.626860100662221	0.295486864187493	0.30280029937825	0.324407595150717	0.362991862064436
2008-07-21	0.297933504785102	0.0614998452836849	0.635705115912286	0.302870780347381	0.307992788159384	0.330212033563352	0.363648808553506
2008-07-22	0.310880508487292	0.070427695162698	0.6513859286812	0.311359985505799	0.31415413733885	0.335908442538736	0.364713101960918
2008-07-23	0.324159197865803	0.0786404192758353	0.672424603578542	0.319556454575515	0.321811513623986	0.341401953738892	0.365912636121132
2008-07-24	0.333632165498072	0.086932329297292	0.67971980898778	0.328030176127002	0.330482744471643	0.347036079496386	0.367305686688645
2008-07-25	0.338740290782183	0.0951324445021039	0.679964194225574	0.336668146048469	0.339607353491968	0.352879458145118	0.368956025341098
2008-07-26	0.342123999289395	0.0988108584343694	0.683153479773305	0.345472964897428	0.349321169883282	0.359302020644724	0.370792834701649
2008-07-27	0.34874156618117	0.103356422902943	0.693338856794034	0.354724649507618	0.35897724419239	0.365830292626244	0.372880752158882
2008-07-28	0.358399294235369	0.10353911896813	0.714113989599409	0.365028707466304	0.368721322302127	0.372412068492603	0.375295057174391
2008-07-29	0.372514240430004	0.118897107763591	0.729443425523318	0.376467792737952	0.378164458655074	0.379224660901901	0.378046247866247
2008-07-30	0.388920990137131	0.134474069179383	0.747929507623792	0.388310521488463	0.386845835656769	0.386661161797707	0.380973728903116
2008-07-31	0.40576057120888	0.143955080756326	0.772872468589255	0.399860273525153	0.395031958806033	0.39403380112328	0.383764719559098
2008-08-01	0.418813887683712	0.150454815718119	0.794504829726447	0.410887043915359	0.403128063732515	0.400717509737091	0.386612462699499
2008-08-02	0.425023100542974	0.149646918194159	0.81342381265056	0.420467945293833	0.411466359370333	0.407619734502709	0.389512344875483
2008-08-03	0.429589830438	0.148669824750469	0.825267742785143	0.427922255776058	0.420289421461607	0.413907057594922	0.392526693562935
2008-08-04	0.435586686966812	0.145524448173402	0.841354176296935	0.433806609189755	0.428860285874238	0.419871730959087	0.395585253669083
2008-08-05	0.43958055007932	0.145187567627782	0.849992039989415	0.438986588005698	0.436831348825822	0.425306583598794	0.398791489405497
2008-08-06	0.441101163512708	0.143075798750056	0.855368257190157	0.444528248692338	0.444295184464951	0.430289972137287	0.402041340246538
2008-08-07	0.446951045104763	0.15479208835064	0.857092752721463	0.450939691580982	0.451510809971429	0.434622805577787	0.404934446294468
2008-08-08	0.455073739395308	0.165587216348321	0.85750549315914	0.456899383781527	0.457584857774916	0.438640946600856	0.407358368448134
2008-08-09	0.463814725349456	0.172201625563224	0.869932003825031	0.462382910700071	0.461827665982215	0.442546718567445	0.409512713417193
2008-08-10	0.474469930658507	0.167563757915687	0.905886984727885	0.468578712343534	0.465918299122137	0.446390820954399	0.41174903080981
2008-08-11	0.477304532370628	0.167391765738297	0.909872745819407	0.475750759147752	0.468836870997454	0.45014735148086	0.413919650314831
2008-08-12	0.477965238509131	0.17257108589437	0.901859325558303	0.481721837557163	0.471022139616048	0.453636976665288	0.416219761767222
2008-08-13	0.484471775016943	0.180505501653158	0.906318872764953	0.484384878334841	0.472448708542513	0.456792415239728	0.418462010296182
2008-08-14	0.497155372734295	0.203133213481163	0.924063967726838	0.486086687903882	0.473734108617806	0.459292221166009	0.420802553654198
2008-08-15	0.496871288261179	0.21352255884234	0.912342039084638	0.485524384503473	0.474213652349542	0.461227905125638	0.423171118854643
2008-08-16	0.482456010793206	0.206344629697653	0.887900283773887	0.484153024180128	0.474153829469198	0.462861941258139	0.425591996031691
2008-08-17	0.486382597641792	0.21866963331022	0.871947445497598	0.480796925460036	0.473627077764556	0.464420057215026	0.428305862476505
2008-08-18	0.473368408567765	0.197010385081483	0.874760363223975	0.475543610018294	0.472492220447191	0.465821833736635	0.431190175394685
2008-08-19	0.468365716245719	0.174422054822088	0.877665679228708	0.469439740421097	0.471434417087483	0.466762912187448	0.434335446759667
2008-08-20	0.460979083976299	0.160335387421009	0.881141024699178	0.465399795477803	0.470442604504754	0.467370945247643	0.437593813302977
2008-08-21	0.460382164642097	0.149700970491646	0.891679550431257	0.461047060068951	0.469289646014504	0.46817423795434	0.440713536038735
2008-08-22	0.4541442010808	0.131502265281289	0.90152849001257	0.45877258325899	0.467073632360588	0.468466938850043	0.443666488053824
2008-08-23	0.454176396190148	0.121857695781043	0.916858145659597	0.45778283550603	0.464870952476361	0.467680657399881	0.44649038644987
2008-08-24	0.455913449779827	0.121561994602043	0.922172335271968	0.458084116333445	0.463896216534063	0.466145968689268	0.44915724013631
2008-08-25	0.457447070898042	0.118794765764778	0.92854324882475	0.459054863907887	0.462921815307916	0.464196040974896	0.451618193925017
2008-08-26	0.461437481974997	0.115850307752011	0.936390043639692	0.460450716314281	0.462806796475816	0.462009008003419	0.453721078496713
2008-08-27	0.463088049768204	0.10906319479964	0.948203875303901	0.461829958286798	0.462503684758848	0.460027455041841	0.455645451784076
2008-08-28	0.467177397663191	0.10493311043387	0.969919606831741	0.463533032840927	0.462293181952773	0.457699359690463	0.457265475967782
2008-08-29	0.463915167925557	0.0986374804285482	0.97680037613514	0.46557867689115	0.462614367290875	0.454943945510688	0.458837115578402
2008-08-30	0.463831089997767	0.105462893560483	0.958654925258135	0.467036626049902	0.462720225350543	0.452308436586005	0.460319171868862
2008-08-31	0.467834971658735	0.123911740016096	0.947376768685185	0.467141053296043	0.461207485330565	0.45046648232629	0.461850520969684
2008-09-01	0.471766579249598	0.150938314167858	0.916013661769476	0.465804502470612	0.458664859613981	0.448991990450301	0.463641335193766
2008-09-02	0.47164312608626	0.169797549503358	0.890476241314024	0.465988042011765	0.455899861502601	0.448473293194448	0.46580736467399
2008-09-03	0.463819040491194	0.181625527853267	0.865214258680314	0.464831039437203	0.452583598919355	0.448799162560246	0.468525566132547
2008-09-04	0.457821541885177	0.188714512831302	0.852226388372589	0.459638228613165	0.449612305578929	0.44988104300716	0.471671832609786
2008-09-05	0.465199944713627	0.209525204471922	0.83162000899876	0.451925012153375	0.446109073366421	0.451137099940184	0.474970131530225
2008-09-06	0.455732071975828	0.203540954251083	0.819290162666169	0.443972008316387	0.442814258660787	0.45271017052986	0.478509375963203
2008-09-07	0.431485295890469	0.178742923696762	0.799606911158887	0.436525508707118	0.43974592069565	0.454339826298883	0.482724621094324
2008-09-08	0.417774064031069	0.171745850050232	0.775273950854255	0.430910809818064	0.437036748118517	0.455767761705174	0.487352852663506
2008-09-09	0.415972099227347	0.184227842650551	0.750355448009935	0.423686376926915	0.435062165592685	0.456845566895635	0.49221023951766
2008-09-10	0.411693543226308	0.184641181095055	0.736975509151565	0.417795073407661	0.43413978991308	0.457294805512566	0.497565920250046
2008-09-11	0.418518649661803	0.190719346776788	0.747604478472205	0.41584089121198	0.435094640361644	0.457653926902864	0.50298610935979
2008-09-12	0.414628914475582	0.192919569086014	0.739636955234745	0.417187079636362	0.437468904061546	0.457738536695836	0.50872838916264
2008-09-13	0.414492947341047	0.197745289193084	0.739888050658077	0.4209264713699	0.439659832589492	0.458382009990796	0.514530739721526
2008-09-14	0.417806020520705	0.193293484349997	0.745058506030081	0.427514178179312	0.442700115709177	0.459410438612086	0.520861352821363
2008-09-15	0.427197383001741	0.198964961084831	0.761458475806941	0.436031770687576	0.4474721672672	0.460839100681229	0.527801068583702
2008-09-16	0.442147841362114	0.210952030302582	0.78781241126871	0.447289853960166	0.452870663796368	0.462862613172505	0.534698636909684
2008-09-17	0.457807490892189	0.221071986215635	0.819479952418137	0.459228557573275	0.457791272288668	0.465792895611346	0.54177195654934
2008-09-18	0.478141797219654	0.231959778806219	0.8523007488984	0.471161457323331	0.462006012105776	0.470288220077646	0.549129176779847
2008-09-19	0.49343549738371	0.238862925191914	0.875123014714393	0.481999841074629	0.4656955482268	0.47597271997193	0.556457633230759
2008-09-20	0.498063872632813	0.240129687456374	0.880177556819637	0.490086079732696	0.469368000025251	0.48176602510611	0.563735806917332
2008-09-21	0.501336318771095	0.240205917262421	0.884102253634788	0.494653756264077	0.473949761320805	0.488551813076364	0.571087067651033
2008-09-22	0.503066069260828	0.240203372450247	0.899130536432188	0.494192733873114	0.479074956528523	0.497768584788766	0.578538053397618
2008-09-23	0.498751511968581	0.23794759972442	0.895360052361705	0.491396475886465	0.484641453243942	0.508559736637743	0.586391978844967
2008-09-24	0.489781226611855	0.23304872303303	0.887874743480918	0.487346735717827	0.490663060752325	0.520224438060423	0.594802589828442
2008-09-25	0.474914640482918	0.22569991599185	0.86200719445568	0.484758599718293	0.497446001309612	0.533122832496673	0.603644508586497
2008-09-26	0.473861691477165	0.220880886844112	0.894051083646165	0.483561153914814	0.505481799793648	0.545944763677739	0.612911355175529
2008-09-27	0.469715691452345	0.218779385263786	0.886731110366056	0.485267342738306	0.514476535882313	0.559757418634818	0.622301777175938
2008-09-28	0.483219366774359	0.228318768000136	0.904332708941578	0.491366018077736	0.523872217622728	0.574117533932363	0.631978240886207
2008-09-29	0.494683948636478	0.236799093171909	0.876548960924856	0.503457012187531	0.534403510443552	0.589414269056721	0.642271834067817
2008-09-30	0.510694833733023	0.246092459887843	0.90249960576499	0.521288024045107	0.548065002310332	0.605135654841113	0.652868261927299
2008-10-01	0.532471953987866	0.257670175207247	0.935442879812275	0.543951002225299	0.564248809479118	0.620405283369068	0.662806628720909
2008-10-02	0.559551599251482	0.271032156782172	0.985316426519477	0.566205249648825	0.582657603832177	0.635070619904233	0.672588655425723
2008-10-03	0.598678774480195	0.290588037098491	1.05187211574282	0.589722644284108	0.60423965288757	0.649459190999448	0.682569174643291
2008-10-04	0.62835653871369	0.303680893571314	1.10686971013774	0.617907446216894	0.626193979128678	0.663034223454359	0.69259387047598
2008-10-05	0.638999098739043	0.309444715971453	1.11844165557418	0.647769827004394	0.650146837244384	0.676334513894481	0.702243433107288
2008-10-06	0.659305711083454	0.319773177993794	1.15300392457467	0.677250047383861	0.674285306543922	0.689463964772206	0.71151888024988
2008-10-07	0.707988447262526	0.343373246421441	1.2474325613747	0.705816704788661	0.699753581584919	0.702736280496353	0.721013237971677
2008-10-08	0.741508619500368	0.360547244316222	1.30268284803679	0.730790997128676	0.725629856438285	0.71701619598476	0.730847438073099
2008-10-09	0.765913141907749	0.373964796808499	1.33246526222672	0.757935206335662	0.75014750598581	0.73275961276125	0.740741320056282
2008-10-10	0.798645376313798	0.390767378812263	1.38712253966519	0.784505305647657	0.772695238498854	0.74999421166043	0.750616069354104
2008-10-11	0.803176585093796	0.397072492210619	1.39175404259546	0.808608109503215	0.793436582205248	0.768168783448194	0.760629299533615
2008-10-12	0.82900856318794	0.410829769284115	1.43607596800085	0.831083871936522	0.811591911026406	0.78686501765604	0.770629920967144
2008-10-13	0.845296406267424	0.419412810653635	1.46002091549476	0.850272951264093	0.828796810166234	0.805574471781618	0.780694536815466
2008-10-14	0.876708074251428	0.435856923622878	1.51068722875904	0.864433267068856	0.84452441910086	0.825133229523548	0.790530471737908
2008-10-15	0.898838956533519	0.447455931193756	1.5493084398532	0.879665030637757	0.857407558682374	0.844897423173367	0.800026749216113
2008-10-16	0.900236697200742	0.443994095156845	1.55472433889841	0.889904731758202	0.869783582490402	0.862750644269313	0.809217904683383
2008-10-17	0.897767586947142	0.442561783203561	1.5529888042233	0.897301328839494	0.882861621690322	0.879384415240101	0.818151913693776
2008-10-18	0.909798930076107	0.447890619994692	1.57112377600313	0.899945867532552	0.89574877043329	0.894850129208935	0.826861888117576
2008-10-19	0.900686471031052	0.443875469738795	1.55768375482301	0.900288236739941	0.910143587767709	0.90921502098003	0.835205636045368
2008-10-20	0.897072585836469	0.444848658235263	1.53242049804158	0.904132848085661	0.923583198067696	0.922720841108465	0.842972557182554
2008-10-21	0.895219845102834	0.447675601572749	1.54412797755229	0.913320868508433	0.936863637019314	0.934485947423396	0.850228111477573
2008-10-22	0.901235540985239	0.45427004348059	1.53974836935785	0.925057108134464	0.950512877462176	0.944257891154588	0.857048398842334
2008-10-23	0.927148976620784	0.466686223497313	1.58295236901651	0.941973161574326	0.964164989908449	0.953135139508455	0.863639193139261
2008-10-24	0.962083729906548	0.485017864239373	1.63778629134401	0.961048894695937	0.975353782552815	0.961258202052141	0.869849512155704
2008-10-25	0.991952607458319	0.502820002247834	1.68304220274095	0.982375058330058	0.986073591981347	0.968109306211536	0.875878047639876
2008-10-26	1.01909884511009	0.515895986069661	1.73762721427644	1.00811950688851	0.996263676212621	0.975313835389491	0.881951463476967
2008-10-27	1.03060271768774	0.519946302900804	1.77020996115206	1.0333297449752	1.00683813093365	0.98150242329947	0.888221371179157
2008-10-28	1.04450299054168	0.519078696235363	1.78397388900352	1.04847043882658	1.0166448720507	0.987271539698569	0.894108611914122
2008-10-29	1.08144668089437	0.540643292417134	1.92392592449228	1.05798645610041	1.02444747574593	0.991646674419094	0.899504246906296
2008-10-30	1.10362064322762	0.541296379487895	2.03367695325664	1.06420807730543	1.0311082236268	0.994917843591113	0.904455682669744
2008-10-31	1.06806858686622	0.530871920290824	1.89051388644294	1.06830815932811	1.03648669652651	0.998030525997699	0.909410830165019
2008-11-01	1.05856472837513	0.52358901333921	1.85978578884801	1.06826111819246	1.03965478241396	1.00123320748332	0.914078339551621
2008-11-02	1.06265019354522	0.525231093638039	1.87366090141673	1.05837714956917	1.04046984198978	1.0042645852357	0.918151521041814
2008-11-03	1.05930329184654	0.524512465115068	1.84997958541336	1.04373802327927	1.04048408301127	1.00737704863638	0.921832614267762
2008-11-04	1.0441737025921	0.516538060550433	1.82512696562284	1.03513194945786	1.03942164853124	1.00961060047063	0.92569982117135
2008-11-05	1.01225890053138	0.50039400859457	1.75977552328749	1.02813770514975	1.03767944237782	1.01099225818294	0.929934252953032
2008-11-06	1.00114675919827	0.493459418471009	1.76014764912268	1.01978460622838	1.03278047137601	1.01136051718832	0.933864652942238
2008-11-07	1.00782607011639	0.499732060867451	1.79741853187594	1.01407163031208	1.02567069727378	1.01026219029376	0.93750838955388
2008-11-08	1.00960501821833	0.495219265986759	1.86431027654833	1.00985627286854	1.02070726944258	1.00693941155016	0.940829764184205
2008-11-09	1.00417850109563	0.489033964803456	1.85822923108913	1.01072927254125	1.01639282298529	1.00176188361932	0.943395258916858
2008-11-10	1.01931246043246	0.483834577708393	1.93656100914545	1.01170289492253	1.01226549425878	0.99573414350574	0.946094587581468
2008-11-11	1.01466620048732	0.478402982504132	1.94404689858885	1.01015260371934	1.0079159663391	0.989577724702274	0.948417952655255
2008-11-12	1.01836989824039	0.483368318390053	1.93483815475378	1.00786862531648	1.00257632889056	0.982642752046626	0.950497362971417
2008-11-13	1.00796211586717	0.480581080704802	1.89378296174937	1.00639284394792	0.997537040619948	0.973875264289044	0.952171951276992
2008-11-14	0.996974031694081	0.478965786892182	1.85833011856002	1.00373967283581	0.991612810749829	0.964013942166121	0.953371913389626
2008-11-15	0.993617169398325	0.483242448813961	1.83459648436746	1.00079598320209	0.984037684061014	0.956071016060725	0.954650571879088
2008-11-16	0.993848031515719	0.490829547805203	1.81442422127306	0.99304016071974	0.974224040686355	0.94877226386314	0.956400951722404
2008-11-17	1.00074026264767	0.494434832544957	1.82652356494494	0.982855512234752	0.963053925248862	0.941452912874692	0.957747293811518
2008-11-18	0.994060373051244	0.48630690341035	1.8369696472958	0.970756837870809	0.950984204000208	0.934450207555494	0.959888327635314
2008-11-19	0.964079140863968	0.47712595878619	1.75733421462767	0.956554266497358	0.939733800873303	0.928678801234235	0.962814557108002
2008-11-20	0.936669576472257	0.461316278014686	1.67781230062552	0.93777602879489	0.927606061715428	0.925382558482667	0.966217017331171
2008-11-21	0.912283311146484	0.446128096326533	1.62322028003498	0.914331244064257	0.914970057202077	0.923471414729888	0.969796402082256
2008-11-22	0.894199169784167	0.437960175272682	1.57545721959179	0.892074996728743	0.902357187058466	0.921881639599304	0.973140538866681
2008-11-23	0.862400367598444	0.426910472826642	1.47731442088967	0.875193712831568	0.891434762678867	0.920401326316269	0.976815528107344
2008-11-24	0.836626769533236	0.417742833503259	1.43518588193165	0.860877174888714	0.881151704740992	0.91868121162218	0.980838706323509
2008-11-25	0.838266641702649	0.420367687939946	1.44572176424959	0.847468423034487	0.870640331490598	0.916875339773445	0.984352830753813
2008-11-26	0.845910153583742	0.424364422294487	1.4544459210494	0.835122967285309	0.860984448771889	0.91533348201104	0.987969325029725
2008-11-27	0.836453810872273	0.419454847553454	1.44029201611201	0.830463029586151	0.854781273577914	0.913723186244264	0.991595755843372
2008-11-28	0.818422048166899	0.4099778604854	1.41349712419261	0.830888085716773	0.853228076345386	0.91269722813489	0.995561324470672
2008-11-29	0.807780979539918	0.403445913391712	1.39724724684262	0.83157423174379	0.855330018709948	0.911825983188139	1.00019468528053
2008-11-30	0.829780803704339	0.410915382956549	1.4289499068413	0.832047371556198	0.859725595137594	0.911270617760478	1.00592428822428
2008-12-01	0.839602162447593	0.41293491899737	1.45613155060583	0.836987043282208	0.866578611946183	0.911568695961491	1.0115228179639
2008-12-02	0.843069663891764	0.416223828542939	1.450742878905	0.850551267541842	0.874308497995498	0.911230002387333	1.01736827304492
2008-12-03	0.849222132270601	0.418773876078852	1.46691759920199	0.869984334266843	0.882766475546683	0.912399606634252	1.02338935056723
2008-12-04	0.871031512954344	0.427973993329339	1.50718233998718	0.888606050337488	0.890933163148777	0.916018513745377	1.03011237168118
2008-12-05	0.913371617984334	0.447984347385927	1.61031463983839	0.906547972806014	0.8998403107731	0.921441776479401	1.03723886458229
2008-12-06	0.943812446614926	0.462449839240841	1.67834016715522	0.922191600860471	0.910424399067704	0.928232286976198	1.04486933910921
2008-12-07	0.960132816198851	0.472913843598447	1.71156721391156	0.938750768389017	0.921294779317812	0.9360188874396	1.05212156934465
2008-12-08	0.965195619727279	0.473695740276639	1.71443952594414	0.952662047626275	0.931106472842089	0.94669164466453	1.05910884461997
2008-12-09	0.952575060272964	0.469957926624034	1.64263984605437	0.960760534376672	0.94198568718199	0.959915529027697	1.06651726474587
2008-12-10	0.965136304970419	0.476430230643855	1.66543699227418	0.965527809515392	0.951819673284068	0.972971518001886	1.07372558308472
2008-12-11	0.968410467615151	0.477118429399777	1.69358449079213	0.967056933385774	0.963814764496616	0.986360925357177	1.08156436932376
2008-12-12	0.970061025237113	0.476724143357321	1.71671124090073	0.968737017220234	0.977255753912841	1.00054875964012	1.08987752465923
2008-12-13	0.97718337258597	0.480105192097249	1.73682515304871	0.97591063397354	0.989655476613417	1.0172473846523	1.09900736978552
2008-12-14	0.970836683291525	0.478943938918446	1.68560948920878	0.979545369752471	1.00113455524245	1.03637542839494	1.10946516439865
2008-12-15	0.9769562065685	0.48221891608397	1.69408927940632	0.988222231587281	1.01231217974161	1.05577756038784	1.12098757505637
2008-12-16	1.00279037754611	0.494114606914947	1.77792532095594	1.00287727858165	1.02680467738288	1.07427337206466	1.13302957400156
2008-12-17	0.99057945542293	0.487598506052755	1.74640152172693	1.02033214799694	1.0455225600599	1.09328363321515	1.14605767577147
2008-12-18	1.02914850045882	0.510148140946404	1.82620635928883	1.04106956839106	1.06317656045709	1.11232849357897	1.15844571479655
2008-12-19	1.07264635419773	0.531517627035168	1.95857491550472	1.06261827940788	1.08178868756558	1.13154594212813	1.17147487880624
2008-12-20	1.09936745849296	0.5375491308401	2.02316794109503	1.08830295180792	1.10125720850714	1.14909517068191	1.1853459262515
2008-12-21	1.11599862605039	0.538024261908398	2.07394535277577	1.12298350109439	1.12407037023689	1.16626726348854	1.20049185269558
2008-12-22	1.12779718368623	0.537893161568854	2.13203311008779	1.15166890259003	1.15145607747208	1.18236149908999	1.21605078406433
2008-12-23	1.18258308434635	0.542168781603495	2.39671031001159	1.17666119116785	1.18044864793359	1.19781636292367	1.23133623733079
2008-12-24	1.23334330042824	0.543405679449786	2.69920602516377	1.19990710272036	1.20656105694732	1.21435331786955	1.24714322574508
2008-12-25	1.22994631092831	0.539024164408267	2.70266990809097	1.22896169878921	1.23474759314623	1.23057582639599	1.26288196654708
2008-12-26	1.24759237424247	0.546543021784507	2.74099453753306	1.2652224285225	1.26084222266133	1.24779525663648	1.27845261356962
2008-12-27	1.2620888393605	0.565850670840412	2.7016658295312	1.29797409697177	1.28583613034342	1.26603186307419	1.29450211927207
2008-12-28	1.31938079853234	0.591723510693538	2.84593146226659	1.32099312730374	1.30853486475041	1.28531751143615	1.31057369941521
2008-12-29	1.38162229181927	0.620732488074603	2.98479960018713	1.34719758265778	1.33139997173463	1.30710434560915	1.32575504427069
2008-12-30	1.41184476349125	0.63379908365539	3.05210049374778	1.37190837822104	1.35241081843838	1.33070453235227	1.34011847774309
2008-12-31	1.39447651275202	0.640294025986761	2.89491576129366	1.39840353965941	1.36882804846446	1.35449045204164	1.35476248227688
2009-01-01	1.41337749840657	0.650272844789725	2.91818295172069	1.41561320766875	1.3831840756792	1.38088534915562	1.3691651643729
2009-01-02	1.42056794318532	0.654644971187176	2.90643290743276	1.4266636275251	1.39797509233488	1.40449182295885	1.38359172600095
2009-01-03	1.44755496942908	0.667507629075357	2.99128848557525	1.43110864477527	1.41380182570739	1.4269312438671	1.39684694511608
2009-01-04	1.43984847459773	0.675657126207738	2.85783801180403	1.43601793363035	1.43080651764124	1.4492500760236	1.40926452030311
2009-01-05	1.45897523081374	0.683642060270511	2.90817460096253	1.44106167795076	1.44656465263541	1.47275141841496	1.42030235341857
2009-01-06	1.44295988424243	0.679884689690188	2.85593320979241	1.4455250518905	1.46275261374623	1.49608268068907	1.4306207623761
2009-01-07	1.42884153473754	0.665051182939184	2.86857311279292	1.45087339551922	1.48096041677095	1.51598082999705	1.44038866481944
2009-01-08	1.44868370864947	0.658234991974216	3.09987746877329	1.46191778748643	1.50241984713595	1.53437092246247	1.45042688908713
2009-01-09	1.45181156076352	0.65648047447216	3.12372957250124	1.47574315786231	1.527023105165	1.55279241509227	1.460012142526
2009-01-10	1.4849933748301	0.66987995118621	3.20069557113499	1.5016691327536	1.54814142325636	1.57054430178207	1.46917943628519
2009-01-11	1.51715921836819	0.684852413140145	3.27072928809292	1.53825774334282	1.56802635739078	1.58845547890402	1.47799670455067
2009-01-12	1.5557528234449	0.693056021008601	3.46553528217779	1.57649835185391	1.58996528729679	1.60390001417811	1.48684498216388
2009-01-13	1.62444170848151	0.694577727297897	3.86510851093347	1.62372903872231	1.61410286509528	1.61513466014644	1.49527005844157
2009-01-14	1.68496180886208	0.700459339680268	4.14218116103986	1.6597789443974	1.63975454293976	1.62445939509834	1.50335052651205
2009-01-15	1.7163679682271	0.702096874600088	4.31668546793748	1.69244605340843	1.66313361152964	1.6352515924891	1.51073555620469
2009-01-16	1.78242636884227	0.712721615282588	4.65756619360991	1.72290028194313	1.68555776924573	1.64504669553065	1.51742197858565
2009-01-17	1.73734271455577	0.718905586698674	4.30855905404937	1.75098559470166	1.70760973784965	1.65485495842294	1.52386276712148
2009-01-18	1.74582898144533	0.722720838001756	4.32902872364685	1.77138177227986	1.72728677785674	1.66214794810404	1.52981160745275
2009-01-19	1.76893242318783	0.742780561406854	4.30618535753185	1.78040457161682	1.74610444016681	1.6694338699243	1.53536393826332
2009-01-20	1.8210388977912	0.767644904167984	4.42160255399604	1.78077881526661	1.76123537572081	1.6743374433486	1.54061269119756
2009-01-21	1.8277350519095	0.783304361033149	4.3517029235414	1.78724286887611	1.76751670654666	1.6788800256622	1.54583414113009
2009-01-22	1.77952756358585	0.791184417109368	4.09339170890053	1.79214572508914	1.76795837342574	1.6829609667152	1.55046177622989
2009-01-23	1.78504607439078	0.796592444756175	4.09344060094542	1.79650168649362	1.76808333784224	1.68650046030471	1.55411580427669
2009-01-24	1.78259108982226	0.799408605640184	4.06977206546077	1.79102710920273	1.76307028589629	1.68944845865601	1.55799713089433
2009-01-25	1.78014897493657	0.802595262688013	4.0327444698147	1.77544519762555	1.76156849358951	1.69056361593389	1.56166069529323
2009-01-26	1.79942415301914	0.801814954948459	4.13169765803152	1.76288223312018	1.7562695388173	1.68996154602716	1.56520272446179
2009-01-27	1.78271685675501	0.793180834165271	4.0984347419984	1.75333885598929	1.74890245255182	1.68837245289162	1.56791234596987
2009-01-28	1.71866167086922	0.763801071000065	3.94956232035911	1.74257307025083	1.73457202160191	1.68343577127399	1.56985396855891
2009-01-29	1.69158681204827	0.745924531691554	3.91347474193862	1.73323976382476	1.71800550838464	1.67599652067183	1.57164632134578
2009-01-30	1.71824243447459	0.736860354278886	4.07465189110273	1.71422840765947	1.70278832190076	1.66698066036774	1.57363897439977
2009-01-31	1.70723058965304	0.729153358937889	4.06325242737509	1.69647258943813	1.68744315136368	1.65395860801569	1.57480680014052
2009-02-01	1.71481582995403	0.735264604490948	4.06724047509889	1.68038984124863	1.67128717946238	1.6432337112841	1.57598506024799
2009-02-02	1.66634465986216	0.735748560547767	3.85074197023868	1.66433991862036	1.65384045401104	1.6326919710384	1.57634645689267
2009-02-03	1.65842612920562	0.734473561439666	3.82086007410896	1.64048668031366	1.63381865188751	1.62147780050305	1.57658587963232
2009-02-04	1.60608243354267	0.733309407792053	3.43992342962643	1.61872066983959	1.61550953006242	1.60847396398016	1.57686661068238
2009-02-05	1.57923735365045	0.736824227898189	3.21246632373099	1.59378291003226	1.59935483600131	1.59558560157112	1.5779880703652
2009-02-06	1.55126976632764	0.742550947716693	2.99867098793807	1.57265482907573	1.58403466791792	1.58494272246273	1.5798274978203
2009-02-07	1.55486851633457	0.765135186097417	2.89428505733043	1.54989354221296	1.56587798289324	1.57386068609092	1.58142086528027
2009-02-08	1.5402515113027	0.765224862751611	2.81378435969129	1.53589319876095	1.54484693013508	1.5632018466964	1.58272325405221
2009-02-09	1.51844809316647	0.761355249146334	2.73703596299773	1.52119375680411	1.5248989289787	1.55277708880439	1.58319279815032
2009-02-10	1.49909712116623	0.754739492312301	2.69867457781955	1.50841011744265	1.5091144032595	1.54194997001957	1.58292733330728
2009-02-11	1.50808002937862	0.756256328395144	2.71646267513152	1.49284206640977	1.49405314845428	1.53192467776162	1.58155070940443
2009-02-12	1.47634125995257	0.758735404554556	2.5923602423522	1.4716296788352	1.48237590635841	1.52457327697138	1.57937726184545
2009-02-13	1.46178429079739	0.747281011214593	2.52806600452857	1.45693649589831	1.4731656947576	1.51883324759322	1.57598873711718
2009-02-14	1.44589215910444	0.748462588799843	2.44130969959076	1.44700501774231	1.46709712302469	1.51202635631045	1.57182929030511
2009-02-15	1.39176479828066	0.720212278561291	2.31421901330222	1.43620891456356	1.46027822081815	1.5045669047504	1.56664607007756
2009-02-16	1.41559581260828	0.734081405732262	2.35305697370045	1.42972070629955	1.45511651393043	1.49711516207305	1.56144312917094
2009-02-17	1.42957677407419	0.739729517755879	2.36753163638739	1.42676354756255	1.45171372359774	1.49054496568129	1.55559719793963
2009-02-18	1.43250730712736	0.745738152280436	2.3807185050021	1.42881340916677	1.45008128815162	1.48373788934033	1.5493862876651
2009-02-19	1.43092380210454	0.74432665464149	2.37619898383543	1.43750200701759	1.44833982546083	1.47939577801616	1.54216867689768
2009-02-20	1.44108417963836	0.750255680245043	2.38592560504523	1.44424916350026	1.44979171794145	1.47709611506821	1.53495317438215
2009-02-21	1.46024119033404	0.762102743178534	2.42616260215941	1.44965337265768	1.45363182726853	1.4766940289254	1.52870219919742
2009-02-22	1.45258498323637	0.756444738435346	2.41780548808146	1.45566812727869	1.45817472972766	1.47634127025582	1.52246290579141
2009-02-23	1.46282590798693	0.762074490708662	2.4272972634559	1.46295873969471	1.46428687936573	1.4759980494484	1.51571825999746
2009-02-24	1.46740623817615	0.761327127210702	2.42769008363967	1.47110666362664	1.4693313951674	1.47582198036675	1.5082931126819
2009-02-25	1.47461058947446	0.767184681596249	2.43534138565343	1.47955591225087	1.47197552810309	1.4758931205874	1.50008513184302
2009-02-26	1.48195808901666	0.771218547110361	2.46291788312214	1.48833458550159	1.47342263022638	1.47472896591725	1.49210121800459
2009-02-27	1.49811964716189	0.78063421522784	2.48483494262215	1.49128046191083	1.47641564967391	1.47531875241691	1.48536667979228
2009-02-28	1.51938593070365	0.793332001019942	2.50910200919853	1.49468864926187	1.48102653537881	1.47598095356253	1.47859612007998
2009-03-01	1.51403569599139	0.790108636359468	2.50615589232565	1.49392124620973	1.48629093482611	1.47667792024247	1.47123301663797
2009-03-02	1.48344704285165	0.77134592024203	2.45140820743455	1.48995778191831	1.4924043196935	1.47933353213944	1.4636471885958
2009-03-03	1.49126354963341	0.778739423073035	2.4752678595251	1.4867719885834	1.49687958496637	1.47965254705778	1.45528785863831
2009-03-04	1.46923876810948	0.766001257729661	2.44169349431746	1.48546649351315	1.49993023713576	1.47850242484087	1.44738624314309
2009-03-05	1.4542138389767	0.758218804859283	2.41586037839867	1.48906242009203	1.50170495302317	1.47729477482714	1.43846641568687
2009-03-06	1.47581909381753	0.767914346635565	2.44999428215173	1.49775366486282	1.50111810637368	1.4758633898152	1.43018161882254
2009-03-07	1.51024746521189	0.780615017984869	2.54495680982156	1.50328099878377	1.50084578689236	1.47432074719318	1.42167564203697
2009-03-08	1.53920718204355	0.792712934046686	2.67627550561546	1.50955632058482	1.49833007985652	1.4724616759321	1.41355710262988
2009-03-09	1.54428575624719	0.787436393522358	2.73879437261331	1.51627310470039	1.49518111075728	1.47106512549191	1.40526863701962
2009-03-10	1.52995488708004	0.773151982003416	2.74799929298599	1.51589257547992	1.49438018491315	1.46823467329851	1.39757335103533
2009-03-11	1.51316602071688	0.769774783626767	2.69591274871733	1.51357648829854	1.48997369894816	1.46380913655941	1.39031168345257
2009-03-12	1.50123132778568	0.769742136967133	2.64547044488478	1.50535408017318	1.48502932157865	1.45822029366647	1.38326815142188
2009-03-13	1.47315538927424	0.756004967834399	2.56320521228205	1.49428485206683	1.48116691942791	1.45227775824757	1.37600355216154
2009-03-14	1.49403485494219	0.759960893475407	2.65946840258535	1.48592460465393	1.47531112995648	1.44616008261318	1.36901712054338
2009-03-15	1.48165032516601	0.750803054998582	2.6459875861696	1.47335321028844	1.46761495900755	1.43835899256673	1.36201377462914
2009-03-16	1.46680115950274	0.734185382360449	2.64402010033932	1.45818775025718	1.45863241703809	1.43043967696548	1.35487831379232
2009-03-17	1.47143315518976	0.721996254854164	2.71308683002337	1.44720523846309	1.44972593129031	1.42272747244119	1.34852348566734
2009-03-18	1.42516626015846	0.701298213741844	2.61494481713946	1.43205486657793	1.43958976163064	1.41346055520356	1.34179980039625
2009-03-19	1.39507310756687	0.684882134381826	2.56228661297249	1.41964837740822	1.42768803598307	1.40422752060489	1.33477073350589
2009-03-20	1.39627780671559	0.675092369731844	2.63118207308276	1.41074379069377	1.41473563430976	1.39319494203342	1.32744652369859
2009-03-21	1.38798225174612	0.659591031546933	2.68707508791307	1.40206597852816	1.40343741012145	1.38096745962891	1.31938604450564
2009-03-22	1.394804900978	0.657257631072044	2.76145600312221	1.39531541881766	1.39147437833399	1.36625516900572	1.3103756751134
2009-03-23	1.40446905250158	0.652977488219417	2.81655229245141	1.38668213716573	1.37838790527694	1.35042017633436	1.3005390060659
2009-03-24	1.41068847003054	0.64906382346434	2.90712765909188	1.3739203508758	1.36569824317368	1.33419600378342	1.2905165578168
2009-03-25	1.37791234218497	0.640338847523447	2.75727366708191	1.36187746154773	1.35107475996923	1.31914865262225	1.28039848137242
2009-03-26	1.33464013600331	0.627096622571855	2.63561094935969	1.35041810114089	1.33694741145897	1.30480138653839	1.27054550184868
2009-03-27	1.30694530268609	0.6131060971204	2.57379001607878	1.33340155497072	1.32342571963113	1.29064318225637	1.26055603271782
2009-03-28	1.30368202644961	0.611497723027717	2.56729125737134	1.31422552038833	1.30522296463892	1.27727813840583	1.24997512980061
2009-03-29	1.31458937813016	0.609810461518589	2.63451075088646	1.29624960109377	1.28662378930134	1.26271548866985	1.23859254755838
2009-03-30	1.28535322931034	0.601136277043664	2.56839682098957	1.27890901487966	1.26489537900389	1.24804659569575	1.22692250160704
2009-03-31	1.27645622795382	0.594290773092217	2.55832501573297	1.2625236473744	1.24220793563063	1.23307870734218	1.21535825985312
2009-04-01	1.25208090712303	0.58274794434012	2.51261833278308	1.23674571242909	1.21866607627653	1.21771343919524	1.2046428269903
2009-04-02	1.21325603250456	0.567799308099205	2.40067946003027	1.20737503293655	1.19870754361385	1.20394705373471	1.19400260215291
2009-04-03	1.19224773014931	0.557861772492518	2.36088268897058	1.17645010682311	1.1819147370937	1.19103904217092	1.18432130560681
2009-04-04	1.12323648183242	0.540026188732531	2.09319845772606	1.14612170310151	1.16655073020298	1.17759827257004	1.17578418268574
2009-04-05	1.10899462168238	0.535142284473719	2.05918025905224	1.11833308490095	1.15111886669021	1.16290869919609	1.16678922760531
2009-04-06	1.06887874651627	0.521950929659285	1.97075830981819	1.09908713057813	1.13395659900572	1.14643060303362	1.15720251076991
2009-04-07	1.06415740190261	0.518616042171681	1.96167958027695	1.08344431744266	1.11770528611455	1.12861633619971	1.14671134089911
2009-04-08	1.05756057971913	0.513687115007084	1.95219032864891	1.07676556279877	1.10045917151067	1.10996799014168	1.13582439132122
2009-04-09	1.07853435224477	0.513363439606007	2.04262796392047	1.07150977023815	1.08435211842126	1.09256228944632	1.12480094419454
2009-04-10	1.08274803820105	0.508398833003714	2.0959964871788	1.0698350011448	1.07094669601046	1.07728186713794	1.11386134265867
2009-04-11	1.07648519932518	0.501340381323717	2.13512111171082	1.06661016315055	1.0586523647107	1.06289177176918	1.1031130487193
2009-04-12	1.07220407375806	0.494158370134017	2.14971211652351	1.06092501017577	1.04997358050116	1.04767250135365	1.09309858376346
2009-04-13	1.05715536286281	0.486579053431862	2.12781224489999	1.05120226139534	1.03919360909084	1.03102501250358	1.08308345260896
2009-04-14	1.04158353594287	0.478760934291595	2.10455954959613	1.04112035541556	1.02796582706334	1.01548601064736	1.07324567735562
2009-04-15	1.01776450889565	0.468229001932526	2.03859286082151	1.03131286417667	1.01502473676879	1.00027684274076	1.06351153607777
2009-04-16	1.01047511078177	0.463429774747567	2.04116404360678	1.02000581345257	1.00126990400684	0.986558181539405	1.05324246820651
2009-04-17	1.01217469634256	0.458844537827303	2.08257936180023	1.00431148311896	0.986417035278794	0.974544649102267	1.043094927703
2009-04-18	1.00783276065295	0.452850983960492	2.08165570483615	0.984151265999096	0.97264899718218	0.964415090608723	1.03247554304942
2009-04-19	0.993054718689413	0.444461228707968	2.05580988856174	0.963047914368897	0.959232813335387	0.958373423338071	1.02114044280859
2009-04-20	0.947295050527511	0.434396443223425	1.88873701268557	0.940299768298625	0.9442261360171	0.952610995581714	1.00958222087084
2009-04-21	0.90046201610382	0.427573812135894	1.69646913067764	0.917952143295994	0.92809342600145	0.948149852534095	0.99781725929595
2009-04-22	0.870041047484261	0.418244579121495	1.62224128594169	0.899151387024407	0.913266735180161	0.943002505463852	0.985694064218662
2009-04-23	0.851238088289865	0.409552380539798	1.58778839630147	0.882321061729245	0.900094513970844	0.937452778859013	0.973216641106717
2009-04-24	0.855741321324143	0.405521490714882	1.61391907833967	0.868008042222994	0.888764244657554	0.930453235766823	0.96087174480096
2009-04-25	0.876227466751833	0.402917519348368	1.72269446665951	0.85582271315503	0.878142602194077	0.922921298778956	0.948677707126685
2009-04-26	0.875242441623283	0.40243005462356	1.7207504292305	0.848557302603496	0.870177816506748	0.915582915182237	0.936819341797232
2009-04-27	0.847103913983751	0.398366095177573	1.60454296890609	0.844120602955787	0.866773266174978	0.908919029121086	0.924956192000339
2009-04-28	0.815164712628073	0.39286960584928	1.51474922730091	0.841946281492685	0.866028382072587	0.903451416548067	0.912789712874884
2009-04-29	0.819183173623527	0.39443223756269	1.52362403007709	0.838606651869623	0.868333878004847	0.898444759015489	0.900872394777052
2009-04-30	0.8201811907559	0.391560431594284	1.53344828639672	0.840480728115298	0.870980274158917	0.893944364813362	0.888997963616103
2009-05-01	0.840521071082426	0.393718422201101	1.60720133050801	0.8540353780766	0.873635653711189	0.888771497217781	0.877399507119718
2009-05-02	0.8528500593904	0.394411005465961	1.64581652719179	0.871314960414254	0.874489436254851	0.882242801671282	0.866157818226878
2009-05-03	0.888360975343012	0.399821259903185	1.82497512613409	0.887866572051996	0.873193600375732	0.873912043927927	0.854713216259886
2009-05-04	0.941986463712863	0.409082107459958	2.0811505845286	0.900660257629053	0.871933017029086	0.864682613047139	0.844104701597276
2009-05-05	0.936121788991653	0.405056221035723	2.09015914463978	0.907881359127844	0.873611922225072	0.856255742545586	0.833508432052776
2009-05-06	0.93504445508772	0.404556535838142	2.08789162676329	0.910123930569082	0.878809407094683	0.849203915558283	0.823449083674662
2009-05-07	0.909736989795299	0.399675925591776	1.96715335550375	0.905613781029372	0.883622782850817	0.842771792237616	0.813444483408411
2009-05-08	0.891068781573958	0.394376217199385	1.86197599330831	0.893377670702334	0.887794215655879	0.83646529207175	0.803377161261594
2009-05-09	0.868548059479067	0.395262216253405	1.73588857414406	0.884258485406889	0.888778749778007	0.829181200155597	0.792419411737442
2009-05-10	0.856789928565045	0.400076992560608	1.64205340504387	0.878270275490392	0.886343001148486	0.820073547115429	0.78113736669245
2009-05-11	0.856333691423593	0.40548220731382	1.61485033548589	0.875648392657569	0.877646271349105	0.810746911825283	0.769802192972153
2009-05-12	0.872287491923543	0.409746846860283	1.66633713809399	0.87446037855155	0.8625919599193	0.802239882647025	0.758096849768439
2009-05-13	0.893126985672236	0.413654106830449	1.73143326335806	0.872566239042303	0.846483103018584	0.794554413246185	0.746270287562443
2009-05-14	0.891383809965539	0.406784845498165	1.78020280593086	0.86678393923981	0.830073953111718	0.786258778906749	0.734733016755224
2009-05-15	0.882752682831824	0.397897774672088	1.80433374770988	0.852723415943911	0.814563310316315	0.777719084491448	0.723858733047795
2009-05-16	0.855289082914342	0.385418090926904	1.73719470813102	0.830421173135661	0.799294930432311	0.76824083270003	0.713510455498894
2009-05-17	0.816313829947592	0.36955782227421	1.63635907354168	0.802044308822614	0.783872964056343	0.75777098735149	0.703744746202138
2009-05-18	0.757910028352301	0.349679166206018	1.45764218878084	0.773119079753926	0.766953493855125	0.745011341911049	0.69484002301987
2009-05-19	0.716171792265791	0.333318102289194	1.36081186721818	0.743736889044275	0.74956080662148	0.729835979856481	0.686735490671891
2009-05-20	0.694488935480909	0.319677692905879	1.33688172596528	0.716130317672782	0.730867843068978	0.71440586852384	0.679951909835664
2009-05-21	0.688907206484722	0.314421728906716	1.3298965266378	0.690545279657347	0.710299419397688	0.698748314815228	0.674209607524043
2009-05-22	0.677077347864267	0.309607209150887	1.30558161298173	0.668414972113701	0.688894774962682	0.68388646135297	0.669288165252461
2009-05-23	0.662043083313893	0.303958573878416	1.27584109072857	0.651168056492718	0.667643953327017	0.669301543664175	0.664953589507956
2009-05-24	0.637218563839543	0.295763892660854	1.20750165162859	0.636511499800591	0.647702915622054	0.654385587708062	0.660785729386601
2009-05-25	0.60299787554678	0.287702357490776	1.12317233161097	0.621610560388899	0.629198973554493	0.639353434605945	0.656395670879648
2009-05-26	0.595443382918911	0.280545751689106	1.11769594516763	0.606358674042639	0.612376412472993	0.624021470762069	0.652202636246659
2009-05-27	0.591893038636023	0.273029417872364	1.12259685659786	0.592351141897349	0.597079999793662	0.607274670415793	0.648317415256549
2009-05-28	0.584600630602876	0.258129487086227	1.17869382692947	0.580773278111685	0.582328634029095	0.58908915857682	0.644753513957949
2009-05-29	0.570314143440448	0.245953593421267	1.20438341483884	0.571595681452742	0.567422676518739	0.571021274494959	0.640759907614114
2009-05-30	0.563990358296861	0.24321653089407	1.18394919275428	0.558756857054297	0.553209612389624	0.553773101282229	0.636419865368914
2009-05-31	0.556173517339898	0.239616509191054	1.16977611536231	0.543732937545697	0.539308156896039	0.538249413780008	0.631731755726763
2009-06-01	0.538754698934177	0.233934040296393	1.11095018022941	0.527821197318487	0.524898211359781	0.525246690732996	0.627114782962569
2009-06-02	0.505571612129797	0.226297319815035	0.981243921311772	0.512821725945478	0.511753375356765	0.515768002111815	0.622040811601267
2009-06-03	0.486725602075824	0.218427684396099	0.94474109993977	0.498520444178433	0.498482134902659	0.508788368296644	0.616669309694887
2009-06-04	0.473218449012408	0.211009841880036	0.919637445000032	0.483855834688464	0.483681497762609	0.503648077125742	0.611550053916701
2009-06-05	0.465317843829381	0.204975492904573	0.921765047452545	0.467043646382963	0.467878897755953	0.499215299489804	0.606196174696004
2009-06-06	0.463881385927544	0.201882732454922	0.941252544753411	0.452794178293212	0.453147774027237	0.495804538267307	0.60122450273584
2009-06-07	0.453521250910116	0.195069957734397	0.939154744000068	0.439886917440569	0.439902249237441	0.493441886944162	0.59671619993041
2009-06-08	0.421069380795669	0.185694199462604	0.825309336195055	0.425124779229549	0.428795911937961	0.492390258617605	0.593287587338232
2009-06-09	0.405825335501539	0.177352001382146	0.810966481309349	0.408302463040071	0.421294407911499	0.492717794643869	0.590039472763477
2009-06-10	0.396374776107329	0.168029383107286	0.843965548399856	0.39194044898038	0.419159591750636	0.493658360668035	0.586705745988943
2009-06-11	0.369883481535263	0.156755317804529	0.780241046704948	0.379338482628925	0.420496736799627	0.494394947866073	0.583382809264088
2009-06-12	0.347561630503038	0.148419569277928	0.714069957265174	0.374839779350642	0.424967520222389	0.494952614669714	0.580096522160465
2009-06-13	0.349347287509709	0.15018990775133	0.70951993914071	0.377755036927172	0.431007922460869	0.495261036321479	0.577151516504856
2009-06-14	0.365307486449925	0.157139947617572	0.742985081162039	0.388779978871391	0.43839946414499	0.49512064624638	0.574707771317294
2009-06-15	0.38957845784769	0.169216306983107	0.790818447645987	0.40833702119645	0.447575616992286	0.495222678753496	0.572801001875463
2009-06-16	0.426232138537247	0.184678991703331	0.865982946686219	0.435868245460851	0.459882305875429	0.496458578573647	0.571447585626017
2009-06-17	0.473549369716862	0.200875260474343	1.03220507540001	0.465379186874689	0.473682213930973	0.499070281291485	0.570964829826132
2009-06-18	0.506782777810677	0.211504176422079	1.13955549156324	0.495300190408895	0.488834586433411	0.503502639533293	0.57104788251283
2009-06-19	0.540280200353844	0.221651020198582	1.25970672070148	0.524098059804875	0.505108397969537	0.508694239309563	0.571422544355597
2009-06-20	0.555923877406581	0.224116750902313	1.32303366216411	0.549731999162814	0.522026331583475	0.51364403457678	0.57170187785779
2009-06-21	0.574754511189361	0.228450216807561	1.4373321661988	0.569628368679646	0.53737429861572	0.51856254411871	0.571844624936549
2009-06-22	0.591163543619551	0.233014855472696	1.48735536618081	0.586325166655822	0.550339043255318	0.524130856196644	0.572116128379495
2009-06-23	0.605669714042822	0.238970280932879	1.52296012518008	0.596855231544867	0.561649445569032	0.532189586968403	0.57293777736447
2009-06-24	0.612823956334689	0.244023849234181	1.5313177180951	0.603341911159942	0.571622749235796	0.54072551092101	0.574246506332615
2009-06-25	0.623660363643904	0.250126287713011	1.55070779238308	0.604029379989088	0.578980970832334	0.549390021215817	0.575054166922711
2009-06-26	0.61399065457716	0.248049331651019	1.49036211180352	0.599545824621137	0.58650854226696	0.559490948112384	0.575575842881625
2009-06-27	0.601330634712107	0.246909244417508	1.40151872620493	0.592912221551219	0.592420958396737	0.57110388574411	0.576218559091203
2009-06-28	0.579566792993385	0.241861358682348	1.33331428297029	0.587627612580365	0.596280146692691	0.583281758514752	0.577203316887381
2009-06-29	0.559778656043889	0.237491438589045	1.22803228859093	0.581950802583369	0.598725624092429	0.595642441352359	0.578341880681581
2009-06-30	0.559234492553397	0.236595398913288	1.23638626092384	0.582765901833785	0.600686095401003	0.607352589970918	0.578873273172947
2009-07-01	0.575831693538713	0.242740898057366	1.28662453109531	0.586713874346412	0.604496868061377	0.617648480519039	0.579160250785102
2009-07-02	0.583922693664929	0.250799278846014	1.26264834110779	0.591606004182483	0.607768807911047	0.626161657540449	0.579927133004762
2009-07-03	0.619696349330072	0.264683521992565	1.35885316516798	0.598985720774133	0.609945455998224	0.633307396729016	0.580581389877811
2009-07-04	0.6289664423005	0.269462935175051	1.37109629731514	0.607748023730527	0.61387349825523	0.639197011585452	0.581585890346108
2009-07-05	0.613811701845879	0.263616296547115	1.3270836033667	0.620176539503344	0.620181439904745	0.644188456225777	0.582780635901854
2009-07-06	0.611436672185442	0.262884948339863	1.32016967092654	0.631316590991175	0.629189218413784	0.647884711605791	0.584178314092162
2009-07-07	0.620570613248157	0.267819568278579	1.33545429531405	0.636547124651387	0.6409458394494	0.650790369814827	0.585564325805511
2009-07-08	0.662831303948427	0.273534991624552	1.53938533013761	0.642824959813065	0.653055734372805	0.653485296111335	0.587156337486694
2009-07-09	0.661903054079751	0.267926931069542	1.6274135997622	0.654558968042917	0.663674211802281	0.655775218021362	0.589024402029384
2009-07-10	0.656310084951552	0.26579083938432	1.60447333527071	0.669308510677706	0.673342344248564	0.656449973177387	0.59091804173881
2009-07-11	0.67291128843225	0.269886232561303	1.67383509719448	0.685816704724844	0.680106251191071	0.656756737897178	0.593106170414941
2009-07-12	0.695949759454839	0.274222183108566	1.75634608500146	0.696966935075708	0.685973064774166	0.657484503512692	0.595361556240761
2009-07-13	0.714683470628969	0.278248347845978	1.82333085536237	0.707424906633009	0.692096765758864	0.659145597453283	0.597273582952338
2009-07-14	0.736127971578122	0.279299372592109	1.94909296324281	0.717801277405526	0.697043799119153	0.661563115116784	0.598502181781542
2009-07-15	0.740882916404475	0.269388355422312	2.07147678078024	0.724693229553445	0.700894644228651	0.662523867592399	0.599086098898902
2009-07-16	0.735108854980857	0.257979434153914	2.17244506789631	0.727695927638028	0.702473724161293	0.661861922996557	0.59890763282084
2009-07-17	0.728944680359168	0.25796956325677	2.1267057379294	0.726407891350511	0.703781628131676	0.660783984718038	0.597801059067836
2009-07-18	0.721154953467682	0.268710845983869	1.96624310971942	0.719195634352175	0.70295449035655	0.65766014022233	0.596093283828832
2009-07-19	0.716968646046925	0.274984833149251	1.87680203055907	0.710259973421626	0.699639977539125	0.654477541382653	0.593815629709761
2009-07-20	0.705667216616344	0.271572505823154	1.83406194198657	0.703318351701225	0.694787567120639	0.651917237226929	0.591462653107558
2009-07-21	0.685642172589776	0.274914983150078	1.70599335833686	0.696543627883558	0.689101976492782	0.649794084065613	0.588980068849654
2009-07-22	0.678333289890631	0.28006685127736	1.57485779162024	0.685507637148841	0.682180390784167	0.646997795414378	0.586360467444086
2009-07-23	0.686517502938049	0.282969522746068	1.59827741387885	0.672111201452263	0.671992000811992	0.642123088004984	0.583571084338109
2009-07-24	0.681521613635499	0.284317773547653	1.57028888927959	0.660324970961007	0.660049634190832	0.637323293137758	0.580772683388935
2009-07-25	0.64390301832466	0.279500640418045	1.36272645539361	0.652290319335483	0.648225625187511	0.632446062261802	0.578203390844318
2009-07-26	0.623193596170884	0.279168453645749	1.23144622641449	0.645714733058093	0.635214029253587	0.626721392717498	0.576170332869212
2009-07-27	0.623163603177548	0.276560515779631	1.25373560450407	0.631648956470064	0.622982017991139	0.619619226737411	0.574606150150183
2009-07-28	0.629399611211109	0.280866545942931	1.25756045880882	0.613713491045486	0.611737708694993	0.611265407389923	0.573641696090684
2009-07-29	0.6323041859489	0.286369882999373	1.22626675064095	0.600525137757586	0.602544369012074	0.601361922210726	0.573240344516915
2009-07-30	0.588057066821852	0.281415331625992	1.09491691616892	0.586637626084434	0.593100946600104	0.590819607826885	0.573427240305916
2009-07-31	0.555973355663448	0.267088331834728	0.988550830154104	0.573826893789098	0.581772451848675	0.58016678512264	0.573834214388695
2009-08-01	0.551584545309364	0.265048356485358	0.97811555584158	0.560627317498105	0.57086495814384	0.569440460595222	0.574562987972902
2009-08-02	0.525981014458822	0.2538956985703	0.928101548508721	0.548547016269118	0.561937634167054	0.558879170928647	0.575012637738079
2009-08-03	0.533488477110195	0.257545878639256	0.941766791080885	0.541207714396152	0.553802807895871	0.54843424783407	0.575230185635462
2009-08-04	0.537002577174156	0.260334119962309	0.946455732121001	0.535581532396604	0.544450886354183	0.538736849989338	0.575914454497641
2009-08-05	0.547742077345991	0.265656760697581	0.963849357252083	0.530770769932834	0.533428838287063	0.530075426093517	0.576616895770024
2009-08-06	0.536681953711088	0.259320013828823	0.945742484184158	0.52848679053484	0.520543453637284	0.521930565073344	0.577467347115784
2009-08-07	0.516590081666609	0.249401513965324	0.913211414006697	0.523870036962403	0.509647214841778	0.513656872564883	0.578029215730824
2009-08-08	0.517909208062973	0.25013213665115	0.910333464928323	0.516138923087844	0.500283936054449	0.505770148756507	0.578888304161408
2009-08-09	0.509993158672871	0.247622878187883	0.903863815389721	0.504185610639031	0.490655296002934	0.49995680851125	0.580068512047881
2009-08-10	0.501171202103135	0.242514536000928	0.889149080420022	0.490234390994907	0.482544312603706	0.495583927841246	0.580940947032884
2009-08-11	0.482884780052238	0.233859833276542	0.866048334193887	0.477094877169571	0.473886477677001	0.491727796787673	0.581313662775104
2009-08-12	0.464068890204301	0.22562225030171	0.835172941537163	0.462468443711077	0.465735991283683	0.488137794728085	0.581513367917143
2009-08-13	0.439023416202224	0.207871401148703	0.782145306332851	0.447777270263043	0.457606483174961	0.484917573917046	0.581720887406216
2009-08-14	0.424613484889251	0.187675336354723	0.767564988778789	0.433940850458368	0.450760183546584	0.484330613019433	0.582549165563159
2009-08-15	0.415524173853517	0.169962386593161	0.774323740529979	0.422617446623708	0.445541293281092	0.485806505780833	0.58391891225186
2009-08-16	0.407154944536633	0.150363201727755	0.768941257245661	0.415571216776577	0.440675339369174	0.488341991227766	0.585665071403493
2009-08-17	0.404316263470413	0.141071957924839	0.775357519927185	0.413682079564139	0.437975982855445	0.492365135253829	0.587915536144193
2009-08-18	0.403620953209618	0.126417887944702	0.789453330934542	0.415021218763594	0.43736504778662	0.495982829888271	0.590598580789836
2009-08-19	0.414745281274381	0.125727626355838	0.815699823505632	0.418275869310838	0.439004707221162	0.499911671768353	0.593548958590114
2009-08-20	0.42579945571516	0.143264563514787	0.822102648196675	0.423670862860492	0.442846751169106	0.503439707474433	0.596843580338393
2009-08-21	0.433987459285434	0.154914485781641	0.823558700942328	0.432983226788566	0.449291694196808	0.50793689881719	0.600126318093499
2009-08-22	0.438306727684226	0.164572043273467	0.822893506831236	0.445609830054445	0.459014011197089	0.513935343456663	0.603065856028494
2009-08-23	0.444919899384211	0.168849268179065	0.831997086678608	0.458857600096728	0.471329075507217	0.520453315185058	0.606539963824761
2009-08-24	0.469502810966934	0.202093876355784	0.858473523403789	0.472557613483628	0.486028686452598	0.52769096183396	0.610297799692233
2009-08-25	0.492007176070767	0.222773019444921	0.871790798063278	0.48708762810253	0.502185957903951	0.53516050134827	0.614023233394451
2009-08-26	0.507479671570368	0.230330016267347	0.898427608024489	0.505964986989565	0.51807918209954	0.543008098812797	0.617336398183198
2009-08-27	0.521699549423457	0.240233981625331	0.923403099975435	0.528155021149739	0.534087352253023	0.551761328444364	0.620329897998837
2009-08-28	0.535697561617746	0.247467309730709	0.947472569936043	0.550747349399799	0.549272931773906	0.562079852601706	0.623434118105965
2009-08-29	0.570448239893472	0.276106361681925	1.01247271193762	0.572842800709791	0.565113614087797	0.574278723299434	0.627380180698264
2009-08-30	0.600250138505431	0.294784437040811	1.06071743838156	0.592062749934518	0.582329393632235	0.58767103938108	0.631718485802217
2009-08-31	0.627649108717355	0.30755170568539	1.10101647428526	0.611086790527828	0.600231291000943	0.601889682211763	0.636185737458473
2009-09-01	0.64667533524071	0.315284419787559	1.12983708378422	0.627927588657922	0.617405940812475	0.61695190135974	0.641112228989288
2009-09-02	0.642019316143454	0.313011650278083	1.12227581434391	0.642377510672253	0.632955954909919	0.632762913745602	0.646105225104715
2009-09-03	0.654867833576626	0.319515796518058	1.14210267353562	0.65613369386445	0.647011490404431	0.64836106719089	0.651257439870426
2009-09-04	0.653583148528403	0.31840074142581	1.14052220831743	0.668390729749802	0.660675905719621	0.663611734583268	0.656599146263754
2009-09-05	0.671597693993793	0.328398337427278	1.16896045615544	0.679883190163974	0.674868011006604	0.678322071113654	0.662013084673961
2009-09-06	0.696543420850808	0.341122361428249	1.21056400776836	0.691774343219542	0.689543435401778	0.692474839492104	0.667714977755427
2009-09-07	0.71344835991482	0.349821847857755	1.23965602619528	0.70083789613546	0.704013003254942	0.707309778893015	0.673194548637393
2009-09-08	0.727122558139916	0.356902151543129	1.2652505046479	0.71127827193873	0.717750677970927	0.720638790873216	0.678593588041827
2009-09-09	0.725257387532428	0.355916951952655	1.26333793975748	0.722275621499973	0.731717844815528	0.732462538947657	0.683960762593475
2009-09-10	0.718312703988051	0.352299130712929	1.25218745170684	0.735709362210013	0.747446645391664	0.742944999578724	0.690125722220119
2009-09-11	0.726665779151297	0.356735730607038	1.25848866411657	0.750544404551166	0.762634782128756	0.75252200126959	0.697250972681642
2009-09-12	0.748579140922488	0.368193862388551	1.2995365898152	0.76577178616791	0.777950537392629	0.761950662294883	0.705410473134284
2009-09-13	0.790579605821094	0.388802809944268	1.36562298721608	0.784475421936097	0.79153052813951	0.770429748377093	0.713911588709864
2009-09-14	0.81729365630289	0.398379888041634	1.44073186433161	0.807280939192874	0.802620285351973	0.777630465823601	0.722788736194971
2009-09-15	0.833714229457124	0.404696780634329	1.54479905713893	0.829570097118832	0.814388266785087	0.78402948368918	0.732154213057704
2009-09-16	0.856182837909733	0.403411238897931	1.61664605496672	0.848818716627977	0.823871640933957	0.789859322724746	0.741834165630755
2009-09-17	0.877951324785494	0.401956964262456	1.7411068326721	0.860921280824536	0.831969122985394	0.796227620321159	0.751847487706602
2009-09-18	0.882689884632997	0.398524286064695	1.79696639509193	0.867435012643801	0.838878508753016	0.802603207972498	0.761576020723086
2009-09-19	0.883319477486505	0.397518048318325	1.81273837529648	0.875471277208716	0.844368096819559	0.809758585053074	0.770498627074201
2009-09-20	0.875297555197006	0.399367700794815	1.74662972873971	0.877355610417749	0.849033313583162	0.816089270530731	0.779183770016295
2009-09-21	0.862889779037749	0.406744404650931	1.62889676661119	0.872893938063248	0.851316061352408	0.82149461205419	0.787726209593639
2009-09-22	0.889968081411528	0.404896855777601	1.79595300204071	0.864217310330303	0.851247928392259	0.825935782089729	0.795977619765813
2009-09-23	0.869373170372967	0.394959041451908	1.753303285139	0.853601613567865	0.850308289407433	0.829496214249694	0.803710882792135
2009-09-24	0.846719618303986	0.383895267660527	1.71049451379734	0.845495876022085	0.848000800633964	0.832761023838681	0.811546223856088
2009-09-25	0.821953490502379	0.374036234406077	1.63351791976318	0.840057453639518	0.845008595250653	0.837243345627442	0.819692954800386
2009-09-26	0.80900960014944	0.37541420489049	1.55307843502223	0.829529393709393	0.842571633816239	0.842740616918921	0.828164300404305
2009-09-27	0.818557392376543	0.376341447149472	1.59160665621782	0.822421747182503	0.841566632713518	0.848741093666863	0.83671254024855
2009-09-28	0.82482082235978	0.368733752876708	1.69512008790995	0.818829016897318	0.840648012921953	0.853544454120294	0.844892737572735
2009-09-29	0.816271661900659	0.37323490125563	1.60565240443298	0.820416838830668	0.840368938756407	0.857906433008862	0.852819379185891
2009-09-30	0.819619644684732	0.376865055654622	1.59365058914133	0.82572053354029	0.83748329739437	0.862418743903646	0.860574369278617
2009-10-01	0.821570506307692	0.375372319806345	1.61994438327342	0.832818686193024	0.835120787565432	0.86671642990177	0.868709481343554
2009-10-02	0.833068244035828	0.375187148728705	1.69547248376526	0.838061177044988	0.833552924691967	0.870932061667603	0.876895858991764
2009-10-03	0.846135463116793	0.378285482498514	1.74799397279312	0.844122891995547	0.835608182501868	0.874790974255283	0.884769662982753
2009-10-04	0.868244460945687	0.382444985960533	1.83938951650704	0.847989151466438	0.841113137018284	0.877385519565135	0.892347688771288
2009-10-05	0.861518258323527	0.381615051334249	1.8001947705828	0.849755582413752	0.848448873750564	0.880045468918937	0.899528361256998
2009-10-06	0.85870366655457	0.388362832287743	1.74460483374817	0.848346072580351	0.85577284688818	0.882977579695174	0.906826294674515
2009-10-07	0.84668346098097	0.392141794521809	1.63173792939782	0.849295628942365	0.864564937625465	0.884645460638613	0.914356934349572
2009-10-08	0.83393552293889	0.393208771069902	1.57287059445089	0.852629837078077	0.874529198399859	0.886782974711055	0.92205860286352
2009-10-09	0.823201675202022	0.400888241054418	1.52398013203897	0.862212006369108	0.885432059169577	0.890629908764519	0.93063877023585
2009-10-10	0.852782357650886	0.415494435080275	1.57845658735056	0.873065828207602	0.896855528084553	0.896440910022048	0.939677628603513
2009-10-11	0.891583917895677	0.429518564780254	1.66078127521309	0.887561479918882	0.907010314694328	0.903806599539021	0.948401273146939
2009-10-12	0.928593443360744	0.423933503914495	1.86317632441718	0.906868341827703	0.913204406416752	0.911474418202217	0.956661386396331
2009-10-13	0.934680419424024	0.416995412411319	1.94258326313584	0.92999859077791	0.919442924915922	0.919355726768378	0.964438992318703
2009-10-14	0.948153022959932	0.424270916475503	1.96698206722099	0.951661150793563	0.92558622063394	0.928008292548182	0.972037687443382
2009-10-15	0.969083556300636	0.44129789478947	1.97443716373025	0.966928771417527	0.931807623882855	0.937119254868055	0.979931465655451
2009-10-16	0.98511341785347	0.452117362323656	1.97252116315248	0.971580541906286	0.938445161856679	0.947559639962363	0.987838117441445
2009-10-17	1.00442027776046	0.457465598888918	2.05773076651408	0.974497058533006	0.947706892837071	0.95756409766237	0.995967429846142
2009-10-18	0.99845726226342	0.462683371823045	1.97447197808336	0.974882784156564	0.957273637542228	0.966936117993009	1.00454470440837
2009-10-19	0.961155836782057	0.466183940997515	1.78305492145227	0.970728634644288	0.966500062059759	0.974936792489503	1.01406675241424
2009-10-20	0.955096035811069	0.465970134146242	1.76650304227914	0.963355088171827	0.97449996265387	0.982967451983266	1.0240515476445
2009-10-21	0.950853102324838	0.470135345982539	1.72239056742418	0.957313282764319	0.982938606648575	0.99215797729484	1.03425538103651
2009-10-22	0.9400045097147	0.461986050354189	1.65292543089265	0.957002749330723	0.991451647470899	1.00277808660942	1.04425103146503
2009-10-23	0.933498592546247	0.466235279247787	1.60737815355014	0.966834813455948	0.999709311336251	1.01462099147735	1.05539783438794
2009-10-24	0.962127639907899	0.48311785122609	1.64320699846828	0.980191372950425	1.00968722075515	1.02851651663302	1.06723733597204
2009-10-25	0.996283528228253	0.501964663745991	1.69691395566264	0.995963798238963	1.01827266724019	1.04211191157958	1.07914177772469
2009-10-26	1.02998028565863	0.517808442550149	1.76612456988704	1.01537010189326	1.02686192129169	1.05406192937496	1.09114513774012
2009-10-27	1.04859195227241	0.525263698172326	1.78414853040926	1.03814866214107	1.03666917856225	1.0645816791258	1.10271464982301
2009-10-28	1.0612600793446	0.537437745148483	1.80973876899605	1.06281357917379	1.04649197905061	1.07533353051711	1.11445560246561
2009-10-29	1.07584863529479	0.545939503509272	1.82439470262388	1.08237335728919	1.05872973395574	1.0861689418779	1.1264455579999
2009-10-30	1.09294851428092	0.557093379180579	1.85776588517561	1.09627561262881	1.07374854933598	1.09744418740726	1.13792998867983
2009-10-31	1.13478205913695	0.578760921038182	1.91393041737642	1.1048002902814	1.09079682109802	1.10895980498112	1.14874895157245
2009-11-01	1.13320197503604	0.576444318596439	1.91134532415305	1.11068285653737	1.10932614042897	1.12100279802468	1.15967658134886
2009-11-02	1.12729607303597	0.573384187701944	1.9063422831242	1.11905011233837	1.12695018561694	1.13429843456145	1.17080041581153
2009-11-03	1.10826469584051	0.564150246906941	1.89481915500019	1.1293841446437	1.14162379669016	1.15074798526334	1.18159086057119
2009-11-04	1.1024380431364	0.568640137349074	1.89152825402079	1.13716137462083	1.15466339559773	1.16805762637006	1.19289014747221
2009-11-05	1.13441942590181	0.586224671439426	1.93222490976482	1.15242786816885	1.16772845438565	1.18553318237784	1.20330182519952
2009-11-06	1.16528674041826	0.600715552570388	1.97049880267915	1.17147760145626	1.18088623628491	1.20385660229145	1.21264213560014
2009-11-07	1.18922266897681	0.608473969843942	2.014924373635	1.19173756658717	1.19517906347826	1.22401269406483	1.22168612516049
2009-11-08	1.24006742987221	0.636194157888073	2.08424350807898	1.2119872655514	1.20823238920709	1.24384476317955	1.23032880299933
2009-11-09	1.26064420604781	0.648067540379338	2.11322129939936	1.22953248487448	1.22373292880918	1.26184264542734	1.23798688430392
2009-11-10	1.25008445175689	0.642054084643079	2.09658313362886	1.24495085964097	1.24173494783121	1.27848367594122	1.24500485944691
2009-11-11	1.24418593588601	0.639194502949897	2.10491953658658	1.26182489581303	1.26482679196443	1.29395488144381	1.25176476582066
2009-11-12	1.25723596116339	0.649626949131124	2.11118052405767	1.2747555408412	1.28962327368951	1.30955547816285	1.2586532397077
2009-11-13	1.27321536378365	0.659016766806925	2.1299805157938	1.28976494984398	1.31233663079993	1.32488282345162	1.26532848753816
2009-11-14	1.30734092218126	0.674853392525652	2.20179307949075	1.31079950793106	1.33396465524693	1.33874072249161	1.2716069023313
2009-11-15	1.33058194506937	0.688062790568008	2.23679047490146	1.34086471106719	1.35722856703163	1.34993826318253	1.2776309684181
2009-11-16	1.3657100690673	0.707633891647114	2.27849498749765	1.37188604075993	1.37836338593014	1.36178906503535	1.2829839592493
2009-11-17	1.39732635836641	0.725105252040856	2.32818983729232	1.40072952915628	1.39673510523774	1.37466471363005	1.28855512991928
2009-11-18	1.45464235783894	0.755226700380109	2.40839441652212	1.42678184129085	1.41534355519227	1.38824492865288	1.29514217478938
2009-11-19	1.47438526901257	0.756170647555444	2.51306210433424	1.45643889853056	1.43324636728988	1.40281284296115	1.30229462636368
2009-11-20	1.47511978255811	0.759434113476248	2.58027618311327	1.48377884771376	1.45138250194005	1.4144456731042	1.3104014004798
2009-11-21	1.48970710712322	0.748357613375562	2.68283576431598	1.50362079589882	1.46887941061834	1.42250618459086	1.31911112663702
2009-11-22	1.53818134574737	0.754466125110631	2.86728629103132	1.51427348778968	1.48230238150496	1.42875125884363	1.32754471439121
2009-11-23	1.55708971334972	0.748910980130299	2.9905479714206	1.51975103755219	1.49164413715797	1.43214108936564	1.33535348029907
2009-11-24	1.53621999566182	0.740463166101071	2.93351402899436	1.52748792303187	1.49984520126152	1.43386185702825	1.34352380292429
2009-11-25	1.52921120107496	0.733326509248462	2.94795787999847	1.53405390686541	1.50759447942889	1.43594778951887	1.35151183972107
2009-11-26	1.51272811735015	0.736123423002166	2.84124654273857	1.52984021254158	1.51166306534132	1.43894785251552	1.35918058490185
2009-11-27	1.52927798091585	0.734055049513842	2.94263818703649	1.51750000775799	1.51600241223279	1.44197294889828	1.36645823246387
2009-11-28	1.535668993958	0.729869228870401	3.01384568329053	1.51071515560924	1.51655471540848	1.44448803319842	1.37348305878958
2009-11-29	1.50868548548056	0.708827954373831	3.01080489826846	1.50848005986667	1.5110477139348	1.44576961725534	1.38013932287065
2009-11-30	1.47070827986457	0.696644651301393	2.89331355431438	1.50890049260599	1.50027395065562	1.44630213185507	1.38631967064223
2009-12-01	1.4887260306206	0.704327595651233	2.93556434646126	1.51035727710153	1.48591879280115	1.44496512047392	1.39195763780768
2009-12-02	1.51356553087697	0.70591603608684	3.05913824396431	1.50289089656372	1.47098860881877	1.44281182527711	1.39795075630846
2009-12-03	1.51567114652541	0.699841110912373	3.14359156004001	1.48837898221193	1.45655202384547	1.43953636431542	1.40467244253221
2009-12-04	1.53947547238461	0.687294060299444	3.40254419399422	1.47493135602552	1.44464933774116	1.43653162635729	1.41179637580752
2009-12-05	1.48340433019336	0.675371258427185	3.17335896596848	1.45393654387012	1.43256339585651	1.43526961858177	1.41880884033023
2009-12-06	1.40710208501801	0.663904228875231	2.77928109332499	1.42517964459142	1.42009665577851	1.43436565098259	1.42566552205776
2009-12-07	1.37657489655969	0.656278183903266	2.65533700096659	1.39617839886999	1.40923685300573	1.43107673471759	1.43286239915246
2009-12-08	1.34176234553277	0.652635989042158	2.48081561862256	1.36685159221297	1.40096012655217	1.42686219741859	1.43947125147663
2009-12-09	1.31226723592607	0.648435876038699	2.3870544584542	1.34750652399195	1.39008503968632	1.42520496042124	1.44632255916543
2009-12-10	1.31266242647539	0.649779790665176	2.38481920536631	1.33915878224479	1.37802917112533	1.42454000350093	1.45374716154643
2009-12-11	1.33418782578552	0.654246337062035	2.4467343872177	1.33476071757754	1.36740966328951	1.42440628835989	1.46141519415933
2009-12-12	1.34798885264619	0.65877445322755	2.4816290359216	1.33544572293874	1.35706084048179	1.4233609867649	1.46916397536918
2009-12-13	1.34866789278792	0.660521952826451	2.47783813097958	1.33735036461113	1.35398452175506	1.42208329412755	1.47644093626387
2009-12-14	1.34578844388893	0.660232830093948	2.46817888264913	1.3402168040378	1.35768358803038	1.42153792324968	1.48332768454456
2009-12-15	1.34655738306113	0.657639229630023	2.48041231783004	1.34338690449532	1.36187951877956	1.42270107810192	1.4901452066564
2009-12-16	1.32559972763285	0.653715753817154	2.41731699191247	1.34856608701284	1.36780560203602	1.42212621058001	1.49670920124876
2009-12-17	1.33272750246205	0.648708642189376	2.47272220252484	1.36122203794204	1.37942131202371	1.42123679898686	1.50228124853719
2009-12-18	1.35637852898819	0.64879886356675	2.59380765342483	1.37790770012189	1.3925279831564	1.42109995641155	1.5060676469544
2009-12-19	1.38424313026878	0.665682860714368	2.62477718305991	1.39118719651279	1.40416323897862	1.42077990865388	1.50858550469306
2009-12-20	1.43725954929236	0.68932979710785	2.75115119490777	1.40619489176233	1.41415857767328	1.42317200755626	1.51063369064837
2009-12-21	1.46258807914788	0.699810819076706	2.81819706332873	1.42816280365938	1.42406993247658	1.42882485952465	1.51202397414203
2009-12-22	1.43951385779742	0.705230002424581	2.67557905946363	1.45000337001331	1.43383899349363	1.43697353946129	1.51240755667999
2009-12-23	1.43065359437964	0.70545544105791	2.6204923168158	1.46778530327762	1.44444202965168	1.44680141358762	1.51189275102157
2009-12-24	1.48650288574141	0.731161273694322	2.76039629753309	1.476450929531	1.4541673814737	1.4587832613026	1.5106210700186
2009-12-25	1.50926249346567	0.742238408010767	2.80587618526421	1.48141523462951	1.46444442684839	1.47154653357398	1.5085158389186
2009-12-26	1.50871666311896	0.742877774388956	2.78477154221805	1.48895959196483	1.47479024953358	1.48388253580314	1.50635542465516
2009-12-27	1.49791893306601	0.739574990709668	2.74789867533896	1.49966663925799	1.48449897682597	1.49635500184008	1.50396211425401
2009-12-28	1.49733821483748	0.7541144124735	2.69586588784443	1.49752051343254	1.49235949335746	1.50839383932932	1.5015713722754
2009-12-29	1.49232435914468	0.766639668442553	2.59485715861355	1.49432346909208	1.49996613101892	1.52088575183377	1.49997032314852
2009-12-30	1.50560292543175	0.775166654605666	2.63212586071411	1.49473049854166	1.51206756014301	1.53398828145774	1.49870316591835
2009-12-31	1.47148000496322	0.754739879356318	2.55449037869227	1.4992955137686	1.52579722513922	1.5484532820236	1.49693832981377
2010-01-01	1.48688318308245	0.762777404558433	2.58717535081711	1.50755681125821	1.5381452105815	1.56175067179727	1.49435654242256
2010-01-02	1.51156586926603	0.776568088371561	2.63010852659053	1.51960870910464	1.55056508399157	1.57259892959339	1.49166558376138
2010-01-03	1.52987403965462	0.787858750325712	2.66301332828613	1.53609904756566	1.56360183262765	1.58063938302882	1.48879386707334
2010-01-04	1.55516729726472	0.799668910980138	2.73002272377247	1.55968741390273	1.57855142600689	1.58599776271496	1.48707884919673
2010-01-05	1.57668764406971	0.804893265389751	2.79332832853818	1.58609305451603	1.59271774618206	1.58968229730147	1.48702537874866
2010-01-06	1.62103529465886	0.811744966840025	2.95799518018913	1.61237801528043	1.60793251017391	1.59373837864239	1.48714782747695
2010-01-07	1.63659856932275	0.815360384174169	3.01878815335044	1.63729142285265	1.6235345332638	1.59692330462455	1.48781547073049
2010-01-08	1.67172266737554	0.815612451259767	3.17494188162736	1.66114792806548	1.64273918257351	1.59603717961595	1.48886036749205
2010-01-09	1.69556059461679	0.817336552133578	3.30126148633106	1.68016869569339	1.65905691674615	1.59249167433627	1.48945975891539
2010-01-10	1.70426789266019	0.818307603913102	3.34718479607429	1.69438448488817	1.6704076096532	1.58830456095043	1.48956189185801
2010-01-11	1.72216283375454	0.811512729629183	3.49571383367045	1.70910372809638	1.67677978923167	1.58456324174313	1.48911636866691
2010-01-12	1.70983301746506	0.808809592673501	3.44712601051743	1.72165045341542	1.67963603207247	1.58105945042325	1.48828349393787
2010-01-13	1.72054581902235	0.809382641984743	3.50176411450962	1.7268059678519	1.67939846358403	1.57840272304735	1.48684354841095
2010-01-14	1.73963327178021	0.807159064250691	3.66751375036781	1.72360002073926	1.67540919714177	1.57470525373478	1.48542172417019
2010-01-15	1.75954974460876	0.807395043527979	3.7939179010821	1.70978486353598	1.66804938410987	1.57175044904753	1.48397833686359
2010-01-16	1.73164919567216	0.808933935755757	3.59337305915589	1.69381028102336	1.65392914865041	1.56747628585826	1.482166247047
2010-01-17	1.68182626287176	0.805269607145321	3.31931462555885	1.67275003784062	1.63441826468098	1.56223121111122	1.48001760978186
2010-01-18	1.62545673333158	0.78369780547589	3.13690946654445	1.64725904158987	1.6130072892732	1.55680782549279	1.47781763202152
2010-01-19	1.59801093987673	0.775051065016594	3.02815508344661	1.61392356005209	1.59057505747937	1.55098569083721	1.47459917233371
2010-01-20	1.57312411674316	0.778505095657711	2.91173998527157	1.57510498002515	1.56940115466444	1.54522589797266	1.47094086175906
2010-01-21	1.56119629802495	0.772365409731562	2.86572475906246	1.53525799033994	1.5488729359208	1.5373221154926	1.46756726482127
2010-01-22	1.5262013738443	0.768090342609858	2.74404420717878	1.50063606579879	1.52587597420576	1.52882952787337	1.46430764010371
2010-01-23	1.45991913548354	0.744830252182955	2.51772489255332	1.47030298250885	1.50076171552155	1.51893747368149	1.45975303472938
2010-01-24	1.40289733507533	0.725503336730663	2.32817845560942	1.44446017657999	1.47589565497037	1.5073729842568	1.4547183371871
2010-01-25	1.38310326154352	0.715461769984736	2.30662569093393	1.42323535370037	1.45405481256924	1.49524124791288	1.44940762745972
2010-01-26	1.38567935684716	0.71652075596161	2.31698759518184	1.40444642115899	1.43683586175391	1.48187773549374	1.44416399472578
2010-01-27	1.39222447524111	0.719552334576669	2.31346984046683	1.39343452528215	1.42233534960195	1.46817314854642	1.43857223787528
2010-01-28	1.41262253786767	0.729595042563077	2.38440093017702	1.38711466132918	1.41105333236129	1.45280134498813	1.43299648102141
2010-01-29	1.39467884605463	0.721649027586318	2.32572022563861	1.38298757065935	1.39923503384343	1.43685516688265	1.42718540901433
2010-01-30	1.38283586434564	0.716676305003526	2.30584568988764	1.38034372983857	1.38960967163686	1.41950339170358	1.42219916029555
2010-01-31	1.35865828740452	0.704050043318188	2.27777149021309	1.37866927017517	1.38394579871258	1.40258182229673	1.41686906215347
2010-02-01	1.35421362685471	0.704155644281229	2.24714598832089	1.3774223159274	1.38032770383263	1.38743628997033	1.41118263857491
2010-02-02	1.36717247110172	0.708987801276272	2.28656619678456	1.37588559795632	1.37747520655256	1.37499588101421	1.40498413806811
2010-02-03	1.38050325759729	0.716426082545005	2.30911742114668	1.37574060887061	1.37318041350811	1.36320058195245	1.39795999209301
2010-02-04	1.40389385813332	0.728432560171174	2.32866080085914	1.37806957375845	1.36694514242841	1.35219942621665	1.3904256011282
2010-02-05	1.38392182025705	0.718314702653656	2.30974439457433	1.37727132876151	1.35672975405546	1.34139615100015	1.38210253240251
2010-02-06	1.38182094074566	0.717507537324062	2.30748896055789	1.37343466179589	1.34783435955954	1.33169197558287	1.37356822784553
2010-02-07	1.37496104161936	0.722009035050802	2.30986628869797	1.36497097659348	1.33824506788561	1.32346888984281	1.36431579068457
2010-02-08	1.34862591187614	0.694756440081676	2.29926498299441	1.3499426267238	1.32926798962309	1.31694500003792	1.35502426546191
2010-02-09	1.3403158023424	0.681162464569954	2.27641700306073	1.33215261129757	1.32081776737143	1.31051069396902	1.34566024577983
2010-02-10	1.32125746118044	0.661817267474377	2.25819735598959	1.31492789527903	1.31315590027451	1.30376474770844	1.33604898597239
2010-02-11	1.29869540904557	0.649620280013898	2.2212855705043	1.29550438779579	1.30406581430296	1.29608502532731	1.32713073752591
2010-02-12	1.25939171227342	0.614047007353765	2.19930655014149	1.277700988023	1.293345520072	1.28759023899546	1.3185302144163
2010-02-13	1.26124792861585	0.617693439408128	2.18313185730686	1.26157877241408	1.28355726815686	1.27966556429387	1.30942310153953
2010-02-14	1.23899648923672	0.612389888366634	2.13067467322122	1.25171977290943	1.27377427952888	1.27264787154358	1.29997953208178
2010-02-15	1.22400211346664	0.616615449304263	2.08736542081643	1.24392785276349	1.26299198097305	1.26626183844868	1.29110704642693
2010-02-16	1.22746029307989	0.62614965711209	2.10328119848576	1.24159895739142	1.2535622962432	1.26013406603859	1.2829810766587
2010-02-17	1.25224446464789	0.646415331910121	2.12184039727391	1.23814897352201	1.24354618138549	1.25316045064343	1.27597086986442
2010-02-18	1.244151968024	0.645488065200691	2.10690594116063	1.23758891953477	1.23434908190876	1.24493429334882	1.26965228430349
2010-02-19	1.24308944466893	0.639861585668674	2.1002073995994	1.23604955522265	1.22522490822621	1.23562530428374	1.26391220351772
2010-02-20	1.23709804152999	0.634135884351227	2.08842247472874	1.23315246205815	1.21845072393546	1.22688294931241	1.25821264014763
2010-02-21	1.23507611132601	0.633743691834413	2.07738603043384	1.22427097846227	1.2114967690282	1.2183069278177	1.25278547795063
2010-02-22	1.21322656328183	0.62008034034008	2.04437199646159	1.21557797860591	1.20705067520154	1.20969410768764	1.24858098834368
2010-02-23	1.20718064092842	0.617695942734674	2.03387033835651	1.20396988705426	1.20325568727427	1.20267554666703	1.24539541251612
2010-02-24	1.19007407947667	0.608926586405137	2.01789434714352	1.192638587966	1.19945036470575	1.19607924364677	1.24273293893707
2010-02-25	1.18330096902955	0.614440959245961	2.00882990614467	1.18147608706328	1.19316500101236	1.19022023645104	1.23968902356743
2010-02-26	1.16183280380731	0.595259131194888	1.99318477365617	1.17563016114256	1.18580277239468	1.18608832650539	1.23644086591733
2010-02-27	1.1577789479122	0.591915035281884	1.98678516782242	1.16990111166102	1.17790508849548	1.18425908384446	1.23224686394724
2010-02-28	1.15693860500695	0.601030025296325	1.97009395820386	1.16708773667179	1.17020863046797	1.1819910361964	1.22804819126706
2010-03-01	1.17230508183679	0.598963118767597	1.99353066510431	1.16346817098857	1.16283957610651	1.18045567245997	1.22388320088218
2010-03-02	1.16707729455765	0.595675699116899	1.97293635087858	1.15945184741021	1.15639623440223	1.17963227055713	1.21962184853849
2010-03-03	1.17038045455208	0.599145359910204	1.97474358966407	1.15471545287717	1.15178879709085	1.17852586334707	1.21485143795174
2010-03-04	1.15796400924699	0.590499494460438	1.94852351099404	1.14967439089294	1.14861230590806	1.17694585871462	1.20923128837661
2010-03-05	1.13371853875878	0.577109130535536	1.91986929066739	1.14285085004541	1.14609139099333	1.17610398665453	1.20290207244877
2010-03-06	1.12462418618096	0.572171459777585	1.90712917132761	1.13563644192541	1.14695174478457	1.17562498081879	1.19570871294607
2010-03-07	1.12165117111731	0.570523093047002	1.90252800130655	1.1310205314548	1.15006744375347	1.17502912929511	1.18855266837755
2010-03-08	1.1245402959041	0.57201433103562	1.90527316632129	1.12880091752449	1.1524853033646	1.17387898031838	1.1812245846842
2010-03-09	1.11657643771767	0.567644828419705	1.89505590862785	1.13048216131731	1.1538606697184	1.17369308684456	1.173993360941
2010-03-10	1.13806908125778	0.580450319067844	1.9192640818999	1.13764129338802	1.15600885383999	1.17384582499433	1.16698935787648
2010-03-11	1.14242671173485	0.583982952178736	1.92825903115509	1.14947890214921	1.15760136198839	1.17495518390511	1.15999861737985
2010-03-12	1.1454872453085	0.584412336169017	1.93106121156508	1.1592883597592	1.16072671641688	1.17561329942643	1.15279487306894
2010-03-13	1.17473811067594	0.602495036857454	1.98471768507195	1.17019680824864	1.16640520091437	1.17679670650734	1.14573320445008
2010-03-14	1.20451443244565	0.617996649657041	2.03221348487653	1.17894409040918	1.17334487314211	1.17690348889902	1.13899610343608
2010-03-15	1.19320649917403	0.61274682585591	2.00960039308943	1.18634999970105	1.17984962812226	1.17643081824024	1.13181727120079
2010-03-16	1.19293557714377	0.609923197190382	2.00803871731705	1.19482958261047	1.18491838453026	1.17511853022078	1.12470220638177
2010-03-17	1.19930005638152	0.613682389361387	2.02382228954736	1.20113782483121	1.19098993928688	1.1729818586283	1.1174570455126
2010-03-18	1.19426807677796	0.611102755299857	2.02459828497324	1.20459565870997	1.1959028528978	1.16956880986489	1.10983697826172
2010-03-19	1.20484432567443	0.616725622520664	2.0298782353314	1.20831222965935	1.20129806190216	1.16530212610979	1.10120320543469
2010-03-20	1.21889580622113	0.624639540885429	2.05209384429936	1.20940309607081	1.20513520785952	1.16086985154873	1.09218106453861
2010-03-21	1.22871926959696	0.629873530409678	2.06216079295137	1.21059591074017	1.20664166823012	1.1557921216084	1.08296071308721
2010-03-22	1.21922249581966	0.62826533098142	2.04795935149985	1.21309515483211	1.20373953404458	1.15022238744268	1.0739389176484
2010-03-23	1.20057164202405	0.613751069174101	2.01594752512624	1.21573951499294	1.20037633311588	1.14414224155071	1.06502911322602
2010-03-24	1.20764975906701	0.610389681470339	2.03829998104255	1.21347503334263	1.19637639072316	1.13829261419436	1.05673969592992
2010-03-25	1.21176278542151	0.610458400946267	2.13590361099284	1.20899156857662	1.18995486341661	1.13130316908593	1.04854902361255
2010-03-26	1.2233548468003	0.600889111918103	2.23321376957265	1.20067155769703	1.18153625774139	1.12391799111292	1.040556830716
2010-03-27	1.20304443466896	0.580120011706156	2.23757040537671	1.19241253529982	1.1698775358027	1.11536950968685	1.03253342923268
2010-03-28	1.19733501623483	0.562178850794754	2.34717840582314	1.18173920418353	1.15533450218308	1.10537808239477	1.02434437297121
2010-03-29	1.16098241966258	0.548312019288869	2.24335134650748	1.16619839866379	1.13823937007469	1.0937331230277	1.01600863710918
2010-03-30	1.14275848524354	0.540022118539832	2.20594540812822	1.14400327649939	1.1205951467631	1.08164350620517	1.00759226210582
2010-03-31	1.13293644125297	0.537638272123367	2.16328234756541	1.119277428203	1.10336609857115	1.06894874030357	0.998875059374627
2010-04-01	1.10297714678334	0.535057518138318	2.03763749524055	1.09119389758756	1.08559528910183	1.05528182046807	0.990064859107628
2010-04-02	1.06798899164954	0.524514142541661	1.97094360757775	1.06423816448878	1.06670348527406	1.04114809317636	0.981243411551054
2010-04-03	1.02996349659419	0.511117223740142	1.83058456959162	1.03735254461767	1.04653792032367	1.02546055215477	0.972784639649478
2010-04-04	1.00075030192677	0.492849783903252	1.76571202728084	1.01009532717366	1.02560381151417	1.0082581424227	0.964981600584294
2010-04-05	0.972292287971112	0.48018168235111	1.67711041109184	0.986968251494205	1.00411449655943	0.99029644535563	0.957077804429735
2010-04-06	0.954559146145791	0.472452686705478	1.63731211031049	0.96702492811641	0.983726712010812	0.972848706001687	0.949139978833429
2010-04-07	0.942135919144884	0.469660667061803	1.61214322005894	0.951440338966454	0.962910679294458	0.956179246133655	0.940992154238842
2010-04-08	0.941087617027146	0.465139711967338	1.62196371144659	0.935480696194965	0.941521089883975	0.939786305015291	0.932875780138588
2010-04-09	0.928385728004971	0.458406228338975	1.60391386587136	0.921581125329626	0.920608777519518	0.923252222230783	0.924244274648406
2010-04-10	0.920871372544504	0.457097757499167	1.57101071931197	0.90738205465642	0.900759928611336	0.906158477526886	0.915315171465245
2010-04-11	0.88903280252635	0.444281853411463	1.53451870419293	0.891436636849754	0.881043568506834	0.889453559038933	0.90638896224997
2010-04-12	0.874995291913734	0.437269436500429	1.50961987926097	0.873008777288123	0.861181782662318	0.871892039435072	0.896700863401949
2010-04-13	0.855165651433349	0.427626908690201	1.46376410266667	0.853138310618338	0.842353520636571	0.855113785319341	0.886369661493394
2010-04-14	0.830517994498224	0.415362059471258	1.42852587784925	0.831621865687237	0.825102265240274	0.838753705971403	0.876240314350168
2010-04-15	0.81209260009573	0.406056390070782	1.40158550074647	0.809505478901568	0.808992393696155	0.822631588528473	0.865973075899973
2010-04-16	0.789292461316478	0.394743837651975	1.36757036990087	0.784909510665183	0.793977320928753	0.807147859586951	0.855503425587549
2010-04-17	0.770256258026797	0.38429701923995	1.33703831194235	0.761295611543976	0.779800959187505	0.792918013237221	0.844901373215909
2010-04-18	0.73421809502666	0.363133293093705	1.29139410022085	0.74204880021585	0.765779034730096	0.780267153189164	0.833943029093662
2010-04-19	0.702823514259045	0.345984952724747	1.24798003118331	0.726105263914045	0.753303306563698	0.769093349619862	0.822685094656159
2010-04-20	0.689868357584894	0.32745527218057	1.21459509939299	0.715615130228278	0.739669582310717	0.758363487251071	0.811007558623978
2010-04-21	0.695790315201348	0.326452539007032	1.22248553554067	0.707827136493915	0.72650085862787	0.748057570224178	0.799239471571203
2010-04-22	0.700487845983096	0.315153821890203	1.25443826844804	0.704444909444874	0.714596732648348	0.737842066926978	0.787222412716047
2010-04-23	0.715861525516108	0.325266039432542	1.27855056137057	0.704312533126493	0.70374208717297	0.727458946082819	0.77447651797576
2010-04-24	0.715740301886257	0.325950263337949	1.27757320481931	0.701544114631368	0.693686941654385	0.717185380210883	0.761481703406245
2010-04-25	0.71054250568337	0.323869702883504	1.26803700813313	0.696093326201269	0.685076097863106	0.706712351817573	0.748213678360629
2010-04-26	0.701896880030379	0.317253512340192	1.25542993177842	0.68916022031874	0.679490737871494	0.697408414813095	0.735336876976591
2010-04-27	0.670489428119017	0.288575401174116	1.2222975508182	0.67964756209716	0.677004916577405	0.688023644409125	0.722843437713795
2010-04-28	0.657634796190653	0.282776232614784	1.19909999177385	0.668608273047366	0.674373453865572	0.679006199959093	0.710904804382301
2010-04-29	0.651956104805396	0.286025305476584	1.18078567348139	0.658687000972259	0.671012875208081	0.670837122495167	0.69893497297056
2010-04-30	0.649272917965047	0.292135611652282	1.16197936093503	0.651335688846845	0.6666917401578	0.662997411496379	0.686786603743065
2010-05-01	0.638465278537704	0.287029308111335	1.14177266524465	0.650628084093802	0.660940571236886	0.655725030707033	0.6749937578625
2010-05-02	0.641093601157616	0.298752449009434	1.12796037525656	0.649594029910479	0.65456980123426	0.648654653255457	0.663438872545142
2010-05-03	0.650437695152481	0.307189990582379	1.14723103161386	0.648654819986705	0.64764566890505	0.642425506032557	0.652317173315228
2010-05-04	0.665536194847718	0.330585256493451	1.17900871357924	0.646711663167254	0.641513523062492	0.637112046889619	0.641533482882813
2010-05-05	0.650396416907394	0.323354099905718	1.14904338807048	0.645444336476494	0.636377706507533	0.631718671892326	0.631319829342396
2010-05-06	0.645381635338979	0.318656950091496	1.137469282678	0.642456500860674	0.631511541290315	0.625630237140719	0.621407829651577
2010-05-07	0.635670820228889	0.31173598148112	1.11827119317198	0.636205475945351	0.627077512341986	0.618265579298439	0.611740236489581
2010-05-08	0.629593991702386	0.308985716160367	1.10567916445722	0.628259547023106	0.622252735819789	0.609166730936229	0.60195931550489
2010-05-09	0.620178751846874	0.304527291539316	1.09093229020538	0.620124656006999	0.61776311975968	0.599711184581707	0.592198923221389
2010-05-10	0.60668052074522	0.297517391529241	1.0689353166218	0.611447610663199	0.612233208647808	0.590268879194373	0.582469922941522
2010-05-11	0.609914692392004	0.296562014526778	1.06995058982995	0.604272589284852	0.605360274193619	0.581220194914249	0.573182401802778
2010-05-12	0.59345217979464	0.28814320352361	1.04232424690356	0.596745057631953	0.597219177201832	0.573794835992517	0.564113799280228
2010-05-13	0.584642317932383	0.283596440906529	1.02482280446735	0.589736812744695	0.58906388991908	0.566695823445261	0.555239293334888
2010-05-14	0.585445670580458	0.284001708792974	1.02594283763775	0.582803157563882	0.580247599073357	0.559116239969717	0.546606903306621
2010-05-15	0.576901270132095	0.280056847909422	1.01059833193737	0.57386444127069	0.569839418439077	0.550941618957658	0.538237516548794
2010-05-16	0.571121037636067	0.276856177918128	1.0041220178507	0.566716949867298	0.557392890635572	0.542839656138049	0.530255724106827
2010-05-17	0.55814493447953	0.27016447580591	0.983544195209878	0.558634776972119	0.544852567929154	0.533959731853064	0.522670551457629
2010-05-18	0.547343678339655	0.264046886771038	0.963890643727397	0.548305005839644	0.532892089483696	0.524367193441293	0.515729780454801
2010-05-19	0.543419739970902	0.260890887510346	0.9653828179476	0.534397411637156	0.520926866766006	0.513973616145764	0.509282124548017
2010-05-20	0.528067107666123	0.25330357412481	0.938666788242972	0.516079559781977	0.511211965477502	0.504276171433721	0.502988483272737
2010-05-21	0.513137272653136	0.245173147760631	0.914488529597269	0.498069413606417	0.501880105600208	0.494758089078976	0.49654396867451
2010-05-22	0.479548110714676	0.228153906037342	0.857211119444014	0.480916508709801	0.491154967597449	0.485638406052183	0.490265889938429
2010-05-23	0.442896074649816	0.21134562267542	0.782813878261992	0.464776024660622	0.479630502095527	0.476459684926961	0.483863877906235
2010-05-24	0.432073911250609	0.206064427165164	0.764302587487459	0.453299103632188	0.467916192516419	0.467212466231895	0.47750987579496
2010-05-25	0.427273344063344	0.203768530246396	0.756762846536428	0.443517267506451	0.45568625505832	0.45822749406547	0.471356543512366
2010-05-26	0.430436351626652	0.205194918692192	0.761358271317933	0.435663051767078	0.443374112688966	0.448956388792461	0.465398072522269
2010-05-27	0.44772866046708	0.212471194948193	0.811492245880906	0.430111367903286	0.430728055089696	0.440203954151331	0.460155087997044
2010-05-28	0.444664419772977	0.210342461448041	0.821136896738865	0.424873151145976	0.419488452948361	0.431472386710684	0.455326446936265
2010-05-29	0.42456860053907	0.200814248380406	0.775247131102792	0.41736208379522	0.409268579084594	0.422376684118074	0.450903865792844
2010-05-30	0.404034287603268	0.1902578585961	0.73445566242025	0.407679968248462	0.401437393665289	0.413477621601209	0.446637693442431
2010-05-31	0.395406393949442	0.186524660781378	0.723402756673067	0.394251427607714	0.39552647921835	0.404786417506622	0.44273844924773
2010-06-01	0.374695872608048	0.177593040237253	0.670254524947869	0.382081235575304	0.389572364534636	0.396686449659801	0.439053298964432
2010-06-02	0.362661542799352	0.172490521709602	0.650933993147027	0.372834173312098	0.383562898647245	0.389034054877044	0.435382606998552
2010-06-03	0.353728875981841	0.168704484013082	0.635655388011548	0.366840750715218	0.376985910818916	0.381452202206415	0.431632212239125
2010-06-04	0.359473075546105	0.17184422998533	0.651462566551443	0.360958745571829	0.36919594282516	0.374258294653147	0.428390429486306
2010-06-05	0.359839164696627	0.171895375535467	0.646880693644887	0.356396791055665	0.36106466782116	0.3674577002083	0.425437252273196
2010-06-06	0.36208032942511	0.173028851284882	0.650665879122763	0.352749621477541	0.3535984006387	0.36226620057842	0.422575779784625
2010-06-07	0.35423235794572	0.16903253096439	0.636506360466212	0.349614286937524	0.347324741106891	0.358561024876241	0.41977401397189
2010-06-08	0.342762190994903	0.163235038018546	0.616765526452085	0.345529439082471	0.341656642496825	0.355308567008212	0.417243907592495
2010-06-09	0.337131355752477	0.160365032661195	0.606205213820424	0.340223171941949	0.337686644261282	0.352444207830358	0.414957689745023
2010-06-10	0.331781534201724	0.155049294759374	0.595329929981783	0.333150923852958	0.334693997065122	0.34957595013029	0.412523413509218
2010-06-11	0.330879140560735	0.151536467438988	0.593479005355494	0.326821929093017	0.332176349323135	0.34651534000157	0.410326391263814
2010-06-12	0.322695294712971	0.141949632428949	0.582731296414807	0.322196603922096	0.329028136357933	0.343957070427268	0.408470960486227
2010-06-13	0.312574592802178	0.13427678234577	0.570680998430139	0.319055824396728	0.325646821332006	0.342691491615971	0.406792853326601
2010-06-14	0.309929394626133	0.136057782002585	0.561514338953659	0.317054438776046	0.32309500749155	0.342333767927203	0.405146801156031
2010-06-15	0.310384914798455	0.135740780371426	0.561717868982203	0.314923727246232	0.321595570534132	0.34263724235741	0.403676993945574
2010-06-16	0.315145899074902	0.135996035245035	0.574365710411591	0.313431525296961	0.321044769481788	0.344146866075799	0.402368052160626
2010-06-17	0.317771834856952	0.137959820951692	0.577163315529882	0.312937931940611	0.321325517013472	0.34639802055581	0.401363365457207
2010-06-18	0.315964159852033	0.137260678240551	0.573638005643343	0.314919892968059	0.322165989441663	0.349290808332486	0.400486942282665
2010-06-19	0.312249881068077	0.136100758127644	0.56606990562331	0.3179707342232	0.32383473717798	0.352504687538891	0.399845569038911
2010-06-20	0.309119439307725	0.130500601730686	0.568163574970017	0.320735630813892	0.326849473033377	0.356116415467417	0.399462838787176
2010-06-21	0.323803121818272	0.139293678868479	0.590970545592131	0.324102878509718	0.331784582593242	0.359513153517068	0.399551388912592
2010-06-22	0.331740803584437	0.137350460768625	0.61546283819917	0.328163515762941	0.337342794747516	0.36308834301682	0.400169666532494
[truncated: 2,416 more rows]
